# Supplementary material for: Synthetically derived BiAux modulates auxin co-receptor activity to stimulate lateral root formation
Source: Plant Physiol. 2024 Feb 20;195(2):1694–711. doi: 10.1093/plphys/kiae090 (PMC11142373; doi:10.1093/plphys/kiae090)
Supplement: kiae090_Supplementary_Data [file kiae090_supplementary_data.zip]

Archive with 5 entries (5 files):
- pp.00900.2023-s07.pdf
- Supplemental material_v2.pdf
- Table S1.xlsx
- Table S2.xlsx
- Table S3.xls
