# Supplementary material for: Synthetically derived BiAux modulates auxin co-receptor activity to stimulate lateral root formation
Source: Plant Physiol. 2024 Feb 20;195(2):1694–711. doi: 10.1093/plphys/kiae090 (PMC11142373; doi:10.1093/plphys/kiae090)
Supplement: kiae090_Supplementary_Data [file kiae090_supplementary_data.zip › Table S1.xlsx]

## Sheet: search parameters
Supplemental Table S1. Identification of the molecular formula corresponding to a monoisotopic mass.
https://www.chemcalc.org/
Mass	707.251
Range	CO-50 H0-50 NO-10 O0-20
Accuracy	10 ppm
Ionizations	H+
Unsaturation fliters	0-20

## Sheet: peaks identified with formula
sno	mf	Columna1	ionization	mz	ppm	mda	unsaturation	ChemSpider
1	C20H38N10O18	706.237	H+	707.245	0.24	0.17	7	none
2	C36H38N2O13	706.237	H+	707.246	-0.94	-0.66	19	4 molecules
3	C34H36N5O12	706.237	H+	707.244	0.96	0.68	19.5	none
4	C22H40N7O19	706.236	H+	707.246	-1.66	-1.17	6.5	none
5	C33H40NO16	706.238	H+	707.243	2.85	2.02	14.5	none
6	C32H34N8O11	706.238	H+	707.243	2.86	2.02	20	none
7	C24H42N4O20	706.235	H+	707.248	-3.55	-2.51	6	none
8	C31H38N4O15	706.235	H+	707.242	4.75	3.36	15	1 molecules
9	C25H38N8O16	706.235	H+	707.249	-5.44	-3.85	11	none
10	C30H42O19	706.235	H+	707.24	6.64	4.7	10	3 molecules
11	C29H36N7O14	706.239	H+	707.24	6.65	4.7	15.5	none
12	C27H40N5O17	706.239	H+	707.25	-7.34	-5.19	10.5	none
13	C28H40N3O18	706.239	H+	707.239	8.54	6.04	10.5	none
14	C27H34N10O13	706.234	H+	707.239	8.55	6.05	16	none
15	C28H36N9O13	706.233	H+	707.252	-9.23	-6.53	15.5	none
16	C29H42N2O18		H+	707.252	-9.24	-6.54	10	6 molecules

## Sheet: ChemSpider 2
						BiAux
