# Supplementary material for: Synthetically derived BiAux modulates auxin co-receptor activity to stimulate lateral root formation
Source: Plant Physiol. 2024 Feb 20;195(2):1694–711. doi: 10.1093/plphys/kiae090 (PMC11142373; doi:10.1093/plphys/kiae090)
Supplement: kiae090_Supplementary_Data [file kiae090_supplementary_data.zip › Table S2.xlsx]

## Sheet: wt_BiAux_vs_mock
Table S2. BiAux and IAA deregulated common and different set of genes.
	up-regulated					down-regulated
GeneID	logFC	logCPM	F	PValue		GeneID	logFC	logCPM	F	PValue
AT1G68050	1.95185	3.38383	194.324	3.79102e-08		AT4G26260	-2.21916	0.784805	93.6929	1.38363e-06
AT1G49720	1.43266	5.40524	193.294	3.89398e-08		AT3G09922	-1.71154	1.67028	82.0437	2.60526e-06
AT4G30140	1.66789	5.75745	150.556	1.36053e-07		AT5G51440	-1.37597	3.49268	81.7358	2.65205e-06
AT5G24470	1.02308	5.51844	121.453	3.92934e-07		AT1G16400	-0.979807	5.03136	73.7513	4.30222e-06
AT3G20810	1.49429	2.12023	91.0028	1.59085e-06		AT5G41080	-1.0109	6.96796	62.3706	9.35221e-06
AT3G10870	1.71299	2.00903	86.7352	2.00071e-06		AT1G73010	-1.06091	3.64035	61.4706	9.9959e-06
AT4G33980	1.39204	2.74081	81.2531	2.72742e-06		AT5G28510	-1.44397	2.66371	61.344	1.00906e-05
AT1G78390	1.51939	1.78458	81.1916	2.7372e-06		AT1G55230	-1.51665	1.19084	59.6109	1.15009e-05
AT5G54960	0.862727	5.52197	78.81	3.15035e-06		AT3G12580	-1.02859	6.13087	58.5249	1.25046e-05
AT2G19990	1.57931	2.44153	75.4094	3.87658e-06		AT5G19110	-1.07378	5.49019	58.2289	1.32092e-05
AT1G11210	1.30027	3.79419	74.315	4.15156e-06		AT5G65690	-0.873378	5.51552	55.3196	1.61358e-05
AT2G19970	1.14987	4.66923	67.817	6.35829e-06		AT4G29930	-0.744655	5.22717	53.9983	1.79902e-05
AT1G27020	0.885295	3.96309	62.0058	9.60697e-06		AT2G29450	-0.928596	4.9808	53.3052	1.9064e-05
AT3G07650	0.776282	3.90127	61.2892	1.0132e-05		AT3G16150	-0.861574	3.66409	52.8063	1.98845e-05
AT5G61380	0.743844	6.42649	60.4741	1.07711e-05		AT4G13310	-0.77766	3.93589	52.741	1.99949e-05
AT5G48250	0.875918	3.34341	58.3364	1.26892e-05		AT1G54890	-0.809314	4.37916	52.0525	2.12048e-05
AT1G54570	0.768132	4.1688	57.2819	1.3784e-05		AT1G17710	-2.04236	1.06634	51.904	2.14773e-05
AT5G36150	0.848468	3.73304	51.8071	2.16571e-05		AT2G43100	-0.873366	4.11336	51.828	2.16182e-05
AT1G56300	0.745996	4.34149	51.7219	2.18168e-05		AT5G09570	-2.54954	2.05071	59.6183	2.51185e-05
AT5G60100	1.31536	2.26686	50.7805	2.36777e-05		AT5G14200	-0.841343	6.02574	49.3137	2.69684e-05
AT2G47160	0.673499	6.04245	49.728	2.59867e-05		AT2G22860	-0.931383	2.73707	49.0818	2.75372e-05
AT4G04450	0.968485	3.29995	46.2847	3.56586e-05		AT3G12320	-1.1768	3.11257	48.7737	2.83148e-05
AT2G21660	0.888984	9.87073	45.3623	3.89417e-05		AT3G54600	-0.61507	5.06073	47.824	3.08825e-05
AT5G65980	0.870233	2.55157	41.2898	5.85324e-05		AT1G52245	-0.902771	4.08517	45.0104	4.02886e-05
AT5G65640	0.585429	5.33341	41.2782	5.86031e-05		AT1G18330	-0.691775	4.88695	44.8649	4.08614e-05
AT1G22770	0.645956	7.14922	39.9832	6.71739e-05		AT3G58990	-1.00972	4.70561	45.6483	4.38187e-05
AT5G36140	0.643035	3.89706	39.651	6.96078e-05		AT2G46650	-0.770484	5.13178	43.1951	4.81829e-05
AT4G32780	0.670048	4.27569	39.3284	7.20732e-05		AT1G70700	-0.899408	3.03402	43.016	4.90573e-05
AT1G67110	0.659151	4.28659	38.2543	8.10625e-05		AT3G29240	-0.695517	5.14489	42.8836	4.97159e-05
AT5G28080	0.764225	4.41444	37.9849	8.35229e-05		AT5G15950	-0.919995	5.20521	42.9593	5.05308e-05
AT5G42900	1.10199	1.6295	36.5945	9.7727e-05		AT3G47420	-0.760017	5.76013	42.7018	5.06378e-05
AT5G25350	0.87368	6.21872	36.726	0.000100753		AT2G38230	-0.917893	3.59804	41.9907	5.44434e-05
AT5G45380	0.635584	4.86551	36.1595	0.000102749		AT1G62500	-1.16385	2.1319	41.8986	5.49608e-05
AT1G74770	0.640989	5.65506	35.81	0.000107008		AT3G53960	-0.982514	2.71362	41.6192	5.65667e-05
AT2G15620	0.629215	7.67985	35.4344	0.000111821		AT1G78230	-0.918526	2.86098	41.3153	5.83774e-05
AT5G57710	0.698814	5.06232	35.3115	0.000113451		AT3G54500	-0.560235	6.16472	41.0479	6.00275e-05
AT1G64170	0.627757	5.7177	34.9936	0.000117802		AT3G62760	-0.847596	3.34959	40.775	6.17694e-05
AT2G16365	0.571935	5.10127	34.6841	0.000122229		AT3G30775	-0.725101	8.15274	40.7266	6.20841e-05
AT2G36420	0.580977	6.10726	34.6622	0.000122551		AT2G31790	-0.793918	3.37342	40.6279	6.27331e-05
AT3G62270	0.573313	7.39499	34.4297	0.000126019		AT2G36800	-2.59109	1.98746	49.4168	6.58145e-05
AT3G44730	0.574532	5.03414	34.3444	0.00012732		AT4G27310	-0.824024	3.67911	39.9809	6.71906e-05
AT2G30400	0.692052	3.00362	34.2164	0.000129302		AT3G02040	-0.796396	5.45535	39.6935	6.92908e-05
AT5G57010	0.698237	3.99827	33.8172	0.000135727		AT5G18670	-1.04881	5.91813	43.0038	6.9356e-05
AT4G35900	0.74306	3.24617	33.7896	0.000136186		AT2G45050	-0.734858	5.4993	39.1154	7.37572e-05
AT1G04620	1.14112	1.69886	33.6986	0.00013771		AT1G26240	-1.98201	1.73826	41.5158	8.27423e-05
AT4G23980	0.603305	5.76482	33.6342	0.000138799		AT1G07180	-1.67688	0.396003	37.7972	8.52892e-05
AT3G04550	1.07573	1.42193	33.5894	0.000139565		AT5G24770	-0.828559	3.29358	37.5255	8.79254e-05
AT2G23910	0.739463	2.54095	33.1394	0.000147529		AT2G45130	-1.54161	0.594081	37.4239	8.89361e-05
AT5G17450	0.731393	2.61471	33.1219	0.000147851		AT5G03210	-1.39923	1.15566	37.409	8.9086e-05
AT5G40450	0.786956	8.64271	32.3057	0.000163764		AT1G05060	-0.980184	5.20776	38.6095	0.000106248
AT3G20640	0.563972	4.34933	32.2483	0.000164959		AT1G74310	-0.58883	3.95616	35.772	0.000107483
AT1G60750	0.548287	5.18509	31.9052	0.000172315		AT2G17080	-0.824084	3.51852	35.7436	0.00010784
AT2G29630	1.02848	1.65017	31.897	0.000172495		AT5G54450	-3.32631	-1.70675	35.299	0.000113618
AT4G16146	0.857498	2.5901	31.8021	0.000174601		AT3G60530	-0.640392	6.19778	34.4002	0.000126466
AT2G40080	0.834589	4.29043	31.3562	0.000187435		AT5G13740	-0.579445	5.39379	34.0596	0.000131782
AT4G21410	0.538526	5.33449	31.215	0.000188333		AT1G15330	-0.914486	1.77523	33.2873	0.000144854
AT2G23030	0.948687	5.10686	33.34	0.000193476		AT3G17790	-0.571266	5.4926	32.8969	0.000152047
AT2G22190	0.991898	2.5935	29.9474	0.000222626		AT3G44870	-1.70567	1.49181	34.4128	0.000153467
AT1G49160	0.580775	4.65723	29.9182	0.000223498		AT5G22580	-1.41543	1.72838	32.7284	0.000155281
AT4G17785	0.717551	3.30934	29.5501	0.00023487		AT3G58150	-2.3074	-0.259718	32.693	0.000155971
AT1G67750	0.509061	4.77943	29.5224	0.000235755		AT4G37850	-0.70148	2.96765	32.3491	0.000162869
AT4G31910	0.569138	7.41764	29.3447	0.000241514		AT1G76640	-1.44208	0.830853	32.3057	0.000163764
AT1G05570	0.62257	7.77283	28.5236	0.000270414		AT2G29350	-3.00571	2.01844	42.9941	0.000167344
AT5G44910	0.741295	4.33625	28.4512	0.000273152		AT5G19100	-0.792743	3.50775	32.119	0.000167687
AT2G28970	0.652445	3.71022	28.3766	0.000276013		AT5G07040	-0.926442	1.77015	31.9811	0.000170655
AT5G52310	0.737001	5.11981	28.1128	0.000287871		AT4G24340	-0.590883	5.58447	31.8866	0.000172726
AT4G12470	0.762714	3.77695	27.6227	0.00030699		AT5G54560	-2.28452	-0.571499	31.4846	0.000181873
AT2G47240	0.893512	2.46571	27.4222	0.000315915		AT5G13220	-0.989687	3.27725	31.4642	0.000189034
AT2G02820	0.544206	6.2284	27.2563	0.000323535		AT3G26570	-0.693802	3.25135	30.9365	0.000195297
AT1G56430	1.11739	0.673066	27.028	0.000334382		AT4G21830	-0.661285	6.77417	30.731	0.000200628
AT3G12020	0.5335	5.31688	26.916	0.00033986		AT4G22212	-0.620686	6.25433	30.7144	0.000201067
AT3G46640	0.525872	5.19968	26.5769	0.000357111		AT4G08950	-0.710534	5.12287	30.6619	0.000202462
AT2G44480	0.57748	3.59604	26.3567	0.000368871		AT1G73220	-0.993722	4.91422	33.4504	0.000205591
AT5G52790	0.931222	6.28852	28.3907	0.00038309		AT1G07350	-0.613884	6.00974	30.3642	0.000210588
AT4G37390	0.841923	5.34475	27.5934	0.000394849		AT2G28400	-0.602607	3.95922	29.9861	0.000221475
AT5G14650	0.920529	2.54503	25.8506	0.000397701		AT4G22610	-0.66388	4.63974	29.5518	0.000234817
AT3G09390	0.626343	5.11463	25.4725	0.000421		AT2G21640	-1.94144	3.3842	38.9245	0.000235742
AT1G60680	0.510718	5.88165	25.3987	0.000425736		AT1G79075	-0.704365	3.48703	29.3455	0.000241489
AT3G01310	0.621761	6.54801	25.2667	0.00043436		AT1G21440	-0.59933	4.78235	29.3313	0.000241956
AT2G32240	0.565214	8.40987	24.9744	0.00045422		AT3G09940	-0.657249	6.88258	29.2443	0.000244842
AT1G08800	0.503757	5.94121	24.678	0.000475469		AT2G46790	-0.651935	3.71085	29.1932	0.000246559
AT5G44700	0.544785	3.52328	24.4412	0.000493305		AT5G43570	-0.943805	2.06802	29.1917	0.000246609
AT5G65320	1.00719	1.09962	24.3057	0.00050387		AT2G25460	-0.51397	4.31093	29.1308	0.000248672
AT1G07550	0.880238	1.92681	24.2421	0.000508921		AT4G19970	-2.02737	0.0825522	28.9863	0.000253653
AT4G26370	0.648122	2.72907	23.9545	0.000532518		AT5G17300	-0.639961	4.01221	28.925	0.000255798
AT1G31050	0.512895	5.87815	23.7776	0.000547688		AT3G03990	-0.520315	5.78306	28.6683	0.000265032
AT4G33070	0.526276	5.74991	23.6274	0.000560971		AT3G54530	-1.64415	2.56434	32.757	0.00027447
AT3G11980	1.50148	-0.462277	23.1842	0.000602465		AT5G06980	-0.659975	3.78001	28.3045	0.000278809
AT3G55980	0.543253	5.06541	23.1326	0.000607531		AT5G43450	-0.990739	4.07896	30.154	0.000284473
AT2G41850	1.89993	0.950982	24.8291	0.0006135		AT5G13870	-0.612683	4.45124	28.0293	0.000289797
AT1G30760	0.55644	5.25361	23.0689	0.000613847		AT2G20515	-0.543377	4.75225	27.7237	0.00030261
AT4G18197	0.662012	3.08521	23.0049	0.000620281		AT1G24100	-0.500122	6.69494	27.6449	0.000306024
AT1G12290	0.537838	3.26658	23.0033	0.000620449		AT1G32350	-2.57072	2.27177	36.0218	0.000312572
AT5G20710	0.64682	3.4409	22.6332	0.000659259		AT3G60140	-1.20479	3.24541	30.1095	0.000318262
AT2G28780	0.635877	6.42102	22.5679	0.000666413		AT5G20150	-0.903106	5.42721	29.3963	0.00031907
AT5G65800	0.818351	3.34396	22.5474	0.000678811		AT2G28815	-1.30244	1.49176	27.263	0.000323226
AT5G25110	0.653963	4.48562	22.4088	0.000684214		AT1G52720	-0.521921	5.16184	27.1964	0.000326341
AT1G11170	0.727463	3.0147	22.3706	0.000688567		AT2G19800	-0.725046	6.27335	27.0848	0.000331642
AT1G47760	0.813182	2.25326	22.0439	0.000727215		AT2G18690	-0.536251	5.66779	26.9853	0.00033646
AT2G23170	0.887429	2.84597	21.9914	0.000733665		AT3G53830	-0.902267	2.93904	26.8359	0.000343845
AT5G14230	0.537389	4.03918	21.9681	0.000736548		AT2G17070	-0.74084	2.07185	26.8167	0.000344808
AT1G64940	0.574038	3.33289	21.4999	0.000797472		AT1G78370	-0.653757	3.84045	26.6148	0.000355134
AT1G53430	0.530754	5.74769	21.4436	0.000805195		AT4G36410	-0.644561	4.18617	26.4652	0.00036302
AT1G61480	0.630154	2.61268	21.2449	0.000833183		AT2G31425	-2.16135	-0.370319	26.3163	0.00037108
AT3G26740	0.601899	3.88033	21.1928	0.000840703		AT5G52930	-1.84511	0.447622	26.0622	0.000394554
AT4G34131	0.679733	6.03625	21.5961	0.000843877		AT1G11080	-0.746702	3.98111	25.7836	0.000401713
AT1G05200	0.562639	4.02808	21.1623	0.000845154		AT4G10340	-0.800386	3.00743	25.7527	0.000403584
AT2G26820	0.878816	2.74152	21.1233	0.00085088		AT3G24500	-1.2829	3.93264	30.4789	0.000405746
AT2G05520	0.848362	3.10365	21.2908	0.000859857		AT5G09980	-0.612085	4.13118	25.6078	0.000412481
AT1G06460	0.856905	1.64454	21.0617	0.000860006		AT2G25210	-0.612875	6.3378	25.5704	0.000414814
AT5G16770	0.848619	1.68284	21.037	0.000863704		AT2G25440	-0.999969	1.10904	25.5514	0.000416003
AT2G15900	0.515705	5.36587	20.9558	0.000875983		AT5G54550	-2.34388	-1.27429	25.393	0.000426101
AT1G05700	0.765272	2.25264	20.8109	0.000898429		AT3G57520	-0.531086	7.66619	25.244	0.000435868
AT1G07560	0.62547	4.43227	20.7473	0.000908494		AT1G26410	-1.40772	2.28034	27.3767	0.000439451
AT4G00910	0.679162	5.12915	21.194	0.000929897		AT5G05730	-0.576496	5.02901	25.1006	0.000445516
AT1G78090	0.531326	5.22514	20.6043	0.000931623		AT2G38823	-0.998179	3.18337	26.2528	0.000451728
AT1G03740	0.51162	6.683	20.3199	0.000979745		AT3G59710	-0.9033	3.74298	25.6739	0.000505625
AT4G21390	0.501553	3.79576	20.2564	0.000990873		AT5G63530	-0.503703	3.92123	24.1884	0.00051323
AT4G34138	0.516609	6.13555	20.246	0.000992717		AT5G56550	-0.648633	3.95809	24.1116	0.000519471
AT2G28210	0.983602	2.10603	20.1947	0.00100186		AT4G13300	-0.977391	1.65511	23.9655	0.0005316
AT1G68710	0.59144	6.05371	20.1217	0.00101503		AT4G15248	-1.43414	0.101372	23.9247	0.000535039
AT3G19370	0.691461	6.2841	20.7575	0.00101667		AT3G51600	-0.949342	2.2763	23.8953	0.000537542
AT5G57110	0.570765	7.69756	19.9294	0.00105072		AT4G31985	-0.561417	6.82392	23.7812	0.000547378
AT1G28050	0.510714	4.40562	19.673	0.00110066		AT3G25240	-1.48472	-0.346081	23.7095	0.000553664
AT2G26290	0.514938	4.8532	19.6108	0.00111321		AT3G02020	-1.1819	4.60071	28.1355	0.000563898
AT5G43440	0.717582	1.80574	19.3844	0.0011603		AT2G37900	-1.3356	-0.310003	23.4718	0.000575139
AT5G55050	0.5831	5.69817	19.3218	0.00117375		AT3G54890	-0.638715	2.84523	23.4463	0.000577506
AT4G15550	0.512369	5.84851	19.3192	0.00117431		AT1G32920	-0.5657	4.80627	23.29	0.000592234
AT1G51830	0.549046	7.23292	19.2992	0.00117865		AT5G59820	-0.580856	4.56938	23.1469	0.000606121
AT5G53460	0.713879	10.4163	19.2824	0.00118231		AT4G19810	-0.503554	5.29402	23.1462	0.000606189
AT5G07390	0.548175	3.60584	19.0855	0.00122619		AT5G47700	-0.526253	8.08892	23.0743	0.000613312
AT1G52320	0.507345	5.12902	19.0266	0.00123968		AT4G28110	-0.748328	3.51334	22.9353	0.00062737
AT5G22430	0.946321	1.37357	19.0146	0.00124246		AT3G54520	-1.10938	2.20383	23.3823	0.000632019
AT2G19190	0.915542	0.786156	19.0073	0.00124417		AT1G22190	-0.528084	6.22019	22.8613	0.000635005
AT1G48870	0.899604	1.50248	18.9577	0.00125571		AT5G64510	-0.955046	0.983587	22.7007	0.000651973
AT2G36090	0.547385	4.47482	18.765	0.00130185		AT1G65860	-1.34875	-0.205471	22.3983	0.000685407
AT4G34135	0.518681	7.24783	18.7122	0.00131485		AT3G04320	-0.688933	4.63134	22.5221	0.000691952
AT4G34900	1.125	0.346568	18.4899	0.00137125		AT4G25930	-2.98272	-1.33137	22.273	0.00069985
AT2G17820	0.555127	5.86463	18.3726	0.00140219		AT3G55790	-2.48687	-2.05809	22.2423	0.000703445
AT1G51890	0.522165	4.45068	18.2702	0.00142989		AT1G76080	-0.723586	2.77487	22.0714	0.000723862
AT2G28960	0.612247	4.82257	18.2721	0.00146952		AT5G16060	-0.531272	3.84965	21.9701	0.000736305
AT3G61160	0.541178	3.99653	18.1189	0.00147201		AT2G17680	-2.68212	-1.56665	21.7477	0.000764513
AT4G08535	0.928285	0.583725	18.0629	0.00148797		AT5G19875	-0.659238	4.20612	21.6871	0.000772427
AT4G37295	0.896865	0.8057	17.9103	0.00153251		AT3G16050	-0.522641	3.33278	21.6046	0.000783353
AT1G15890	0.59611	2.79316	17.7939	0.00156757		AT4G27280	-0.600349	4.10728	21.4912	0.000798668
AT3G63110	0.787816	1.96807	17.6985	0.00159703		AT5G35740	-0.536901	4.31057	21.3584	0.00081706
AT5G06690	1.05715	0.817891	17.5727	0.00163686		AT5G37490	-1.62406	0.307908	21.2724	0.000829235
AT2G42850	0.617961	4.00817	17.5631	0.00163996		AT4G10310	-1.08033	1.88807	21.1587	0.000845685
AT3G02885	0.802565	2.02976	17.5514	0.00164373		AT5G65990	-0.651975	4.97652	21.2301	0.000859407
AT3G24300	0.712682	6.40765	18.3935	0.00165877		AT1G26945	-0.531744	3.66255	21.0404	0.000863198
AT3G14810	0.663127	3.18247	17.4761	0.00166825		AT1G05340	-0.521278	5.39885	20.8986	0.000884771
AT1G53940	0.520972	3.47574	17.4738	0.00166903		AT1G10960	-0.70957	3.61348	20.8456	0.000893
AT3G59690	0.601576	2.49002	17.4366	0.0016813		AT2G42065	-1.84264	-0.957172	20.8135	0.000898015
AT2G17060	0.706857	2.60586	17.3742	0.00170217		AT1G24095	-0.609186	2.79481	20.7807	0.000903186
AT1G51790	0.543972	4.56689	17.3013	0.00172691		AT2G38240	-1.24857	0.186264	20.5551	0.000939746
AT5G56620	0.627306	2.58863	17.2372	0.00174906		AT3G12965	-0.553183	4.88821	20.4933	0.000950059
AT3G28345	0.662803	8.3683	16.8779	0.00196638		AT2G46420	-0.770175	2.43227	20.3612	0.000972565
AT5G23240	0.562089	2.96645	16.3924	0.00207481		AT4G15150	-0.978316	3.15431	21.3835	0.0010026
AT5G20490	0.521153	7.56697	16.197	0.00216018		AT2G47520	-1.67855	0.765728	21.0554	0.0010292
AT1G55920	0.512504	7.41553	16.031	0.00223598		AT5G63660	-0.559332	4.59962	19.9941	0.00103854
AT2G29320	0.511799	3.30503	15.9471	0.00227551		AT1G72240	-1.02431	1.6459	19.9746	0.0010422
AT5G49850	0.920754	1.78329	15.8396	0.0023274		ATMG00660	-0.521925	3.18839	19.9106	0.00105428
AT4G02710	0.786093	4.20363	16.9747	0.00236149		AT1G15820	-0.903966	2.46421	19.8549	0.00106494
AT5G59660	0.584153	2.05059	15.7372	0.00237812		AT3G11050	-0.695212	2.18063	19.8425	0.00106733
AT5G67430	0.586746	4.89767	16.0088	0.00238667		AT5G16190	-0.559657	3.31945	19.8372	0.00106835
AT2G36410	0.523607	6.87029	15.675	0.0024096		AT1G08165	-1.46295	-0.156005	19.4728	0.00114165
AT3G14260	0.68872	2.27806	15.6623	0.00241607		AT4G37610	-0.725613	5.59259	20.501	0.00114686
AT5G05320	0.612329	2.88867	15.6056	0.00244528		AT4G12030	-0.555904	4.35134	19.2156	0.00119697
AT2G39360	0.540465	5.03187	15.6016	0.00244738		AT1G69700	-0.571017	4.58396	19.1731	0.00120644
AT3G50970	0.514263	7.75398	15.4286	0.00253923		AT2G29440	-0.511946	4.77668	18.8833	0.00127328
AT5G48320	0.588388	2.78036	15.341	0.00258731		AT3G56020	-0.574153	6.47694	18.8197	0.00128856
AT5G22890	0.619075	5.78026	15.8969	0.00262887		AT3G14200	-0.553105	5.25438	18.801	0.00129308
AT4G36550	0.50925	3.15427	15.2484	0.00263929		AT2G23110	-2.07838	-1.36241	18.6943	0.00131928
AT1G70880	0.651962	5.0176	15.8911	0.00267821		AT4G25890	-0.528459	5.68614	18.5936	0.00134458
AT1G13550	1.06477	0.177061	14.994	0.00278871		AT4G37240	-0.752009	1.70013	18.5638	0.00135221
AT2G40230	0.646965	4.1336	15.2861	0.0029332		AT2G32020	-0.821107	3.39528	19.2815	0.00137947
AT1G70860	0.601717	3.71496	14.7528	0.0029398		AT5G02502	-0.539697	3.71121	18.4192	0.00138981
AT1G48540	0.521155	4.78835	14.4196	0.00316488		AT4G10040	-0.549936	5.33145	18.4014	0.00139452
AT1G17665	0.622679	1.61197	14.415	0.0031682		AT5G24640	-1.6922	1.5403	20.4952	0.00141831
AT5G50630	1.81133	-0.997308	14.1515	0.00336111		AT4G01240	-0.61901	3.47139	18.2577	0.00143333
AT1G67270	1.16042	0.326051	14.1323	0.00337571		AT1G74490	-0.577341	3.08906	18.2221	0.00144313
AT4G09420	0.675608	2.37881	13.7166	0.00371122		AT2G34930	-0.576119	3.99572	18.2167	0.0014446
AT3G60700	0.767479	1.84222	13.7046	0.00372145		AT5G52940	-2.47075	1.56477	22.4692	0.00146563
AT1G17060	0.638652	3.06311	13.6705	0.00375084		AT3G61118	-0.970812	0.318786	17.9273	0.00152747
AT3G24310	0.706022	3.48447	14.1918	0.00377609		AT5G10130	-0.65998	6.03649	18.5646	0.00153688
AT5G45080	0.622171	2.28526	13.5993	0.00381302		AT2G24010	-1.16361	-0.212794	17.8279	0.00155722
AT1G72860	1.11376	0.526887	13.4436	0.00395332		AT2G06520	-0.646039	3.8624	17.8252	0.00155806
AT2G18050	0.605189	6.43643	13.8485	0.00409266		AT4G15350	-0.970362	1.9806	17.7794	0.001572
AT1G67970	0.526325	2.43008	13.2916	0.0040962		AT1G17420	-1.51991	-0.996862	17.5743	0.00163634
AT5G47550	0.514172	3.0124	13.2831	0.00410437		AT2G29125	-0.531743	2.50045	17.422	0.00168616
AT1G54575	0.517759	4.0047	13.0901	0.00429543		AT4G21590	-0.84611	1.47851	17.4201	0.00168679
AT3G02850	0.549962	4.95557	13.4346	0.00429651		AT2G29470	-1.2974	-0.0694843	17.2653	0.00173931
AT4G31650	0.635145	2.20073	13.0685	0.00431746		AT2G38870	-0.587944	4.40404	17.2393	0.00174831
AT5G18370	0.50483	3.95358	12.9879	0.0044008		AT5G52640	-0.511255	4.07427	17.0646	0.00181035
AT5G02400	0.507566	4.04299	12.9339	0.00445776		AT1G80240	-0.701392	6.95156	17.8895	0.00181716
AT1G72450	0.511336	3.83449	12.9063	0.0044872		AT2G20560	-0.608151	3.79745	17.0257	0.00182449
AT4G34950	0.512498	2.45047	12.8843	0.00451085		AT2G41480	-0.527838	5.57292	17.0021	0.00183315
AT3G44260	0.670206	2.04634	12.6823	0.004735		AT3G61400	-2.0887	-1.68274	16.9434	0.00185493
AT1G04180	0.50365	2.5265	12.6509	0.004771		AT1G54870	-1.47175	-0.633818	16.8438	0.00189252
AT3G13898	0.842759	0.313479	12.5703	0.00486508		AT1G49410	-0.509172	5.86635	16.7226	0.00193952
AT5G64120	0.722447	8.14007	13.3612	0.00489208		AT3G59930	-1.09188	4.80394	20.0764	0.00194977
AT5G22250	0.560092	2.62104	12.5329	0.0049094		AT4G05100	-0.760579	3.16038	16.986	0.00195054
AT5G39785	0.667865	2.52081	12.483	0.00496935		AT5G13930	-0.62972	5.18917	17.1367	0.00201979
AT1G71030	0.578799	3.76009	12.5912	0.0050066		AT3G19200	-1.00968	3.35062	18.0885	0.00208162
AT1G55940	0.591141	3.0708	12.3088	0.00518559		AT2G32487	-2.09592	-1.44514	16.3223	0.00210496
AT1G74930	0.845144	0.581593	12.2491	0.00526237		AT1G29660	-1.42457	-0.461814	16.2504	0.00213644
AT5G53980	0.656775	1.74164	12.2013	0.0053247		AT3G22740	-1.04123	2.16247	16.9996	0.00214835
AT5G64700	0.511547	2.20817	12.0144	0.00557728		AT1G22890	-0.925584	0.741746	16.1455	0.00218338
AT4G17100	0.566364	3.07953	11.9656	0.00564562		AT1G80160	-0.707364	1.28074	16.1354	0.00218794
AT2G38920	1.07069	0.155239	11.8949	0.0057463		AT3G25760	-1.27921	-0.00701079	16.1279	0.00219137
AT1G11530	0.683464	2.74219	11.9528	0.00578839		AT4G04840	-0.602837	2.54209	16.0321	0.00223549
AT1G80840	0.502371	2.55312	11.8362	0.00583148		AT3G48240	-0.774578	1.78881	15.9694	0.00226493
AT2G15960	0.539035	3.59265	11.8041	0.00587875		AT5G38940	-1.05722	0.966839	15.9191	0.00228891
AT3G14185	0.58202	2.29021	11.7649	0.00593707		AT4G21320	-0.663541	1.47575	15.8246	0.00233477
AT3G58190	0.52697	2.38586	11.5117	0.00633107		AT5G54270	-0.689695	2.71364	15.7384	0.00237753
AT2G25735	0.62109	1.18924	11.4199	0.00648167		AT2G04070	-2.15476	2.56394	20.2583	0.00237931
AT3G01260	0.566751	5.94443	11.8056	0.00656189		AT1G70518	-0.500081	3.17333	15.7044	0.00239466
AT1G63520	0.547238	1.77256	11.359	0.00658388		AT3G49620	-2.40483	-1.75541	15.4662	0.00251889
AT2G33830	0.523116	10.0559	11.2681	0.00674013		AT5G54490	-0.641262	2.52901	15.3171	0.0026006
AT3G14440	0.542867	5.32407	11.5555	0.00695585		AT4G39235	-0.760084	0.851078	15.2108	0.00266077
AT5G36870	0.650858	1.29213	11.1364	0.00697436		AT4G13770	-0.910642	4.60867	17.147	0.00275449
AT1G10060	0.794973	0.666119	11.123	0.0069987		AT5G59030	-0.616486	3.64143	15.0128	0.00277736
AT1G28370	0.805714	0.83356	11.016	0.00719693		AT4G03960	-0.534813	2.89615	14.9848	0.00279432
AT1G51850	0.511289	5.75565	11.242	0.00734233		AT3G54510	-0.810138	1.3177	14.9443	0.00281908
AT1G55550	0.582625	1.59645	10.9143	0.00739177		AT3G51450	-0.606578	3.0966	14.9181	0.00283525
AT5G20470	0.995733	-0.125906	10.8607	0.00749707		AT3G12955	-0.559792	1.95901	14.8061	0.00290558
AT5G46260	0.771562	0.831122	10.7946	0.00762922		AT5G12110	-0.568601	2.07215	14.5905	0.00304696
AT5G64890	0.538909	2.20098	10.7364	0.00774794		AT4G38490	-0.509129	2.99974	14.4055	0.0031749
AT1G13500	0.733715	1.53374	10.6464	0.00793586		AT5G66580	-0.512004	3.39079	14.3523	0.00321282
AT4G33500	0.51809	2.92065	10.5999	0.00803516		AT2G34340	-0.521477	3.02548	14.3469	0.00321676
AT2G28590	0.508413	2.14627	10.4787	0.00830094		ATCG00160	-1.30654	0.718707	14.5851	0.00322411
AT3G29320	0.541366	5.17222	10.7917	0.00848446		AT3G55310	-0.764666	0.940132	14.3093	0.00324397
AT1G53440	0.523936	3.95164	10.5355	0.00850976		AT2G43600	-0.863767	2.12165	14.3511	0.00329945
AT2G43590	0.651378	8.16204	10.953	0.00855332		AT2G42870	-0.575261	2.39965	14.1981	0.00332595
AT5G49305	1.05341	-0.912217	10.311	0.00868643		ATCG00150	-0.876233	0.362924	14.1064	0.00339556
AT2G43500	0.522666	4.49855	10.5819	0.0088018		AT2G19460	-0.502064	2.50206	14.0411	0.00344614
AT1G05320	0.541729	5.84341	10.6109	0.00888494		AT2G07662	-0.700272	1.47726	14.0195	0.00346304
AT2G05380	0.568391	2.80249	10.089	0.00922999		AT5G53190	-0.500137	4.06787	13.9259	0.00353751
AT2G30730	1.32663	-1.1366	10.0552	0.00931638		AT3G09700	-0.537409	2.22922	13.9092	0.00355108
AT4G01735	1.05218	-0.599578	10.0372	0.00936254		AT1G77540	-0.577124	3.71774	13.9078	0.00355215
AT1G51840	0.915529	4.63471	11.5409	0.00940638		AT4G33660	-0.675481	2.0358	13.8338	0.00361277
AT3G46730	0.672035	1.00682	9.97812	0.00951676		AT3G02820	-0.550641	2.964	13.7512	0.00368178
AT3G23630	0.680252	0.835865	9.88077	0.00977737		AT4G31970	-1.06973	1.2774	13.9303	0.00368848
AT4G27820	0.655503	1.39582	9.83613	0.00989975		AT3G52720	-0.981996	1.30375	13.7432	0.00368862
AT4G09300	0.537005	2.08545	9.78242	0.0100494		AT1G60950	-0.545763	5.21214	13.8819	0.00379928
AT3G22810	0.532558	2.50099	9.77233	0.0100778		AT3G44860	-1.94758	1.84	16.2254	0.0038021
AT5G52330	0.563193	1.51983	9.77165	0.0100797		AT5G23810	-0.502406	2.53595	13.6094	0.00380414
AT1G65190	0.840527	0.237937	9.74201	0.0101638		AT4G13290	-0.537783	5.49391	13.7946	0.00383307
AT1G48405	1.8606	-2.44189	9.50499	0.0108672		AT2G19310	-0.568265	3.29105	13.5524	0.00385465
AT1G76952	0.515955	2.93787	9.44189	0.0110641		AT5G62430	-0.574995	2.82219	13.4977	0.00390387
AT2G34010	0.566301	1.18778	9.43711	0.0110793		AT4G16230	-1.10706	0.138775	13.3442	0.00404606
AT2G28560	0.737124	-0.0410902	9.28433	0.011575		AT1G12250	-0.768038	0.495583	13.3328	0.00405688
AT2G28720	0.531515	4.87932	9.62046	0.011737		AT3G09400	-0.886622	-0.0432618	13.2587	0.00412796
AT2G22980	0.581552	2.72721	9.1198	0.0121391		AT2G41730	-1.49346	3.65036	16.4888	0.00417247
AT2G33770	0.682548	7.59511	9.8138	0.0122587		AT1G52100	-1.38442	-0.684811	13.1864	0.00419877
AT5G41140	0.695448	5.38993	9.92298	0.0126153		AT2G26150	-1.01169	1.33949	13.0854	0.00445413
AT3G04030	0.515885	2.88961	8.96318	0.0127069		AT1G26790	-1.38897	-0.819698	12.9228	0.00446953
AT3G47730	0.577445	3.36633	9.20859	0.0127688		AT4G28850	-0.569681	2.24943	12.8068	0.00459537
AT5G46830	2.00381	-2.56737	8.90202	0.0129373		AT1G65620	-0.877468	0.500657	12.7859	0.0046184
AT4G11310	1.34736	-1.23597	8.84369	0.0131616		AT5G13140	-0.727942	1.3061	12.7431	0.0046662
AT3G01311	0.973554	-0.996575	8.74057	0.0135699		AT3G61210	-0.525883	2.79421	12.7292	0.00468176
AT4G00670	0.73197	1.62213	8.70054	0.0137325		AT1G54010	-0.599243	6.8101	13.2414	0.0046832
AT2G10440	3.0591	-3.02707	8.63664	0.0139968		AT2G38210	-1.02561	0.225218	12.6701	0.00474899
AT3G46616	2.10305	-2.75374	8.62526	0.0140446		AT4G09100	-0.823713	0.567758	12.6627	0.00475749
AT1G65330	0.95298	-0.533263	8.6079	0.0141177		AT5G49120	-0.904429	0.0928649	12.6451	0.00477775
AT1G12110	0.517965	9.51557	8.63732	0.0144419		AT4G25810	-0.554724	4.02251	12.6475	0.0048869
AT3G50120	0.715588	2.23721	8.71683	0.0146795		AT1G52070	-1.10649	7.42098	14.6546	0.00503592
AT2G38465	0.728095	1.69058	8.49825	0.0146978		AT4G25380	-0.983871	-0.383947	12.4208	0.00504537
AT4G21210	0.573786	1.19671	8.46218	0.0147504		AT2G41290	-0.648857	2.29628	12.4131	0.0050548
AT5G62360	0.850692	-0.219463	8.40338	0.0150153		AT3G62950	-1.93135	-2.05759	12.3684	0.00511043
AT1G28650	2.60958	-2.80405	8.33677	0.0153223		AT3G53600	-0.99808	0.246586	12.3425	0.00514286
AT4G14760	0.591402	5.03765	8.89799	0.0153494		AT1G67760	-0.701197	0.793891	12.337	0.00514984
AT4G04972	0.943265	-0.740816	8.30819	0.0154563		AT4G38410	-0.89353	1.23856	12.3077	0.00518702
AT5G47160	0.724236	-0.151364	8.2982	0.0155035		AT3G02140	-0.512889	3.77422	12.2341	0.00528176
AT2G28270	0.692242	1.7083	8.19229	0.0160146		AT1G78520	-0.647211	2.31327	12.2296	0.00528765
AT5G03890	0.593397	0.980907	8.11902	0.0163801		AT1G76440	-0.512359	2.75028	12.2171	0.005304
AT1G07620	0.502727	2.04797	8.11448	0.016403		AT3G22961	-0.905564	0.782877	12.1995	0.0053271
AT1G61230	0.518342	1.34685	8.1074	0.0164389		AT5G14070	-0.70236	1.87182	12.1004	0.00545927
AT2G02620	0.581263	0.790232	8.08153	0.0165709		AT2G47450	-0.55745	2.42955	12.0376	0.00554515
AT2G28690	0.747537	0.779851	8.07569	0.0166009		AT5G54165	-0.918624	0.655617	12.0133	0.00557872
AT2G42200	1.555	-2.15263	8.05557	0.0167047		AT5G20790	-0.565073	3.50907	11.981	0.00562385
AT4G25490	1.60434	-1.88437	8.03492	0.016812		AT2G34180	-0.848057	1.49516	11.9646	0.00564691
AT4G39180	0.548823	2.26282	7.81758	0.0179932		AT2G43510	-1.08598	4.79371	14.0848	0.00566254
AT1G28990	1.23267	-1.50295	7.7596	0.018325		AT4G37160	-0.587747	5.92471	12.399	0.00573613
AT3G28030	0.569148	4.11695	8.10472	0.0186801		AT4G33800	-0.649269	2.00291	11.8197	0.00585572
AT4G25433	1.61279	-2.40279	7.66834	0.0188624		AT1G20860	-0.820802	0.979243	11.7913	0.00589782
AT1G47845	2.92694	-3.08859	7.61406	0.019191		AT5G03285	-0.562503	1.91092	11.7281	0.00599256
AT4G38340	0.671473	0.959485	7.60864	0.0192242		AT4G23515	-0.790174	0.640805	11.6988	0.00603704
AT1G66630	4.30181	-3.36433	8.2314	0.0194067		AT4G15910	-0.540097	7.44493	11.8914	0.0060538
AT3G27410	1.67926	-2.22003	7.57149	0.0194536		AT3G04903	-2.26943	-2.65787	11.6857	0.00605707
AT4G36000	0.716353	0.4473	7.54276	0.0196332		AT1G30210	-0.821176	0.741389	11.6508	0.00611097
AT2G40130	0.957859	1.24824	7.80274	0.01983		AT4G10350	-0.724167	2.9215	12.0472	0.00613521
AT1G63880	0.633032	0.873562	7.41447	0.0204602		AT1G03600	-0.738588	0.772576	11.5846	0.00621456
AT1G61190	0.560402	0.866783	7.29021	0.0213016		AT4G37290	-1.30486	-0.615244	11.5494	0.00627054
AT3G24540	0.553816	0.577746	7.24368	0.0216274		AT1G15040	-0.564747	4.39255	11.8635	0.00641215
AT1G61750	0.628192	1.47763	7.21912	0.0218017		AT4G35200	-0.550865	2.12325	11.4367	0.00645371
AT1G64563	0.633958	1.56736	7.18549	0.0220432		AT1G68630	-5.15014	-2.96863	12.7594	0.00648232
AT2G31480	0.632767	0.926409	7.06395	0.0229434		AT4G19095	-3.26936	-2.91226	11.3675	0.00656956
AT5G10660	1.19313	-1.32525	7.03469	0.0231666		AT4G12500	-1.16526	0.367317	11.3563	0.00658847
AT2G01200	1.24047	-1.80508	6.97921	0.0235973		AT2G45135	-3.26906	-2.91223	11.3428	0.00661143
AT2G15555	4.09436	-3.44197	7.53343	0.0236669		AT5G28520	-0.550761	2.44333	11.3426	0.00661178
AT1G47400	0.998728	-1.32568	6.95878	0.0237583		AT1G13600	-0.63272	2.86969	11.3346	0.00663958
AT2G47935	2.77962	-3.15289	6.95683	0.0237737		AT2G32830	-1.19381	-0.471862	11.1942	0.00687037
AT1G22210	2.39611	-2.91143	6.95671	0.0237747		AT3G25830	-2.09176	-2.1203	11.1647	0.00692311
AT4G06010	1.72746	-2.70519	6.8985	0.0242411		AT2G46850	-0.511112	2.64353	11.1388	0.00696992
AT3G61290	2.78161	-3.15261	6.88251	0.0243712		AT1G22880	-0.557296	6.2552	11.5433	0.00697655
AT1G10920	0.561978	1.21737	6.87955	0.0243953		AT5G47600	-1.04409	0.331246	11.1067	0.0070284
AT4G35520	0.521329	1.73997	6.74639	0.0255132		AT1G17700	-1.25157	-0.81918	11.104	0.00703347
AT1G51800	0.520909	5.58761	7.10672	0.0257159		AT4G00530	-0.501282	1.90417	11.1006	0.0070397
AT5G56200	0.632789	0.82397	6.5506	0.0272715		AT2G01300	-0.690414	1.18458	11.1	0.0070408
AT2G44340	0.706861	0.521496	6.34574	0.0292705		AT3G49110	-1.54561	-1.29176	10.9847	0.00725633
AT1G14550	0.533275	2.1399	6.34242	0.0293043		AT1G17200	-0.838134	0.579108	10.9702	0.00728393
AT4G03380	0.689518	-0.306632	6.26075	0.0301516		AT1G62510	-0.873255	1.38817	10.9304	0.0073606
AT1G67290	3.8464	-3.52468	6.71514	0.030263		AT3G19710	-1.08549	4.27024	12.6759	0.00747122
AT1G68500	0.57492	0.26349	6.23727	0.0304007		AT5G33355	-1.47839	1.65144	12.1868	0.00770172
AT3G28310	1.2996	-2.05792	6.20971	0.0306962		AT5G62210	-1.20274	-1.08747	10.7493	0.00772134
AT1G64310	0.97621	-1.08873	6.20303	0.0307683		AT2G24400	-0.535605	1.80965	10.628	0.007975
AT2G33350	3.84764	-3.52451	6.65902	0.030795		AT1G76800	-0.622374	3.03	10.7497	0.00802018
AT2G34960	0.808801	-0.410178	6.19935	0.0308082		AT4G37370	-0.61548	3.95882	11.0055	0.00815661
AT5G64690	0.560233	1.3089	6.16076	0.0312297		AT1G26380	-1.16118	2.6869	11.9115	0.00830762
AT2G02120	0.842704	2.78532	6.68959	0.0315489		AT5G15940	-0.753348	2.57443	10.8367	0.00832127
AT3G57740	0.539098	1.12126	6.10873	0.0318092		AT3G27690	-0.934192	-0.535262	10.3954	0.00848969
AT1G04217	0.839008	-0.727221	6.02636	0.0327533		AT1G64970	-0.553041	2.21598	10.3696	0.00854921
AT3G46330	0.54415	0.656493	6.00994	0.0329457		AT1G68845	-0.813415	0.131037	10.324	0.00865567
AT5G43640	2.10221	-2.7545	6.00385	0.0330173		AT2G12646	-0.504653	4.4499	10.5336	0.00865904
AT5G40590	0.546635	2.29224	6.01959	0.0334816		ATCG00030	-0.872829	1.24434	10.2354	0.00886694
AT5G38344	0.765639	0.786249	5.95267	0.0336799		AT1G67740	-0.724557	1.60014	10.1433	0.00909325
AT1G23520	1.68854	-2.36479	5.87657	0.0345591		AT3G17680	-0.506786	2.14775	10.13	0.00912656
AT5G47150	1.62426	-2.75399	5.85185	0.0348686		AT5G22920	-0.503119	5.52455	10.3569	0.0093759
AT2G21140	0.790919	-0.19961	5.78242	0.0357559		AT2G17880	-0.571997	1.58955	10.0283	0.00938556
AT5G46950	0.993446	-1.27162	5.77754	0.0358193		AT3G13850	-4.47425	-3.29055	11.0585	0.00946668
AT4G15480	0.713317	0.191515	5.75195	0.0361539		AT5G39080	-0.570399	2.187	9.95834	0.00956903
AT4G18350	0.549681	0.449105	5.74099	0.0362984		AT2G15400	-0.596588	1.20692	9.95745	0.0095714
AT1G56555	0.821895	-0.682145	5.67107	0.037237		AT1G44830	-0.733275	0.811419	9.93534	0.00963025
AT2G22760	0.559832	1.00154	5.6609	0.0373759		AT1G59860	-0.936659	0.108907	9.91413	0.00968711
AT3G28007	0.799198	-0.898004	5.63048	0.0377953		AT3G60270	-1.36099	-1.34499	9.89284	0.0097446
AT5G66400	0.977869	-0.126585	5.65897	0.0378742		ATCG00210	-1.11667	-1.13734	9.87315	0.00979815
AT5G50490	3.84793	-3.52448	6.00265	0.0379811		AT1G06330	-0.969765	0.557757	9.84697	0.00986987
AT1G15260	1.20854	-1.91153	5.58224	0.0384722		AT4G05380	-1.76617	-0.771177	10.1386	0.00988506
AT4G14103	0.622968	1.07468	5.56966	0.0386511		AT5G38520	-1.00559	-0.843709	9.83905	0.00989167
AT1G18835	0.524799	0.63842	5.45457	0.0403358		AT5G55270	-1.35233	-1.48477	9.8278	0.00992277
AT1G03630	0.552295	0.596119	5.44629	0.0404604		AT1G61520	-0.604235	3.55419	10.1309	0.00999122
AT1G73140	0.533685	0.618966	5.44459	0.0404862		AT1G57630	-1.34127	-0.40758	9.77159	0.0100799
AT1G74290	0.637586	-0.316707	5.43422	0.040643		AT1G67360	-0.516352	5.71845	10.0969	0.0100875
AT5G24220	0.906038	-1.21825	5.39083	0.0413074		AT1G07400	-0.988408	0.911328	9.85362	0.0101224
AT2G16890	0.605291	2.03542	5.47848	0.0417378		AT1G14200	-0.698871	4.55072	10.6121	0.0102395
AT2G35612	0.685353	0.436023	5.22315	0.0440024		AT5G24110	-0.776591	0.658048	9.7129	0.0102472
AT4G00872	1.61459	-2.4023	5.21009	0.0442212		ATCG00440	-0.967691	0.602822	9.6768	0.0103517
AT1G35183	2.61955	-3.21965	5.20709	0.0442716		AT1G32540	-1.71908	-1.50357	9.65362	0.0104195
AT1G05230	0.667316	-0.373593	5.1792	0.0447439		AT1G26770	-0.829789	0.487925	9.61153	0.010544
AT4G17380	0.501452	0.800325	5.16389	0.0450058		AT5G12030	-1.09928	-0.999599	9.56719	0.0106771
AT5G14345	1.52442	-2.61147	5.15124	0.0452235		AT1G67600	-0.61073	1.26735	9.5535	0.0107186
AT3G45540	1.15989	-1.93984	5.14716	0.0452939		AT5G23010	-0.863344	4.04157	10.8264	0.010729
AT5G45570	1.88456	-2.85704	5.12318	0.0457112		AT1G19670	-4.92511	-3.08762	10.4502	0.0109356
AT3G15840	0.683424	-0.599651	5.05249	0.0469684		AT1G53520	-0.5241	2.61807	9.34428	0.0113774
AT5G15840	2.08914	-2.52436	5.04422	0.0471183		AT4G34419	-0.718121	0.684974	9.28809	0.0115625
AT5G55507	1.47927	-2.32588	4.97861	0.0483277		AT2G06255	-0.514263	1.68625	9.20667	0.0118372
AT1G25422	0.542077	0.480469	4.93979	0.0490613		ATMG00513	-0.596889	1.4265	9.15687	0.0120092
AT2G25730	0.509792	6.25914	5.24278	0.0493934		ATCG00330	-0.978332	0.65173	9.14057	0.0120661
AT1G24996	1.34181	5.20813	5.5468	0.0495985		AT3G63350	-1.08852	-0.263736	9.09703	0.0122197
						AT1G76210	-1.24959	-0.36937	9.04255	0.0124152
						AT1G66950	-0.783399	0.704607	9.01304	0.0125227
						AT4G39650	-1.29407	-1.52506	8.97253	0.0126721
						AT4G15630	-0.765498	0.692354	8.93049	0.0128294
						AT2G05100	-0.856864	-0.298032	8.92553	0.0128481
						AT1G26390	-1.48959	2.76784	10.6684	0.0128757
						AT1G32970	-1.0616	0.929451	9.17637	0.0129484
						AT1G47510	-0.744076	1.75509	8.92799	0.01304
						AT1G44575	-1.15015	-0.370927	8.86928	0.0130627
						AT3G10525	-0.564207	2.1028	8.85468	0.013119
						AT2G05420	-1.54242	-1.5272	8.84725	0.0131478
						AT1G72640	-0.744476	0.329993	8.8224	0.0132447
						AT1G01030	-0.76737	0.468289	8.80779	0.0133021
						AT1G71380	-0.839951	3.16592	9.62046	0.0133336
						AT3G24130	-2.43823	-2.56756	8.79374	0.0133575
						AT5G50770	-0.829686	-0.534784	8.73886	0.0135768
						ATCG00470	-0.598178	5.0006	9.34297	0.0135867
						AT1G17810	-4.79156	-3.15187	9.55336	0.0136581
						AT4G25200	-1.54386	-1.22379	8.69967	0.013736
						AT5G18180	-1.04175	-0.781034	8.69135	0.0137701
						AT4G34250	-0.861183	0.253762	8.65325	0.0139275
						AT1G26730	-0.620407	1.8475	8.63565	0.014001
						AT2G26520	-0.639973	0.627749	8.63376	0.0140089
						AT2G37100	-0.500071	2.07178	8.62544	0.0140438
						AT1G75180	-0.550286	2.35596	8.62327	0.0140529
						AT1G66080	-0.544102	2.52392	8.59849	0.0141576
						AT5G03390	-0.691995	0.92829	8.5947	0.0141737
						AT1G06680	-0.616206	3.81981	9.03868	0.0142163
						AT1G18250	-0.556871	4.6579	8.9968	0.014381
						AT2G46360	-3.15788	-2.969	8.51934	0.0144982
						AT2G34350	-0.588788	4.6632	8.97443	0.0148839
						AT1G26870	-0.536553	1.55089	8.40547	0.0150057
						AT3G22231	-1.94625	-2.05558	8.39626	0.0150478
						AT5G54470	-0.538481	2.00093	8.32868	0.0153601
						AT5G03545	-0.529264	7.65099	8.57503	0.0156233
						AT4G21480	-0.620262	0.580298	8.25699	0.0157
						AT3G55970	-0.756388	0.879538	8.24045	0.0157797
						AT5G57520	-2.18774	-2.05977	8.19434	0.0160045
						AT4G21840	-1.01013	2.64248	9.0769	0.0162021
						AT4G12735	-1.53128	2.2065	9.51859	0.0162397
						AT1G20340	-0.935898	2.34341	8.79157	0.0163004
						AT3G11580	-0.692568	2.38515	8.36677	0.0163263
						AT3G01630	-3.0339	-3.02796	8.1156	0.0163973
						AT5G01640	-0.560445	3.24963	8.29903	0.0165816
						AT5G45880	-1.08091	-1.383	8.07353	0.016612
						AT2G07665	-1.44707	-1.96721	7.98271	0.017087
						AT1G53370	-2.78488	-2.70405	7.94074	0.017312
						AT4G10465	-0.97943	-1.12091	7.93988	0.0173166
						AT2G04050	-1.78718	4.59335	9.43088	0.0173494
						AT4G33560	-0.604386	0.863365	7.92103	0.0174189
						AT1G06100	-4.6378	-3.22006	8.62523	0.0174227
						AT1G59530	-1.71722	-2.18601	7.89775	0.0175462
						ATCG00670	-0.526037	3.48887	8.09339	0.0176011
						AT1G08310	-0.585429	3.79067	8.26446	0.0176394
						AT1G50060	-0.826259	4.66369	8.8721	0.0176477
						AT1G67070	-0.512694	2.33921	7.86075	0.0177508
						AT1G47620	-0.733103	1.31774	7.8534	0.0177918
						ATMG00980	-0.962672	-0.286977	7.79917	0.0180977
						AT3G21720	-1.29079	3.17202	9.24855	0.0181076
						AT1G43640	-4.29467	-3.36401	8.42705	0.0183878
						AT5G07430	-4.29467	-3.36401	8.42705	0.0183878
						ATCG00170	-0.706889	1.04367	7.73572	0.0184638
						AT4G20190	-0.61431	1.61442	7.72402	0.0185323
						AT2G23630	-0.659226	4.92832	8.4527	0.0186168
						AT3G07255	-0.730585	0.0863704	7.61932	0.0191589
						AT5G01870	-0.659376	4.6079	8.28642	0.0194077
						AT4G31330	-0.514372	2.95501	7.59075	0.0194967
						AT2G37805	-0.955736	-0.755169	7.56336	0.0195042
						AT3G21352	-0.895423	-0.792844	7.53626	0.0196741
						AT5G55650	-0.67787	0.29233	7.45238	0.0202116
						AT5G26190	-0.840818	-0.556331	7.42157	0.0204133
						AT3G30725	-0.833792	-0.793115	7.40893	0.0204969
						AT5G25840	-1.00665	-1.36472	7.37758	0.0207058
						AT3G55180	-0.719646	-0.0811858	7.3639	0.0207977
						AT2G31945	-0.507255	3.79872	7.54091	0.0209762
						AT1G80470	-2.58855	-2.80445	7.29817	0.0212464
						AT1G14450	-0.550097	1.96772	7.28729	0.0213218
						AT1G15290	-0.512668	4.91633	7.64503	0.0213918
						AT1G50900	-0.547679	1.2546	7.26865	0.0214517
						AT5G23020	-0.622123	6.27211	7.89231	0.0215197
						AT1G16390	-0.65784	3.46596	7.67529	0.021686
						AT1G58430	-3.03195	-3.02825	7.22783	0.0217397
						AT5G14490	-1.71093	-1.10972	7.35677	0.0221829
						AT1G69485	-0.68639	0.000829413	7.15189	0.0222877
						AT3G16070	-0.736629	0.126711	7.14137	0.022365
						AT2G47950	-1.17799	-0.660541	7.13682	0.0223985
						AT5G40316	-1.01217	-1.48318	7.12084	0.0225166
						AT3G59310	-0.687885	0.943001	7.11562	0.0225554
						AT3G06868	-1.16374	-1.06008	7.05651	0.0229999
						ATCG01300	-4.08001	-3.4426	7.60684	0.0231673
						AT3G10200	-0.597281	0.675637	7.02321	0.023255
						AT1G34540	-0.554356	1.25693	7.00022	0.0234331
						AT1G77640	-0.527211	1.27336	6.85927	0.0245618
						AT5G13830	-0.54256	1.55176	6.85274	0.0246156
						AT4G01230	-1.08542	-1.50455	6.80779	0.0249903
						AT4G27410	-0.53772	5.96408	7.19893	0.0250933
						AT1G02390	-0.571132	1.07365	6.77498	0.0252681
						AT4G37710	-1.69551	-2.05824	6.76081	0.0253893
						AT4G01023	-1.80125	-2.6582	6.71639	0.0257736
						AT4G17250	-0.511942	1.96964	6.69392	0.0259706
						AT1G34520	-0.698578	1.33553	6.68614	0.0260953
						AT4G00920	-2.26752	-2.6581	6.67362	0.0261503
						AT3G44405	-1.86428	-2.25537	6.66655	0.0262132
						AT5G11440	-0.508704	2.50533	6.65659	0.0263021
						AT3G54450	-1.04032	-1.29107	6.59607	0.0268504
						AT1G05057	-1.18094	-0.908274	6.57645	0.0270311
						AT5G01380	-0.775598	0.4272	6.57134	0.0270785
						AT1G29465	-0.604244	0.711473	6.55898	0.0271933
						AT2G02450	-2.09585	-2.11928	6.55499	0.0272305
						AT1G09310	-0.82156	-0.293221	6.53665	0.0274022
						ATCG00500	-0.743636	-0.26483	6.52924	0.027472
						AT5G22390	-0.932415	-0.634077	6.52777	0.0274859
						AT1G15520	-0.61375	2.19476	6.60055	0.0279776
						AT3G16140	-0.804074	0.317022	6.46019	0.0281326
						AT3G48460	-0.755653	0.708589	6.44681	0.0282629
						AT1G22980	-0.506388	0.858657	6.42637	0.0284633
						ATMG00670	-0.530313	0.728121	6.42542	0.0284726
						AT3G06962	-1.37625	-1.40196	6.40376	0.0286869
						AT4G15100	-1.33666	-2.02785	6.3837	0.028887
						AT5G46350	-0.597795	0.322716	6.38035	0.0289206
						AT5G13210	-0.856072	4.19714	7.15929	0.0291194
						AT3G16120	-1.33753	-2.02657	6.34773	0.0292503
						AT4G14860	-0.797608	0.190824	6.33993	0.0293297
						AT5G07165	-1.69494	-1.70855	6.33559	0.0293741
						AT1G02700	-0.700246	-0.134745	6.33025	0.0294288
						AT5G17350	-0.555441	1.25289	6.32433	0.0294895
						AT1G52060	-0.937421	6.54391	7.31512	0.0295356
						AT2G32190	-0.816881	2.04067	6.6474	0.0296311
						AT3G53130	-0.927953	-0.768733	6.28926	0.0298525
						AT2G23180	-1.05576	-1.17165	6.28379	0.0299096
						AT2G17660	-1.04412	-1.5262	6.26576	0.0300988
						AT3G57210	-1.59977	-2.56739	6.26463	0.0301107
						AT3G26170	-1.17379	-1.52483	6.25217	0.0302423
						AT1G16905	-0.803141	3.30773	6.87136	0.0302571
						AT1G76650	-0.547631	0.921091	6.24538	0.0303143
						AT2G45650	-3.83433	-3.52499	6.68759	0.0305227
						AT3G55780	-3.83433	-3.52499	6.68759	0.0305227
						AT5G39490	-3.83433	-3.52499	6.68759	0.0305227
						AT4G37800	-0.667065	0.362614	6.21054	0.0306873
						AT1G02650	-0.627134	-0.0723719	6.19545	0.0308505
						AT3G51410	-1.05107	-0.233084	6.21353	0.0309206
						AT5G14740	-1.53002	-1.80771	6.1877	0.0309348
						AT1G73120	-0.959862	2.80857	6.81475	0.0311187
						AT1G66980	-1.88849	-2.61326	6.16466	0.0311868
						AT3G60390	-0.595164	1.57132	6.1625	0.0312106
						AT2G35660	-0.813709	-1.12102	6.15075	0.0313403
						AT1G49110	-0.791537	-0.968433	6.14209	0.0314362
						AT3G28610	-3.83654	-3.5247	6.58517	0.0315131
						AT5G19720	-4.07868	-3.44278	6.55839	0.0317787
						AT1G70185	-1.17966	-1.59087	6.10745	0.0318236
						AT5G36970	-1.13976	-1.12317	6.06364	0.0323219
						AT5G17780	-0.888745	0.504698	6.13322	0.0324273
						AT3G62930	-0.710214	-0.212186	6.01854	0.0328447
						AT2G26380	-0.87597	-0.506117	6.01668	0.0328665
						AT4G31900	-1.97474	-2.80502	6.01491	0.0328873
						AT3G26230	-2.36952	-2.91178	6.00842	0.0329635
						AT1G49005	-0.86465	-0.578953	6.00719	0.032978
						AT5G13920	-0.654985	0.16304	6.00187	0.0330406
						AT4G22620	-1.12651	-1.23946	5.98877	0.0331955
						AT5G38910	-1.38097	2.23431	6.87303	0.0333799
						AT5G59845	-1.05044	0.314139	6.12025	0.0334457
						AT5G13510	-0.533133	0.741515	5.95664	0.0335792
						AT5G24070	-0.771864	3.00151	6.4569	0.0336244
						AT1G34640	-1.02233	-1.13872	5.92001	0.0340232
						AT3G15960	-0.716352	-0.659413	5.91522	0.0340818
						AT1G06080	-0.543398	3.40328	6.1317	0.0343213
						AT3G02430	-1.06032	0.060246	6.02109	0.0344461
						AT2G39560	-0.613455	0.947727	5.83315	0.0351048
						AT2G32200	-2.36959	-2.91247	5.82681	0.0351854
						AT1G03800	-0.806452	-0.845081	5.82259	0.0352391
						AT4G11870	-2.11497	-3.02734	5.82174	0.03525
						AT4G18990	-1.28938	-1.03154	5.82487	0.035464
						AT4G21310	-0.524867	0.908834	5.79571	0.0355839
						AT2G02990	-0.509654	2.13204	5.79453	0.0355992
						AT4G10850	-2.11885	-3.02712	5.7906	0.0356499
						AT1G49010	-1.0573	-0.856745	5.79031	0.0356536
						AT1G29740	-0.588449	-0.0188459	5.78643	0.0357039
						AT2G25215	-2.11855	-3.02709	5.77713	0.0358247
						AT1G23730	-1.22126	0.613688	6.12779	0.0359084
						ATMG00516	-0.811444	-0.0698278	5.75645	0.0360948
						AT2G05765	-0.939819	-1.52433	5.72112	0.0365622
						AT5G11930	-0.861318	-1.18712	5.72011	0.0365757
						AT2G32765	-0.674229	-0.536354	5.69948	0.036852
						AT5G51210	-0.682638	0.53597	5.68095	0.0371026
						AT5G42380	-0.742683	0.768678	5.67856	0.0371349
						AT5G42610	-0.864146	-0.846003	5.67832	0.0371383
						AT1G52827	-0.740551	-0.742247	5.673	0.0372106
						AT1G35310	-1.83108	-2.44321	5.66377	0.0373366
						AT3G44350	-3.83365	-3.52508	6.05364	0.0373521
						AT3G44020	-0.860808	-0.926371	5.66263	0.0373523
						AT5G09320	-1.60054	-2.75425	5.65919	0.0373993
						AT4G23000	-0.549165	2.17752	5.69567	0.0376437
						AT4G00975	-1.80412	-2.6581	5.64008	0.0376623
						AT5G48890	-2.59557	-3.22033	5.63954	0.0376698
						AT2G37640	-0.62707	2.31511	5.80497	0.0377102
						AT1G51920	-0.948729	-0.166358	5.62083	0.0379295
						AT3G47760	-0.559479	0.189569	5.62039	0.0379357
						AT4G21930	-3.83501	-3.5249	6.00434	0.03796
						AT4G21280	-0.620068	1.02954	5.60644	0.0381308
						AT5G46360	-1.11523	-1.77948	5.60003	0.0382209
						AT1G66173	-0.551145	0.423067	5.59845	0.0382431
						AT2G44290	-0.524549	1.69439	5.58371	0.0384513
						AT4G16820	-1.30485	-0.735528	5.70394	0.0384978
						AT2G18550	-0.935891	-0.883509	5.57826	0.0385287
						AT1G50400	-0.728237	0.272254	5.56306	0.0387454
						AT2G14247	-0.62407	0.0601682	5.55249	0.038897
						AT3G04330	-0.930833	2.44971	6.0503	0.0391024
						AT4G19770	-1.89066	-2.61319	5.52863	0.0392418
						AT3G15740	-0.839053	-0.982104	5.51792	0.0393977
						AT4G27400	-0.783821	4.80943	6.19033	0.039631
						AT1G20350	-1.58779	-2.40401	5.47076	0.0400935
						AT3G02677	-0.624116	-0.382774	5.43836	0.0405803
						AT1G77570	-0.645904	0.0512755	5.4358	0.040619
						AT1G13610	-1.02089	-1.68076	5.4217	0.0408333
						AT3G50310	-0.809678	-0.955183	5.40743	0.0410517
						AT5G02120	-0.721867	-0.536831	5.39998	0.0411662
						AT3G04430	-2.11368	-3.02787	5.39734	0.0412068
						AT5G67050	-0.579767	0.187125	5.3901	0.0413187
						AT1G19115	-0.541796	0.642131	5.37196	0.0416004
						AT5G41650	-0.535641	0.782083	5.34588	0.0420097
						AT1G14440	-1.69883	-2.70625	5.33382	0.0422006
						AT1G70720	-1.06102	-1.12143	5.33303	0.0422131
						AT4G35660	-0.606516	0.0821396	5.33249	0.0422217
						AT4G13890	-0.789364	3.00163	5.76175	0.0427725
						AT5G58310	-1.59754	-2.75471	5.29383	0.042841
						AT3G29030	-4.28573	-3.36524	5.64075	0.0428496
						AT5G55893	-0.8185	-1.11965	5.28878	0.0429228
						AT1G27110	-0.713849	2.53318	5.59661	0.0429383
						AT4G14690	-0.558269	0.998775	5.2855	0.042976
						AT3G17600	-0.507424	1.30344	5.28513	0.0429819
						AT4G38310	-0.886286	-1.22136	5.27709	0.0431127
						ATCG00680	-0.73967	-0.339121	5.2747	0.0431516
						AT2G34650	-0.50754	2.88813	5.38308	0.0432339
						AT1G35180	-0.590088	1.36737	5.2533	0.0435024
						AT2G22121	-2.11618	-3.02716	5.24044	0.0437148
						AT1G43040	-0.532507	0.143607	5.22792	0.0439229
						AT1G03070	-0.716365	2.62047	5.53726	0.0442208
						AT3G14710	-1.74146	-2.02972	5.20597	0.0442904
						AT2G15128	-0.574391	1.50025	5.18834	0.0445884
						AT1G35625	-0.526255	0.394667	5.18821	0.0445906
						AT3G44440	-2.12054	-3.0268	5.18346	0.0446713
						AT3G05950	-1.00986	-1.48447	5.18268	0.0446847
						AT4G29880	-0.737581	-0.394353	5.1484	0.0452726
						AT2G33230	-1.02656	-1.91124	5.14012	0.045416
						AT1G23110	-0.519155	0.925461	5.13355	0.0455303
						AT2G35742	-0.638094	-0.0275025	5.11375	0.0458765
						AT4G22950	-0.855045	-1.29038	5.10949	0.0459514
						AT2G34325	-0.601351	-0.170351	5.09491	0.0462089
						AT1G62560	-0.520183	0.231685	5.08522	0.0463812
						AT5G41765	-0.544611	0.688463	5.07134	0.046629
						AT5G37165	-1.97736	-2.80435	5.04487	0.0471065
						AT3G05820	-0.582072	0.23626	5.0395	0.0472041
						AT2G08580	-2.59932	-3.21954	5.03734	0.0472434
						AT2G15080	-2.59932	-3.21954	5.03734	0.0472434
						AT1G22340	-0.693514	0.118256	5.02987	0.0473796
						AT1G30560	-0.771833	-0.535585	4.99089	0.0480984
						AT5G60910	-3.53788	-3.61237	5.28333	0.0484534
						AT1G72590	-0.768912	-0.599466	4.96165	0.0486466
						AT3G19430	-1.14398	5.7796	5.60584	0.0486816
						AT5G16850	-0.560496	0.608374	4.95121	0.0488441
						AT3G42960	-3.53858	-3.61228	5.25933	0.048862
						AT5G65100	-1.73771	-2.91247	4.89818	0.0498625

## Sheet: wt_IAA_vs_mock
	up-regulated					down-regulated
GeneID	logFC	logCPM	F	PValue		GeneID	logFC	logCPM	F	PValue
AT4G28850	2.44583	4.21538	363.42	2.77252e-10		AT1G78230	-2.29788	2.54523	123.692	1.21552e-07
AT3G49700	5.90567	2.1075	300.437	8.29426e-10		AT1G71880	-1.23416	6.82539	114.384	1.86138e-07
AT3G15370	3.96714	2.33164	300.222	8.32834e-10		AT4G28110	-1.89517	3.21335	110.658	2.22751e-07
AT1G67750	2.39691	6.18066	251.897	2.27293e-09		AT3G46400	-3.27772	0.738868	108.564	2.46999e-07
AT5G54510	1.52598	5.75538	222.928	4.55259e-09		AT5G17300	-1.25972	3.8314	95.8851	4.81333e-07
AT1G29930	1.5694	4.64188	208.643	6.6232e-09		AT1G60190	-1.68035	3.11032	91.8419	6.05524e-07
AT5G46830	5.9842	0.616523	206.141	7.09053e-09		AT1G73165	-3.48341	0.220837	91.1488	6.30394e-07
AT5G43175	4.22878	0.530306	199.3	8.57818e-09		AT3G30775	-1.133	8.04411	85.2412	8.98723e-07
AT4G38410	2.23207	3.13504	193.736	1.00619e-08		AT2G02310	-2.61465	0.426379	83.88	9.78257e-07
AT2G23170	2.9095	4.45111	231.194	1.16279e-08		AT2G22860	-1.65093	2.55756	83.3085	1.01408e-06
AT3G10870	2.94489	3.05808	181.374	1.77141e-08		AT2G02300	-1.90674	2.11472	83.0869	1.02839e-06
AT4G30140	4.49183	8.27984	271.912	2.68884e-08		AT1G15625	-2.24556	1.78365	76.9513	1.53647e-06
AT2G19970	3.70269	6.82152	240.104	4.01346e-08		AT1G29640	-1.51711	3.50005	75.2667	1.72398e-06
AT1G09350	1.80526	2.69997	150.326	4.15397e-08		AT2G02820	-0.923517	5.57399	70.9327	2.34333e-06
AT5G47550	3.07167	4.99131	212.257	4.40049e-08		AT5G59820	-0.981692	4.45307	70.3725	2.44105e-06
AT4G08535	2.51981	1.80396	148.494	4.44607e-08		AT4G37950	-2.78105	2.0694	79.5145	2.84695e-06
AT4G14630	1.9592	3.99589	143.574	5.35735e-08		AT5G65690	-1.48975	5.35798	76.086	3.04647e-06
AT5G21120	2.56977	1.45937	139.135	6.37164e-08		AT2G18800	-1.81304	4.72127	85.158	3.05655e-06
AT2G19990	4.23868	4.78091	241.165	6.38971e-08		AT2G31083	-1.26812	4.96772	69.0247	3.08673e-06
AT4G27260	1.35275	6.26524	136.969	6.9472e-08		AT1G12080	-1.11159	7.00594	66.5711	3.24577e-06
AT3G51410	2.90983	2.23999	135.248	7.44802e-08		AT1G29520	-0.918712	5.54022	65.5056	3.52448e-06
AT5G65640	1.26709	5.81113	134.003	7.83652e-08		AT3G23510	-1.2832	5.87246	67.5439	3.65916e-06
AT1G60050	1.52611	3.22678	133.647	7.9521e-08		AT3G47220	-1.03017	4.04056	63.0475	4.28128e-06
AT5G57530	1.54398	5.45857	133.233	8.08903e-08		AT5G60060	-2.48563	1.32188	63.789	4.58719e-06
AT1G44090	3.29251	0.521078	127.515	1.02902e-07		AT1G08160	-0.82739	5.2029	61.7653	4.75077e-06
AT5G13170	3.66451	1.90234	136.185	1.06328e-07		AT1G18330	-0.857639	4.8569	61.6861	4.78165e-06
AT5G11420	1.34912	5.22278	125.496	1.12301e-07		AT4G24180	-1.13209	3.2137	61.5507	4.83506e-06
AT5G65320	2.74731	2.47103	123.149	1.50511e-07		AT5G06980	-1.05031	3.6717	60.5974	5.23148e-06
AT1G63600	2.05337	2.96207	118.322	1.54849e-07		AT5G37260	-0.871459	4.64422	60.5054	5.27169e-06
AT5G20820	3.05768	2.57914	129.463	1.89172e-07		AT1G62480	-1.06066	8.46076	58.9615	6.00379e-06
AT1G28370	1.95572	1.67964	113.928	1.90219e-07		AT4G22212	-1.01734	6.14217	58.5688	6.20858e-06
AT2G18350	1.44645	3.39192	112.736	2.0139e-07		AT5G45070	-0.961056	4.40061	58.277	6.366e-06
AT1G54970	1.55577	7.02913	109.322	2.37876e-07		AT4G23870	-1.04197	4.10342	58.1974	6.40975e-06
AT4G14560	1.3547	3.6912	108.685	2.45509e-07		AT5G03210	-2.07178	1.02576	57.9999	6.51985e-06
AT5G14650	2.53515	3.80318	130.385	3.32335e-07		AT5G41080	-1.00306	7.00196	57.9851	6.52822e-06
AT2G23060	1.95803	2.6087	96.6503	4.61323e-07		AT4G11020	-4.01737	-0.227235	58.3828	6.56562e-06
AT5G02760	2.52215	2.33198	99.613	4.7428e-07		AT2G41480	-0.877002	5.47138	57.4667	6.82827e-06
AT2G43590	2.54002	9.59975	126.635	5.06285e-07		AT2G19800	-1.17686	6.15047	58.2667	7.13571e-06
AT3G59900	1.60122	2.73945	93.0789	5.63924e-07		AT4G13300	-1.95924	1.4228	56.8115	7.23094e-06
AT2G35990	1.78526	2.79572	92.714	5.75838e-07		AT4G13620	-1.6802	5.29808	71.4822	7.31475e-06
AT1G68050	1.58889	3.13923	90.4538	6.5654e-07		AT3G61060	-0.859311	4.7586	56.2757	7.58093e-06
AT5G38910	1.24283	3.5389	87.5317	7.81298e-07		AT2G46830	-0.862382	4.58591	56.2392	7.60549e-06
AT4G30650	1.18757	4.9529	87.1489	7.99614e-07		AT4G13310	-1.12734	3.84752	55.9872	7.77754e-06
AT5G45950	3.7773	0.831131	88.4919	8.63463e-07		AT4G29930	-0.938753	5.18896	55.3214	8.25451e-06
AT3G07620	4.32077	0.712864	90.8189	8.81666e-07		AT4G37610	-1.26304	5.4439	59.5541	8.33679e-06
AT1G49720	1.32908	5.36287	83.8928	9.77471e-07		AT1G68350	-1.687	0.804904	54.6398	8.77864e-06
AT5G52860	4.71459	-0.273491	82.6742	1.05566e-06		AT4G37850	-1.35757	2.78206	54.3638	9.00193e-06
AT4G22105	4.23149	0.424157	83.6876	1.11026e-06		AT5G08250	-1.0993	3.51847	53.2865	9.9391e-06
AT5G63090	3.22161	-0.0827562	80.33	1.22758e-06		AT2G41190	-0.930487	4.36272	53.1484	1.00673e-05
AT1G09380	2.7757	2.43212	92.8795	1.32148e-06		AT4G33550	-0.905957	6.10949	52.9538	1.02512e-05
AT5G25190	1.88066	1.47161	78.177	1.41493e-06		AT1G62510	-2.46307	1.03003	54.11	1.03319e-05
AT2G38390	1.19104	7.76407	74.166	1.86097e-06		AT1G70210	-1.12151	4.70007	53.6196	1.07243e-05
AT4G07960	1.40899	3.86927	72.4573	2.09968e-06		AT2G38230	-0.991923	3.60349	51.7948	1.14319e-05
AT5G57520	4.11666	1.52132	91.3763	2.17045e-06		AT4G07820	-1.49077	3.00393	52.9613	1.14682e-05
AT1G77760	0.994466	7.73557	70.9109	2.34705e-06		AT1G69930	-1.6029	1.43627	51.516	1.17391e-05
AT3G32040	1.29926	2.66836	70.1472	2.48169e-06		AT2G02130	-0.977491	8.34883	50.7911	1.25842e-05
AT3G55720	1.27989	4.08429	69.3649	2.62907e-06		AT3G23730	-1.46215	4.46078	59.4058	1.27528e-05
AT2G31470	3.25899	0.31244	68.5009	2.80387e-06		AT5G23350	-1.12674	2.79367	49.9156	1.37016e-05
AT1G12950	1.11138	5.03496	68.3695	2.83164e-06		AT4G13440	-1.2851	3.17328	48.7611	1.53572e-05
AT5G57540	1.9653	4.80158	89.7213	2.83948e-06		AT1G01060	-0.953587	5.04428	48.6045	1.55993e-05
AT1G10460	1.07697	3.07967	68.1309	2.88286e-06		AT1G13600	-1.30319	2.67273	48.1653	1.63026e-05
AT2G39980	1.2396	3.61456	67.1281	3.11036e-06		AT4G21840	-1.20694	2.60936	47.9501	1.66606e-05
AT4G11880	2.47663	3.03055	83.9164	3.41811e-06		AT3G16350	-0.830774	4.94731	47.726	1.70432e-05
AT2G21130	1.32244	2.78447	65.5426	3.51434e-06		AT4G18340	-0.801861	5.30351	47.6731	1.71351e-05
AT3G15540	1.03139	3.41873	65.3971	3.5544e-06		AT1G73300	-0.925913	4.74768	47.4525	1.75243e-05
AT2G46740	1.07859	5.92454	65.2483	3.5959e-06		AT2G20670	-0.897307	5.9967	47.1256	1.81203e-05
AT3G63360	2.37825	1.98172	70.0943	3.61829e-06		AT4G15393	-0.853676	4.61549	46.6761	1.89788e-05
AT1G74110	4.02299	0.117506	66.2588	3.76181e-06		AT1G22110	-1.81715	-0.0159961	46.3604	1.96102e-05
AT1G01453	1.53722	3.46121	66.1304	3.82964e-06		AT1G08090	-1.9539	0.696168	46.3152	1.97025e-05
AT1G10770	2.6291	-0.0892969	63.2352	4.21719e-06		AT1G17960	-1.13973	3.32539	46.2281	1.9882e-05
AT5G62280	1.28308	4.5805	65.4073	4.23297e-06		AT5G09978	-1.33129	4.00554	50.8275	1.99351e-05
AT1G23200	2.35815	0.173689	62.8249	4.35875e-06		AT1G43910	-0.961779	3.94693	45.6923	2.10293e-05
AT3G52780	2.58958	1.45477	66.1681	4.42291e-06		AT3G02140	-0.999321	3.62413	45.5329	2.13854e-05
AT4G37390	1.66518	5.95491	74.8848	5.11441e-06		AT3G22250	-1.86037	0.898715	45.2779	2.19699e-05
AT5G17780	1.39959	1.74489	59.7741	5.60465e-06		AT2G21540	-1.27397	3.03356	45.2428	2.20517e-05
AT2G42850	1.20585	4.42283	60.0175	5.83107e-06		AT1G29020	-1.4555	1.20452	44.4713	2.39452e-05
AT5G21100	1.38341	2.11849	59.0127	5.97768e-06		AT5G62020	-0.81394	3.70978	44.3445	2.42744e-05
AT5G38000	1.01605	4.25837	58.3447	6.32909e-06		AT4G24265	-1.27754	1.3575	43.8091	2.57234e-05
AT4G15490	1.87635	0.727459	58.0911	6.46873e-06		AT4G21830	-0.932291	6.70662	43.7686	2.5837e-05
AT4G37295	1.63368	1.34838	57.2447	6.96171e-06		AT4G26260	-2.02991	0.840193	43.6099	2.62883e-05
AT1G74810	2.02175	0.704027	56.3387	7.53878e-06		AT1G03660	-1.15184	2.79208	43.5414	2.64858e-05
AT1G79860	1.20655	2.98731	56.0119	7.76049e-06		AT3G55090	-0.814665	4.085	43.2707	2.72836e-05
AT1G70560	0.872082	4.3689	55.7023	7.97762e-06		AT3G03990	-0.672338	5.75403	43.2601	2.73156e-05
AT1G59940	0.979671	4.77396	55.7	7.97922e-06		AT1G74710	-0.961258	3.99233	43.2485	2.73503e-05
AT3G02885	2.38739	3.23612	73.2307	8.37939e-06		AT5G09520	-1.4585	6.9573	52.1956	2.77544e-05
AT3G25730	0.95148	4.14612	54.5754	8.83017e-06		AT4G25810	-0.922644	3.91563	42.8941	2.8441e-05
AT5G24780	1.0268	6.74652	54.3566	9.00782e-06		AT3G02850	-1.02537	4.26347	42.7514	2.98786e-05
AT2G44080	1.14017	3.92082	54.1801	9.15412e-06		AT1G21140	-0.963965	3.15036	41.6816	3.2576e-05
AT4G34900	1.96205	0.984444	53.8619	9.42508e-06		AT3G61890	-1.00338	4.9273	42.7645	3.27209e-05
AT5G63810	0.875004	5.42755	53.8046	9.47479e-06		AT2G34340	-1.02234	2.87111	41.4105	3.35944e-05
AT5G14360	1.19272	2.2705	52.9911	1.02157e-05		AT4G26320	-1.32089	6.32393	48.1499	3.39724e-05
AT4G00130	1.97509	0.567683	52.8728	1.0329e-05		AT4G37700	-1.2433	5.35281	47.2673	3.46226e-05
AT2G47550	1.14139	4.82884	53.9149	1.11107e-05		AT1G55230	-1.38923	1.24899	41.038	3.50552e-05
AT5G43590	1.20837	2.00115	52.0361	1.11735e-05		AT1G53610	-1.59343	1.53017	40.5087	3.72606e-05
AT4G35210	1.68372	1.66583	51.8862	1.13332e-05		AT5G18970	-0.67968	4.57846	40.4253	3.76224e-05
AT1G15580	2.38618	0.0233947	51.8412	1.13816e-05		AT3G57520	-0.750984	7.61221	40.1802	3.87104e-05
AT3G01730	1.70649	2.79545	54.7187	1.20957e-05		AT3G60840	-0.855987	3.60348	39.9755	3.96473e-05
AT2G22190	1.11243	2.70836	51.0606	1.22621e-05		AT3G16800	-0.820289	6.46103	39.9128	3.994e-05
AT4G12410	1.87119	0.896971	50.2487	1.32634e-05		AT5G53250	-1.18595	7.51389	43.4815	4.09055e-05
AT4G13195	1.3651	2.69106	50.1695	1.33661e-05		AT2G32020	-0.957726	3.3779	39.6578	4.11549e-05
AT1G62770	1.4952	5.64017	60.798	1.37878e-05		AT1G15180	-1.45945	1.78021	39.5493	4.16849e-05
AT4G04450	1.20565	3.49386	49.8134	1.38394e-05		AT1G35625	-1.97975	0.00103663	38.863	4.52287e-05
AT3G22360	4.48873	-0.471669	50.9048	1.40756e-05		AT3G50220	-0.894601	3.68879	38.7738	4.57144e-05
AT2G18470	2.11896	0.249289	49.1989	1.47032e-05		AT1G73290	-1.26494	3.62616	41.4938	4.67696e-05
AT4G32460	0.78686	6.84127	48.8724	1.51878e-05		AT1G07460	-2.40651	-0.52845	38.025	5.00442e-05
AT1G59750	0.713723	6.0548	48.6653	1.55048e-05		AT4G30460	-0.713267	6.03652	38.0093	5.01398e-05
AT3G49960	1.23757	6.57548	52.4991	1.57954e-05		AT1G14200	-1.44703	4.33959	46.0332	5.19613e-05
AT1G68040	4.48248	-1.07953	48.2382	1.61833e-05		AT4G21850	-0.943589	8.9991	37.6697	5.22647e-05
AT2G46860	1.11994	3.61581	48.0416	1.65072e-05		AT1G55210	-0.708912	6.79342	37.5946	5.27492e-05
AT5G23270	2.77068	-0.448766	47.5322	1.73826e-05		AT2G37180	-2.19179	7.29198	54.6528	5.60691e-05
AT4G36250	1.22041	4.54876	51.4498	1.74063e-05		AT1G54095	-1.17568	2.84445	37.0236	5.66063e-05
AT2G43470	1.34572	2.14083	47.2901	1.78175e-05		AT4G12510	-1.3187	4.61787	44.0416	5.68599e-05
AT3G23150	1.09096	3.49134	47.1858	1.80087e-05		AT4G39000	-4.53473	1.45391	52.8436	5.78988e-05
AT3G01870	2.75964	-0.630049	47.1391	1.80952e-05		AT4G29740	-1.14691	3.14473	36.61	6.03291e-05
AT3G07490	1.21213	2.06837	46.6073	1.91143e-05		AT5G51440	-0.975693	3.64531	36.4545	6.07826e-05
AT1G67400	1.23759	1.87891	46.4608	1.94068e-05		AT3G59370	-1.19424	5.33923	41.9012	6.14429e-05
AT1G56300	0.949931	4.50451	46.3633	1.96043e-05		AT4G01140	-1.25053	4.1716	41.2061	6.24943e-05
AT3G22060	1.71744	5.76444	61.0953	1.9754e-05		AT4G04840	-1.08145	2.40101	36.2341	6.24959e-05
AT1G34510	1.10402	5.90677	48.0695	2.03517e-05		AT1G30080	-0.733133	3.90727	35.9431	6.48453e-05
AT3G20810	1.43319	2.11181	45.427	2.16259e-05		AT4G33610	-1.37952	8.44831	42.5772	6.54333e-05
AT4G23130	2.39767	0.807893	45.2419	2.4593e-05		AT1G19390	-1.85055	-0.131642	35.7922	6.61047e-05
AT5G54490	1.31198	3.63957	46.899	2.48654e-05		AT2G29450	-0.964113	4.99964	37.1972	6.67519e-05
AT5G07450	1.1037	2.75246	44.1135	2.48874e-05		AT2G34610	-1.07605	2.08037	35.5835	6.78932e-05
AT4G23980	0.79311	5.91424	43.4988	2.66096e-05		AT2G38600	-1.32565	2.42595	35.5507	6.9746e-05
AT5G49870	1.29349	2.34033	43.3263	2.71174e-05		AT4G03540	-1.08959	3.51654	35.8977	7.05478e-05
AT1G60060	2.64565	-0.917964	42.8862	2.84659e-05		AT3G54500	-0.681571	6.14851	35.1388	7.18962e-05
AT5G66590	0.679498	5.01873	42.7465	2.89101e-05		AT4G14380	-1.43629	2.0991	35.3548	7.25308e-05
AT4G37220	1.09344	3.50374	42.543	2.95718e-05		AT2G28210	-1.72268	0.962478	35.0674	7.25646e-05
AT4G34419	1.51487	1.95149	42.4376	2.99215e-05		AT1G32350	-2.09975	2.37536	42.6114	7.45071e-05
AT5G10990	1.12292	2.91766	42.3744	3.01334e-05		AT5G62430	-1.02585	2.68813	34.8591	7.45557e-05
AT1G60010	0.905084	4.81225	42.2096	3.06946e-05		AT3G49760	-1.03683	3.35692	34.7425	7.5698e-05
AT5G54270	1.08278	3.68489	41.7911	3.2175e-05		AT1G78070	-0.767697	5.77463	34.6404	7.67155e-05
AT2G29000	1.43975	1.1428	41.6197	3.28055e-05		AT5G13900	-1.29184	4.83367	41.5588	7.67791e-05
AT3G46780	4.89701	-1.83504	41.4373	3.34924e-05		AT2G36295	-1.16172	2.01576	34.5848	7.72758e-05
AT2G41850	4.03855	2.8403	65.7725	3.48461e-05		AT3G50140	-1.14983	2.3827	34.4612	7.85396e-05
AT1G29660	2.53449	1.78836	49.3135	3.53511e-05		AT2G31085	-0.880272	3.75239	34.2227	8.10469e-05
AT2G42200	2.95613	-1.17486	40.9187	3.55384e-05		AT3G14200	-0.800338	5.19037	33.946	8.40738e-05
AT4G13710	0.919302	3.74061	40.779	3.61144e-05		AT2G42900	-1.72242	1.4577	34.6547	8.65078e-05
AT5G63660	1.02714	5.48613	42.3946	3.68209e-05		AT5G46530	-0.70205	3.52223	33.7291	8.65397e-05
AT1G75390	0.809483	5.14621	40.5934	3.6897e-05		AT4G10500	-0.982534	2.99545	33.7157	8.66949e-05
AT2G25820	2.40988	-0.734843	40.2833	3.82485e-05		AT5G42210	-0.897473	4.09587	33.6777	8.71359e-05
AT1G29510	2.68172	-0.890169	39.9877	3.95909e-05		AT2G03760	-0.577503	5.85271	33.4527	8.98054e-05
AT5G15210	1.18866	2.27769	39.9226	3.98937e-05		AT1G73120	-2.17576	2.52708	41.8149	9.18165e-05
AT5G65980	0.942828	2.6321	39.799	4.04769e-05		AT5G66650	-0.747174	4.38869	33.1195	9.39345e-05
AT1G75360	1.94678	-0.315128	39.7171	4.08682e-05		AT1G54540	-1.18929	4.36677	37.7493	9.52135e-05
AT5G25350	0.77351	6.18691	39.6265	4.1307e-05		AT1G30260	-1.05549	2.54093	32.8777	9.70714e-05
AT4G14640	0.943651	3.00546	39.5417	4.17222e-05		AT3G20570	-0.589536	5.87505	32.7251	9.9113e-05
AT3G29810	0.967283	3.41939	39.5144	4.18569e-05		AT1G16390	-1.6293	3.19224	39.1234	9.9307e-05
AT3G50330	4.86402	-1.86186	39.4701	4.20767e-05		AT4G33420	-0.768842	7.03521	32.691	9.95769e-05
AT1G10550	1.36076	2.77139	40.1165	4.27385e-05		AT5G47450	-2.16393	8.71975	47.1143	9.98327e-05
AT3G14362	1.49283	0.564508	38.6521	4.63872e-05		AT3G51660	-0.836135	4.03051	32.5739	0.000101186
AT1G67290	6.79441	-1.86152	46.887	4.70116e-05		AT1G05650	-3.3555	2.89226	49.4938	0.000101287
AT2G21660	0.981357	9.96349	38.5265	4.7094e-05		AT2G27140	-0.704378	4.15965	32.5354	0.000101723
AT5G45580	0.848516	3.29899	38.3205	4.82803e-05		AT1G22710	-0.597789	6.04749	32.3244	0.00010472
AT5G55050	0.847586	5.89411	38.2858	4.84835e-05		AT5G07130	-0.82168	5.1703	32.3086	0.000104948
AT4G18390	1.50535	1.59205	38.1509	4.92836e-05		AT5G20250	-0.821495	7.99853	32.2886	0.000105239
AT2G20180	1.09838	2.27209	38.1496	4.92915e-05		AT2G23600	-0.823034	3.55422	32.2677	0.000105543
AT4G35200	0.837761	2.87642	38.0958	4.96148e-05		AT1G15040	-0.793758	4.33541	32.2272	0.000106135
AT5G28300	0.954377	2.81487	37.7751	5.1594e-05		AT4G13090	-4.03408	-1.21256	32.2815	0.000107291
AT1G75450	0.701472	3.83716	37.4786	5.35071e-05		AT2G38823	-1.28742	3.12323	34.4921	0.00010921
AT1G78460	1.477	1.23195	37.2933	5.47449e-05		AT3G02620	-1.95969	3.77126	43.5581	0.000109809
AT2G24980	1.14419	6.56272	41.0955	5.51354e-05		AT3G11150	-1.28119	1.45095	31.8087	0.000112491
AT1G27020	0.906876	4.00974	37.1159	5.59606e-05		AT4G28085	-0.832239	3.44928	31.7083	0.00011408
AT1G60630	1.10521	2.10143	36.6674	5.91792e-05		AT3G21670	-0.973563	4.06888	32.724	0.000114157
AT1G65670	3.50786	-1.07969	36.4794	6.05923e-05		AT5G62330	-1.05657	4.37122	34.4997	0.000116532
AT5G63650	0.643858	4.30509	35.5828	6.78987e-05		AT1G11080	-0.955209	3.93773	31.8299	0.000120969
AT1G65680	3.31264	-0.383549	36.6437	6.9354e-05		AT2G23250	-6.50995	-2.11801	37.0455	0.000122825
AT3G21055	1.54437	0.773611	35.3386	7.00645e-05		AT3G56290	-1.17375	2.44962	31.1117	0.00012409
AT5G64110	1.12279	1.93009	35.3274	7.01655e-05		AT3G26830	-1.19516	2.92726	32.0201	0.000124444
AT5G52050	1.17832	1.21013	35.1092	7.2172e-05		AT3G22830	-1.15056	2.38367	31.0712	0.000124806
AT2G43870	0.94596	3.56919	35.0827	7.24206e-05		AT1G06120	-1.89764	4.1818	42.9846	0.00012486
AT2G36080	0.61519	5.23575	35.0355	7.28652e-05		AT3G18660	-0.791577	3.84715	30.9705	0.000126608
AT3G01490	1.14585	2.19652	34.8372	7.47688e-05		AT4G37060	-1.23417	1.49917	30.9292	0.000127355
AT1G75160	1.13093	2.0213	34.7936	7.5195e-05		AT3G01190	-1.57442	8.40485	39.232	0.000132889
AT5G66310	0.800778	5.32642	34.6954	7.61655e-05		AT2G46480	-1.56715	0.0156237	30.6018	0.000133468
AT5G36150	0.965377	3.84164	34.561	7.75176e-05		AT5G62770	-0.683688	4.35959	30.5105	0.000135232
AT3G14490	2.84727	-0.760511	34.5426	7.77054e-05		AT1G10682	-0.811565	8.25198	30.3729	0.000137946
AT4G34250	2.07482	1.98786	40.2531	8.04755e-05		AT4G37235	-1.31798	1.09546	30.1885	0.00014168
AT1G64405	1.25566	1.63284	34.2368	8.08958e-05		AT5G55150	-2.26758	-0.443256	30.178	0.000141897
AT1G71110	0.639971	4.66297	34.1883	8.14159e-05		AT2G40250	-1.77522	1.36686	31.7079	0.000142842
AT2G23030	1.0643	5.21624	37.4928	8.22567e-05		AT4G25560	-1.41706	3.11036	33.9626	0.000146837
AT4G26380	1.97786	-0.711087	33.8636	8.50014e-05		AT4G36610	-0.901375	5.74735	31.3274	0.000147701
AT5G56970	1.07168	2.23097	33.853	8.51213e-05		AT1G11740	-1.10682	2.74442	29.8279	0.000149332
AT5G47060	0.650271	5.09408	33.8056	8.56601e-05		AT1G70700	-0.832735	3.08742	29.8044	0.000149846
AT4G25410	0.778152	4.19556	33.5049	8.91771e-05		AT5G06090	-0.728593	4.274	29.7538	0.000150963
AT3G14395	1.76031	0.719728	33.2546	9.22343e-05		AT4G27410	-1.19255	5.76259	35.205	0.000151264
AT3G54450	1.78018	0.181144	33.2172	9.27009e-05		AT3G24500	-1.54004	3.89206	37.2273	0.00015174
AT1G79120	1.1982	1.80155	33.0701	9.45662e-05		AT5G59490	-0.824681	3.60433	29.6975	0.000152217
AT2G05380	1.61583	3.54286	40.5191	9.72934e-05		AT1G14550	-2.12037	1.18792	32.9501	0.000153864
AT5G48250	0.769302	3.30854	32.8001	9.81038e-05		AT5G59080	-0.800342	2.93779	29.6209	0.000153941
AT4G10010	2.92244	-0.698833	32.544	0.000101603		AT5G14180	-0.656553	3.75609	29.6068	0.000154262
AT3G48510	1.46007	1.48926	32.4755	0.000102563		AT1G17300	-1.35601	2.9911	32.5055	0.000156873
AT1G57835	2.64668	-1.4077	32.1231	0.000107675		AT2G28315	-0.732352	4.81428	29.4782	0.000157217
AT3G08860	0.988855	4.35394	33.8062	0.000108591		AT4G39675	-1.52727	3.7502	36.3506	0.000158315
AT5G10180	1.28569	4.96043	39.0131	0.000109849		AT1G34050	-1.44132	0.232334	29.3938	0.000159192
AT3G14540	0.717555	4.00818	31.9754	0.000109907		AT5G42930	-1.11876	4.07793	32.6839	0.000159817
AT4G25220	0.885381	5.48686	32.7926	0.000111068		AT3G10340	-0.745394	7.09066	29.079	0.000166821
AT3G29670	1.00232	2.36862	31.7819	0.000112913		AT1G75750	-1.18257	8.5677	33.1142	0.000168924
AT1G30100	2.64033	-1.03308	31.6602	0.000114852		AT2G42060	-1.30464	3.5654	33.1958	0.000173171
AT4G02770	0.922474	3.70271	31.5025	0.000117424		AT4G23690	-0.657233	7.00918	28.775	0.000174596
AT1G30210	1.56431	2.0824	33.4981	0.00011757		AT3G14225	-1.43189	1.40336	28.7299	0.000175785
AT5G13870	0.63934	5.11082	31.451	0.000118278		AT4G12520	-1.12018	7.82655	32.3525	0.000177929
AT1G34540	1.09987	2.17774	31.4464	0.000118354		AT1G32920	-0.682975	4.79126	28.5462	0.00018073
AT1G75490	1.7783	-0.151913	31.4411	0.000118443		AT3G01260	-0.743381	5.34094	28.5209	0.000181424
AT2G19590	0.667072	3.88895	31.3745	0.00011956		AT2G38080	-0.728478	6.13128	28.3292	0.000186779
AT5G52900	1.13109	2.07378	31.3572	0.000119852		AT3G45730	-0.820811	3.78895	28.2301	0.000189622
AT2G31220	1.50005	0.495595	31.2951	0.000120908		AT5G35110	-0.880158	3.21756	28.091	0.000193696
AT5G56080	0.63866	5.2689	31.2891	0.000121011		AT5G28510	-0.955912	2.83995	28.0852	0.00019387
AT5G67430	0.678137	4.98501	31.0577	0.000125046		AT1G78860	-0.826076	3.77429	28.0328	0.00019543
AT2G26040	0.863637	2.21899	30.9429	0.000127107		AT3G53830	-0.82144	2.99742	28.0214	0.000195772
AT2G21140	2.12443	0.76713	32.3565	0.000129683		AT5G60490	-0.852511	3.8378	27.9674	0.000197404
AT3G60280	0.988018	4.65105	33.1865	0.000130769		AT4G38060	-0.698436	5.7238	27.9275	0.000198618
AT4G16442	0.663475	3.5896	30.364	0.000138123		AT2G30550	-0.636203	5.64649	27.9014	0.000199416
AT1G06320	1.41098	0.299984	30.2544	0.000140332		AT1G13080	-1.44801	6.07143	35.8145	0.000199479
AT3G50890	2.09036	0.224281	30.1354	0.000142778		AT2G01300	-1.32555	1.00349	27.855	0.000200845
AT1G25440	1.31966	0.555968	30.0177	0.000145246		AT3G21680	-1.15104	3.18749	29.4929	0.00020128
AT4G29190	0.887378	3.69363	29.8772	0.000148257		AT1G23710	-0.730982	3.76395	27.8014	0.000202513
AT5G15160	1.23149	1.12991	29.8114	0.000149692		AT1G76100	-2.15085	-1.16679	27.761	0.000203778
AT1G65390	2.79406	-1.15872	29.6689	0.000152859		AT5G59220	-0.706763	4.76599	27.7542	0.000203992
AT5G10120	3.04367	-1.88824	29.4928	0.000156877		AT5G23190	-0.752436	5.78199	27.7453	0.000204276
AT5G57260	2.39241	-0.917968	29.2864	0.000161749		AT3G19320	-1.54079	2.83597	32.0918	0.000204686
AT3G23635	6.31344	-2.22352	34.4694	0.000163432		AT2G46790	-0.879739	3.65747	27.7131	0.000205293
AT1G56020	0.549925	5.32146	28.9711	0.000169533		AT3G29630	-0.714378	4.10269	27.6358	0.000207764
AT2G42660	0.790062	2.63511	28.9067	0.000171177		AT5G01550	-0.866311	4.18868	28.0744	0.000209505
AT4G12480	1.28385	4.81418	35.5721	0.000172015		AT1G71050	-1.92147	-0.15496	27.5773	0.000209656
AT4G22090	3.93596	-1.52978	28.7345	0.000175664		AT5G64900	-0.907523	3.59939	27.6369	0.000210708
AT1G73810	0.910166	3.45483	28.6775	0.000177179		AT5G67300	-0.684174	5.72017	27.5341	0.000211069
AT4G11340	3.26766	-0.787413	29.2267	0.00018207		AT3G12320	-0.844828	3.25202	27.5216	0.000211478
AT4G11310	2.40631	-0.44955	28.3213	0.000187005		AT5G59680	-0.948576	2.98434	27.4931	0.000212417
AT5G13140	0.949066	2.19398	28.1131	0.000193041		AT3G19580	-1.02239	5.40498	30.8346	0.000216361
AT2G34655	1.5896	1.12553	28.2309	0.00019316		AT3G52540	-1.11728	1.40185	27.3489	0.000217246
AT3G56380	1.92827	0.595937	28.4421	0.000196622		AT4G15417	-1.11195	1.19429	27.1485	0.00022417
AT3G61550	2.28024	-0.83681	27.935	0.000198387		AT4G33120	-0.876514	6.36227	28.3448	0.000224784
AT2G24720	2.31048	-0.597343	27.9151	0.000198995		AT5G03170	-0.677103	5.31901	27.1014	0.000225831
AT2G25150	1.53484	4.59271	36.7498	0.000200907		AT2G46150	-0.730995	4.09937	27.0965	0.000226006
AT3G51600	1.77011	3.83726	36.8546	0.000203107		AT3G16330	-0.767064	3.61619	27.0311	0.000228343
AT1G37130	0.64691	8.53462	27.5407	0.000210852		AT4G19720	-0.628955	4.74849	26.9079	0.000232826
AT1G29100	3.45662	-1.88803	27.5212	0.000211494		AT5G46590	-1.13976	1.29299	26.9031	0.000233
AT2G19980	2.88148	-0.960948	27.3036	0.00021879		AT4G22710	-1.4666	1.25153	26.8083	0.00023652
AT5G15230	0.609035	8.78853	27.1751	0.000223237		AT5G04890	-0.728517	3.49742	26.7776	0.000237674
AT1G79250	0.916979	1.80173	27.0856	0.000226395		AT5G54700	-1.91643	-0.546303	26.6846	0.00024121
AT1G09530	0.812404	2.15554	26.9525	0.000231192		AT1G13670	-0.690562	4.45458	26.6044	0.000244308
AT1G61080	0.85887	2.71091	26.9343	0.000231856		AT1G58070	-1.20562	3.83802	30.6327	0.000245422
AT1G62540	1.37851	1.22806	26.8126	0.00023636		AT5G08330	-0.713241	4.30901	26.4921	0.000248724
AT2G13610	1.21802	0.555718	26.7907	0.000237181		AT5G14130	-0.881307	5.87939	28.0062	0.000250827
AT5G15120	0.869994	2.62093	26.6897	0.000241015		AT5G23360	-0.887328	2.36174	26.3774	0.00025333
AT1G18410	1.10651	0.881513	26.4607	0.000249972		AT3G46280	-1.09933	6.50597	30.3648	0.000253925
AT3G10520	0.754113	3.10659	26.4376	0.0002509		AT1G68845	-1.73993	-0.106232	26.3028	0.000256378
AT5G49800	0.644262	3.5084	26.306	0.000256247		AT5G47740	-0.981919	4.2705	28.4866	0.000256965
AT5G39890	1.24106	0.408695	26.1254	0.000263807		AT5G57785	-0.823886	3.85141	26.1675	0.000262019
AT1G29500	2.54861	-0.553579	26.1599	0.000267083		AT5G19410	-0.875585	5.21462	27.8269	0.000262223
AT5G58580	0.909418	1.6106	25.9658	0.000270704		AT1G05100	-0.985511	2.01575	26.0816	0.000265676
AT1G23510	2.12905	-1.10921	25.861	0.000275345		AT1G78260	-0.652326	6.0768	26.048	0.000267124
AT5G45730	0.998926	1.62688	25.8187	0.000277248		AT3G57540	-0.64842	4.90832	26.0362	0.000267635
AT1G53940	0.688876	3.60898	25.7706	0.000279428		AT2G19900	-0.837835	2.95703	25.9897	0.000269657
AT2G29120	1.3542	0.540041	25.739	0.000280872		AT1G52245	-1.13256	4.0397	29.593	0.000275203
AT4G16146	0.900704	2.65128	25.6956	0.000282866		AT1G74460	-0.92531	6.8733	27.6342	0.00027869
AT5G47000	1.4341	1.17048	25.501	0.000292024		AT1G70420	-0.689514	4.20976	25.7686	0.00027952
AT3G16370	1.38925	4.22001	31.7471	0.000293059		AT2G39530	-1.72266	5.65734	35.2926	0.000279611
AT2G31480	1.54225	1.56549	26.5397	0.000299131		AT5G55250	-0.993386	3.35877	26.4046	0.000282257
AT5G25880	0.88502	2.27968	25.3271	0.000300502		AT1G68725	-1.10396	1.98183	25.6904	0.000283106
AT5G64330	0.558935	5.45007	25.2333	0.000305192		AT5G60020	-1.31741	0.99633	25.6723	0.000283944
AT3G15340	0.759512	3.02307	25.0374	0.000315271		AT5G20270	-0.987764	4.66169	28.5568	0.000284999
AT4G16230	1.26213	1.34287	25.0267	0.000315837		AT5G46730	-0.865068	2.23443	25.6386	0.000285515
AT1G48590	5.99584	-2.44557	29.0112	0.000318183		AT2G36460	-0.590208	6.8772	25.5025	0.000291952
AT1G02205	0.956342	2.19509	24.9235	0.000321314		AT3G27960	-0.624988	5.67151	25.3097	0.000301367
AT1G25530	0.518261	5.06343	24.8367	0.000326003		AT4G39660	-0.661216	7.3869	25.263	0.000303701
AT4G33220	1.08788	3.39233	26.5861	0.000333205		AT5G24410	-1.37979	4.14589	31.4207	0.000304347
AT4G09500	0.778988	3.21657	24.7002	0.00033355		AT1G45015	-0.961672	5.1778	28.11	0.000304803
AT4G12360	2.96333	-1.94384	24.6957	0.000333802		AT4G26580	-0.865176	3.42918	25.2088	0.000306432
AT3G28310	2.22747	-1.44635	24.6726	0.000335097		AT4G15248	-1.42258	0.125513	25.1818	0.000307809
AT5G62350	0.606572	7.32512	24.6151	0.000338354		AT1G26240	-1.88771	1.7827	29.0683	0.000309425
AT2G35960	1.03272	1.17566	24.569	0.000340993		AT4G03480	-1.09781	1.7201	25.1329	0.00031031
AT1G68330	0.658667	3.36034	24.5502	0.000342076		AT1G76180	-0.868073	9.01905	25.5566	0.000317681
AT2G01505	0.536923	3.9258	24.502	0.000344871		AT5G18290	-0.719625	3.02096	24.9526	0.000319757
AT3G46970	0.743396	4.63827	24.6112	0.000345714		AT1G71870	-0.748284	3.6937	24.9394	0.000320464
AT2G27220	2.92619	-1.34979	24.4819	0.000346045		AT2G20880	-1.66931	0.604493	24.9275	0.000321098
AT5G18350	0.961365	1.70368	24.4742	0.000346495		AT4G01890	-1.12639	2.66447	25.5615	0.000322493
AT4G22100	4.63748	-2.0318	24.3692	0.000352708		AT1G10480	-0.671442	3.74206	24.8885	0.000323197
AT2G36390	0.610913	5.80531	24.2682	0.000358805		AT2G32510	-0.798283	3.82795	24.8817	0.000323564
AT4G14103	1.46911	1.66703	25.3312	0.00036112		AT2G39410	-0.696986	3.42194	24.8572	0.000324892
AT2G02990	1.39076	3.244	28.3938	0.00036392		AT1G80450	-1.07571	2.78973	25.3113	0.000327333
AT2G26070	0.681986	3.63842	24.1479	0.000366236		AT4G36230	-1.18178	0.906301	24.8019	0.000327908
AT1G17345	1.25274	0.276127	24.1098	0.000368623		AT1G22190	-0.618269	6.21532	24.6183	0.000338176
AT5G03270	1.55125	-0.389761	24.0699	0.000371147		AT2G41870	-0.666058	3.54523	24.6157	0.000338322
AT5G39410	0.527093	5.17101	24.0403	0.000373028		AT5G06900	-1.84	0.3188	24.6981	0.000340721
AT5G06080	1.31307	0.656519	23.9859	0.000376524		AT1G63840	-0.686856	6.10676	24.5448	0.000342386
AT1G20190	0.550697	5.46586	23.9717	0.000377437		AT3G09220	-0.76165	8.70842	24.5022	0.000344857
AT5G19560	0.657986	3.20455	23.9505	0.000378816		AT5G62480	-0.701467	6.0055	24.4929	0.000345403
AT2G20520	0.932066	5.1647	26.5311	0.000378982		AT1G02575	-1.44988	1.35395	24.7923	0.000348891
AT2G29940	2.25467	-1.10931	23.9379	0.000379631		AT1G68850	-0.719721	6.10437	24.4332	0.000348903
AT5G20810	0.843155	1.92845	23.9212	0.000380723		AT1G55990	-1.35096	7.95738	30.2615	0.000348961
AT1G22990	0.922807	2.66724	23.9067	0.000381675		AT5G40020	-0.867872	4.29254	25.5645	0.000350794
AT1G04620	1.07202	1.68805	23.8439	0.000385822		AT2G36690	-1.17923	1.46	24.3166	0.000355868
AT4G23510	0.570145	4.71968	23.792	0.000389286		AT5G49690	-0.757279	2.36479	24.2235	0.000361547
AT4G08990	1.38883	-0.2164	23.7694	0.000390803		AT1G78530	-1.42651	0.700533	24.1872	0.000363788
AT5G53980	0.897399	1.92572	23.72	0.000394152		AT3G49330	-1.02526	4.16559	26.9154	0.000366774
AT1G53060	0.951954	2.4076	23.6625	0.00039809		AT3G61380	-0.711558	3.86868	24.1382	0.000366838
AT2G45420	0.907239	2.9828	23.5728	0.000404323		AT2G02250	-1.56992	-0.401677	24.1241	0.000367725
AT1G04680	0.542517	7.2205	23.5682	0.000404644		AT2G18193	-0.725628	5.28755	24.2676	0.000368391
AT1G61480	0.690382	2.68238	23.5064	0.000409014		AT2G31310	-0.957322	1.87512	24.1059	0.000368871
AT1G55260	1.23748	1.45875	23.4266	0.000414734		AT5G23990	-1.88899	7.067	33.8539	0.000369886
AT1G52230	1.83495	-1.07729	23.41	0.000415933		AT5G49320	-0.871931	1.6988	24.077	0.000370694
AT3G07390	0.603636	5.68049	23.3419	0.000420911		AT3G49780	-0.691114	6.49939	24.024	0.000374075
AT3G13380	0.559811	4.91537	23.239	0.000428554		AT2G35270	-0.744325	3.8697	23.9692	0.000377602
AT1G13710	2.1331	0.0010075	23.7156	0.000442372		AT3G29240	-0.629006	5.20184	23.9578	0.000378341
AT1G12845	0.766103	2.37775	22.9046	0.000454549		AT4G11660	-0.876458	2.69379	23.9396	0.000379522
AT4G22950	1.49834	-0.079054	22.8677	0.00045753		AT3G09600	-0.624943	4.23524	23.9374	0.000379667
AT3G16500	0.674406	4.76857	22.8553	0.000458537		AT5G12870	-0.739745	2.70752	23.9257	0.000380429
AT1G04310	0.767134	3.52735	22.8231	0.000461162		AT1G59590	-0.602809	5.40057	23.8662	0.000384338
AT4G25790	0.922403	4.97299	25.3105	0.000463745		AT2G41730	-1.45113	3.69177	29.3665	0.000388948
AT4G12470	0.897807	3.89556	23.7023	0.000485014		AT5G46890	-1.59807	8.57724	31.1854	0.000392943
AT3G09390	1.34909	5.62625	28.7751	0.000488712		AT2G38640	-0.762401	3.88796	23.6307	0.000400286
AT4G10340	0.62178	3.72509	22.4631	0.000491761		AT3G58710	-0.634516	4.52555	23.6121	0.000401575
AT5G15780	2.81051	-1.61721	22.4053	0.000496884		AT1G10380	-0.599803	6.07196	23.6038	0.000402157
AT1G50780	2.01345	-1.10883	22.3954	0.000497773		AT2G19060	-1.53071	4.07996	30.4115	0.00040309
AT4G34970	0.805973	2.41288	22.3694	0.000500109		AT2G40370	-0.534047	5.90349	23.5308	0.000407282
AT1G23520	2.95933	-1.50896	22.3428	0.000502509		AT3G17380	-0.779282	2.29333	23.5018	0.000409339
AT5G45380	0.578251	4.86298	22.3076	0.000505705		AT3G16920	-0.710329	5.74491	23.5782	0.000409553
AT3G23450	1.50294	2.47356	25.5158	0.000507468		AT1G55450	-0.753961	4.77966	23.8987	0.00041442
AT5G48300	0.508116	5.53628	22.2681	0.000509316		AT5G18670	-0.848952	6.01758	24.9582	0.000417247
AT5G28290	0.678485	4.53649	22.2516	0.000510841		AT1G68230	-0.730375	3.79708	23.3246	0.000422186
AT1G45010	2.03394	-1.09387	22.247	0.00051126		AT4G36410	-0.707136	4.19308	23.2872	0.000424957
AT2G26480	0.61674	4.31146	22.2031	0.000515336		AT5G27420	-0.643152	4.56784	23.2446	0.000428134
AT3G02550	0.632281	4.38686	22.168	0.000518612		AT2G41170	-0.72066	3.98293	23.1978	0.000431662
AT4G03610	0.545913	4.46928	22.0864	0.000526345		AT1G14350	-0.616857	4.41387	23.1866	0.000432515
AT5G53870	1.8969	-1.10903	22.0425	0.000530558		AT4G15530	-0.79614	3.41047	23.1774	0.000433214
AT3G03800	1.50658	-0.304273	21.9921	0.000535443		AT5G38710	-0.700404	4.15455	23.1051	0.000438755
AT3G59060	1.38441	-0.286926	21.9007	0.00054444		AT3G52970	-1.76174	-0.027464	23.0616	0.000442126
AT3G21800	0.859147	2.81483	21.8719	0.000547308		AT4G15290	-1.61594	4.47925	30.8193	0.000445785
AT1G29270	1.06631	1.75295	21.8533	0.000549174		AT3G15115	-0.805228	3.90093	23.2216	0.000447644
AT2G03590	0.616885	3.46986	21.7995	0.000554603		AT1G10370	-0.886905	2.26096	22.9644	0.000449774
AT3G51860	0.600659	5.22789	21.7418	0.000560496		AT5G04340	-0.778177	5.08332	23.8029	0.000455573
AT4G12800	1.0248	2.30608	21.6874	0.000566126		AT2G43150	-0.751458	10.5642	22.8759	0.000456867
AT5G24470	0.704747	5.34542	21.927	0.000571734		AT5G59920	-0.759191	2.38851	22.7281	0.000469014
AT4G27440	1.26171	1.36727	21.628	0.000572342		AT2G34350	-1.64058	4.35997	30.1908	0.000478058
AT5G07030	0.500425	8.04451	21.5963	0.000575691		AT1G62975	-0.666755	4.95022	22.6174	0.000478361
AT3G47770	1.07188	1.66137	21.3598	0.000601441		AT5G23400	-0.606092	4.3271	22.532	0.000485722
AT1G76952	0.842764	3.17053	21.1761	0.000622368		AT3G47040	-1.05064	3.51196	24.3958	0.000489958
AT2G29630	0.921733	1.61602	21.1733	0.000622686		AT1G60030	-0.778858	2.15918	22.4435	0.000493487
AT5G42030	0.587397	5.01618	21.0497	0.000637259		AT3G44550	-0.633441	6.7223	22.417	0.000495841
AT2G47260	0.792663	3.42989	20.9699	0.000646875		AT3G05155	-0.979636	3.96071	24.4038	0.000503344
AT4G08620	0.857545	3.29197	21.0928	0.000648241		AT1G72510	-0.684727	7.75857	22.2969	0.000506675
AT3G22810	0.800316	2.697	20.9042	0.000654924		AT3G52920	-0.530636	5.22172	22.2865	0.000507631
AT4G25860	1.86208	-0.0210129	20.9399	0.000662249		AT5G46900	-1.57771	7.8433	29.3174	0.000507812
AT5G44565	1.35583	-0.407736	20.8309	0.000664042		AT1G66230	-1.14185	1.79269	22.2406	0.000511848
AT4G15160	1.17039	8.81753	24.4382	0.000684846		AT1G30820	-0.604411	7.14278	22.1873	0.00051681
AT2G36270	1.24884	1.04257	20.6301	0.000689787		AT1G19020	-0.767355	5.49491	23.0259	0.000519456
AT1G22900	2.77759	-1.63951	20.5421	0.000701439		AT1G48745	-1.00279	2.73554	22.4245	0.000521353
AT5G51810	0.653165	3.32655	20.4494	0.000713961		AT5G14070	-0.892147	1.83185	22.1305	0.000522146
AT1G17665	0.815877	1.76416	20.4328	0.000716233		AT5G45810	-1.04581	1.60134	22.0763	0.000527308
AT1G74440	0.848697	1.9133	20.4093	0.000719453		AT3G11340	-0.771486	7.48014	22.5355	0.00052736
AT5G23010	1.23809	5.18706	25.5068	0.000726232		AT5G33355	-2.89399	1.417	28.6201	0.000528026
AT5G57123	1.06683	1.17545	20.3418	0.000728826		AT3G45110	-3.31655	-2.05621	22.0427	0.000530534
AT1G76470	0.696469	3.23111	20.3135	0.000732802		AT5G59590	-0.821786	2.40203	22.0377	0.000531022
AT1G57830	2.27528	-1.09313	20.2961	0.000735252		AT5G54230	-0.888738	4.92248	24.1967	0.00053764
AT5G24190	2.02403	-1.0162	20.2181	0.000746363		AT4G18550	-0.865901	4.90733	23.8871	0.000539106
AT3G15030	0.649688	2.8091	20.2059	0.000748123		AT2G40750	-1.06544	1.02777	21.9366	0.000540882
AT1G22770	0.551942	7.12469	20.1869	0.000750862		AT5G58780	-1.59938	1.47348	23.6311	0.000543916
AT5G21080	0.75346	2.94426	20.176	0.000752453		AT5G09530	-0.951491	9.77942	23.4895	0.000545431
AT3G29320	0.794005	5.35957	21.4914	0.000762575		AT5G67210	-0.871882	4.67206	23.619	0.00055713
AT1G19220	0.717449	5.78688	20.6405	0.000767345		AT3G50400	-0.917694	5.57015	24.3006	0.000557246
AT3G51150	0.677098	3.41052	20.0679	0.00076833		AT1G76800	-1.05449	2.90523	22.7216	0.000558224
AT5G26920	1.80979	3.06798	25.5032	0.000778863		AT3G27070	-1.11049	1.54841	21.7308	0.000561626
AT1G17235	0.970935	0.672438	19.9582	0.000784845		AT5G13580	-0.88156	7.57322	23.2829	0.000564113
AT3G27220	0.541602	3.49143	19.9483	0.000786362		AT4G08160	-0.851378	4.45862	23.2392	0.000564265
AT3G45070	0.76945	5.7995	21.0508	0.000789135		AT4G13095	-2.5483	-1.70299	21.6981	0.000565018
AT1G53230	1.64791	-0.944872	19.9278	0.000789506		AT4G18760	-0.666347	4.607	21.6958	0.000565252
AT1G77690	0.604266	6.90736	19.9228	0.000790268		AT2G44500	-0.635607	6.86056	21.6715	0.000567786
AT5G02190	0.886253	1.85798	19.9201	0.000790686		AT4G24140	-0.704104	6.40827	21.7428	0.000570693
AT3G29639	1.49737	-0.627541	19.9159	0.000791339		AT5G56540	-0.755218	7.78128	21.9278	0.000571656
AT3G46370	1.62389	-0.958392	19.8576	0.000800375		AT4G35970	-0.620438	3.18376	21.6145	0.000573771
AT1G63930	0.696655	3.15947	19.8181	0.000806558		AT4G31970	-1.58315	1.15811	22.6817	0.000575325
AT1G28360	1.04485	1.62533	19.8124	0.000807458		AT4G13340	-0.727734	6.40626	21.8632	0.000578346
AT1G11210	0.704833	3.43183	19.7621	0.000815438		AT5G12340	-0.773269	2.99843	21.5688	0.000578627
AT3G58190	1.06238	2.75563	20.7382	0.000820949		AT1G23530	-0.629655	3.02384	21.544	0.000581271
AT2G27385	3.16715	-2.0927	19.6946	0.000826275		AT3G45130	-1.10296	2.53122	22.2311	0.000581921
AT1G73600	1.62887	3.70693	25.4777	0.000826431		AT3G62260	-0.536187	4.17816	21.5255	0.000583261
AT4G14060	1.11142	5.08204	23.6246	0.000835667		AT2G34810	-1.59236	2.08233	24.4292	0.000590488
AT5G17860	0.981596	2.32462	19.6342	0.000836134		AT1G02460	-1.23978	1.61725	21.571	0.000593465
AT5G54930	0.634724	2.91505	19.6019	0.000841454		AT5G24910	-0.955842	3.40201	22.4514	0.000597354
AT2G37640	0.930329	3.15876	20.1909	0.00085984		AT3G11430	-0.657159	5.80967	21.3681	0.000600515
AT1G61810	0.690616	2.55008	19.4866	0.000860785		AT2G16720	-0.697314	5.3376	21.6354	0.000600707
AT4G32000	0.584277	3.04062	19.4343	0.000869729		AT1G01620	-0.920225	10.1608	22.6461	0.000605812
AT5G48175	0.77756	2.16542	19.4267	0.000871034		AT2G27740	-0.766203	2.96205	21.1963	0.000620026
AT1G21320	1.5543	-0.428966	19.416	0.00087288		AT5G01200	-0.976893	2.58148	21.2306	0.000623783
AT5G61380	0.502237	6.31205	19.4103	0.000873866		AT4G24130	-0.945306	5.86452	23.8767	0.000627713
AT1G05710	0.582386	4.98507	19.3547	0.000883544		AT2G37090	-0.542218	4.62122	21.121	0.000628803
AT5G06640	0.910534	6.77365	21.5481	0.000892275		AT5G14120	-0.786599	6.984	21.9327	0.000629319
AT4G08040	1.15932	1.86148	19.609	0.000902348		AT5G15630	-0.56542	4.5734	21.1158	0.000629422
AT2G25130	0.824656	2.26426	19.2172	0.000908018		AT2G03200	-0.731955	6.05234	21.5687	0.000637569
AT5G60100	0.922251	2.03562	19.0881	0.000931728		AT5G42830	-0.538021	4.82134	21.0459	0.000637712
AT4G14270	0.58896	6.07682	19.0141	0.000945639		AT4G15330	-0.675366	5.41388	21.1107	0.000643413
AT5G11160	1.10269	1.79982	19.0021	0.000962585		AT3G13432	-0.962166	2.30437	20.9657	0.000647394
AT3G09780	0.783409	2.64699	18.868	0.000973847		AT2G47520	-1.23491	0.904418	20.9564	0.000648525
AT5G58830	1.99657	-1.38681	18.8678	0.000973883		AT4G37370	-0.725585	3.94765	20.8962	0.000655912
AT1G66950	1.51641	1.9958	21.2392	0.000981394		AT3G54880	-0.598592	5.75311	20.7521	0.000674009
AT4G02330	0.992107	2.8347	19.5133	0.000994317		AT2G22750	-1.39193	1.08673	20.9211	0.00067718
AT5G63820	1.23245	0.15706	18.6538	0.00101698		AT3G22600	-1.11137	8.30037	24.2075	0.000677863
AT1G51940	0.544928	3.64067	18.5576	0.00103708		AT3G19030	-0.766741	5.71975	21.7268	0.000678358
AT4G21680	0.936609	1.18736	18.5416	0.00104046		AT3G07255	-1.31291	-0.0725582	20.6866	0.00068243
AT3G53280	2.15376	-1.61591	18.5188	0.00104531		AT1G78290	-0.712091	5.32419	21.17	0.000683636
AT1G55110	0.532999	4.0815	18.4883	0.00105183		AT3G15830	-1.09461	0.631371	20.6541	0.000686657
AT4G12910	0.750275	4.92887	19.6013	0.00105529		AT1G23720	-0.908115	7.97236	22.4454	0.000689139
AT1G48800	1.14327	0.0261953	18.4473	0.0010607		AT2G43390	-0.807004	3.46516	20.679	0.000692953
AT4G25420	1.0104	0.816081	18.4286	0.00106476		AT1G80820	-0.603934	5.64611	20.5547	0.000699757
AT4G26670	0.559506	4.79997	18.3935	0.00107245		AT2G04070	-1.97535	2.62591	26.3213	0.000700899
AT3G10040	0.74593	1.98889	18.3889	0.00107346		AT4G30470	-0.559994	4.89275	20.4923	0.000708132
AT4G27300	2.05145	-1.68472	18.3664	0.00107842		AT4G35770	-0.77548	4.46338	21.3309	0.000711881
AT5G50335	2.80123	-2.32984	18.3529	0.00108141		AT4G39780	-0.71501	4.88461	20.9799	0.000715022
AT5G64410	0.53887	5.70064	18.3452	0.00108313		AT2G41640	-0.526126	3.86246	20.4288	0.000716776
AT1G74890	1.07765	0.480537	18.3146	0.00108996		AT1G14540	-1.14702	4.10928	24.1218	0.000716982
AT3G18080	0.561447	5.1466	18.3117	0.00109061		AT4G35060	-0.893721	5.90824	22.6753	0.000720277
AT3G57780	0.730105	2.78275	18.2832	0.00109701		AT5G40690	-0.639494	6.57901	20.3914	0.000721924
AT2G24000	0.976712	0.78347	18.1468	0.00112831		AT4G16790	-0.510163	4.17883	20.3804	0.000723447
AT1G66960	1.50618	0.148683	18.1075	0.00113753		AT5G28520	-0.801745	2.37686	20.3663	0.000725407
AT3G05650	2.58191	-1.97235	18.0868	0.00114242		AT4G30450	-0.701467	5.93041	20.721	0.000726006
AT5G25550	5.5081	-2.75695	20.3588	0.00115074		AT3G25640	-0.676587	3.91596	20.3178	0.000732196
AT3G51490	1.06304	0.38105	18.0441	0.00115257		AT5G43300	-1.24335	-0.0179777	20.271	0.00073881
AT3G28040	0.616273	4.03596	17.988	0.00116609		AT1G68440	-0.651149	6.84051	20.2504	0.000741737
AT3G43720	0.622064	3.91205	17.8544	0.00119901		AT1G24020	-2.27074	-1.6097	20.2483	0.000742036
AT5G28490	1.201	0.668872	17.8262	0.00120609		AT1G20850	-0.805571	6.86772	21.3476	0.000753232
AT1G27950	0.735022	5.27337	18.876	0.00120902		AT3G18260	-0.627446	2.85526	20.1373	0.000758095
AT4G35720	0.936395	1.54561	17.7238	0.00123226		AT4G18260	-0.605357	3.88907	20.1253	0.000759848
AT3G26740	1.0987	4.23111	20.9501	0.00124327		AT5G40000	-2.05	0.860465	22.5757	0.000769085
AT5G02480	0.513555	7.23055	17.6713	0.00124592		AT5G05410	-0.946856	4.48923	22.4871	0.000780028
AT1G23090	0.950717	2.43054	17.8358	0.00125397		AT3G25980	-0.55095	4.18254	19.986	0.000780629
AT2G16660	0.709749	3.15893	17.6252	0.00125806		AT1G10220	-0.795712	2.27491	19.9554	0.000785278
AT2G23800	4.15925	-2.36794	17.6161	0.00126049		AT1G72150	-0.530882	8.91164	19.9359	0.000788259
AT3G52180	0.600234	3.3643	17.5674	0.00127349		AT4G08555	-0.904023	2.75522	19.8824	0.000796512
AT3G16770	0.980827	5.16236	20.2901	0.00130026		AT3G48940	-0.992826	3.32625	21.1809	0.000805578
AT4G25434	0.605587	3.78553	17.4537	0.00130448		AT5G35525	-1.26865	-0.103283	19.8042	0.000808749
AT5G02200	0.751962	2.79505	17.4263	0.0013121		AT1G15380	-0.734746	8.08168	20.0447	0.000815528
AT1G66920	1.75754	-1.20684	17.407	0.00131748		AT5G02000	-0.878869	1.76547	19.7475	0.000817773
AT3G03090	0.646135	2.46424	17.3585	0.00133113		AT1G52820	-1.1958	4.36167	23.8693	0.000827063
AT2G30570	0.80414	2.20203	17.3396	0.00133649		AT1G23760	-0.568019	5.60544	19.6422	0.000834826
AT2G41070	0.587254	4.06583	17.2749	0.00135506		AT4G35420	-0.938229	3.76513	21.2318	0.0008392
AT1G12805	2.05716	-0.784715	17.2128	0.00137315		AT1G79270	-0.57856	6.63762	19.5964	0.000842368
AT1G76610	1.51628	-0.259743	17.1617	0.00138824		AT1G54890	-0.676858	4.45983	19.6968	0.000842495
AT1G23730	1.66395	2.15388	20.2958	0.00139174		AT1G51890	-0.587356	3.93497	19.5758	0.00084578
AT2G32100	0.742224	1.78353	17.1189	0.00140104		AT2G26390	-0.868089	1.60542	19.5514	0.000849861
AT1G17200	1.02441	1.54528	17.1068	0.0014047		AT3G27170	-0.938676	4.76179	22.1528	0.000851212
AT4G16220	1.63512	0.807345	18.1664	0.00140562		AT4G15340	-0.515494	5.9422	19.4933	0.000859654
AT3G01860	0.500681	4.92892	17.0935	0.0014087		AT1G23800	-0.679648	5.94677	19.7325	0.00086083
AT1G70830	3.645	-0.97349	18.925	0.00142796		AT5G24105	-0.774191	2.88034	19.4863	0.000860839
AT4G21745	0.927649	0.601984	17.03	0.00142806		AT1G16130	-0.681924	3.22827	19.4753	0.000862702
AT5G14895	1.39796	-0.572874	17.0076	0.00143499		AT5G06905	-2.08543	-0.836988	19.4736	0.000863007
AT3G46800	1.38885	0.17746	16.9211	0.00146202		AT5G24120	-0.692681	3.95412	19.4717	0.000863318
AT1G08440	1.32477	-0.467522	16.7517	0.00151673		AT3G22620	-1.20244	8.80288	23.2859	0.000863592
AT5G48190	1.14923	0.403376	16.7368	0.00152164		AT5G22580	-1.35564	1.77138	20.7259	0.000863928
AT2G24070	0.763113	2.48808	16.6995	0.00153407		AT4G12090	-0.769601	3.51467	19.4533	0.000869414
AT1G33870	1.87617	-1.5715	16.6673	0.00154488		AT3G25190	-0.743089	7.30439	19.9842	0.000871325
AT1G03790	0.936072	0.905113	16.6658	0.00154537		AT5G19875	-0.570342	4.2721	19.369	0.000881035
AT3G29410	1.12313	4.22584	19.8845	0.00154586		AT3G28210	-0.906088	2.77368	19.4473	0.000881996
AT4G06010	2.54074	-2.22292	16.5721	0.00157736		AT1G08050	-0.6088	3.6735	19.3438	0.00088545
AT1G20620	0.613878	9.0515	16.5698	0.00157816		AT2G31945	-0.907141	3.67746	20.6025	0.000891457
AT3G05180	1.01064	0.802341	16.5163	0.00159679		AT4G17340	-1.17517	10.1379	22.6422	0.000893948
AT5G03435	1.49883	-0.088728	16.5062	0.00160033		AT1G04030	-0.529778	3.63617	19.2907	0.000894843
AT1G78490	1.05634	0.494358	16.4894	0.00160622		AT1G35580	-0.545906	8.58801	19.2865	0.000895586
AT1G53340	0.580031	3.27578	16.4285	0.00162789		AT4G14245	-1.11464	0.319865	19.2295	0.000905798
AT1G65890	2.23107	-1.33027	16.3961	0.00163957		AT2G47500	-0.509898	5.92147	19.1552	0.000919317
AT5G06630	1.09137	5.16199	19.89	0.00164807		AT3G22400	-0.563048	5.28932	19.1501	0.000920257
AT5G20110	0.553077	3.54183	16.2836	0.00168083		AT2G25770	-1.0031	1.0305	19.1446	0.000921268
AT4G00080	0.742623	6.42302	17.2681	0.00168943		AT3G12230	-3.59924	-0.721202	21.5889	0.000927542
AT1G32240	0.60475	3.43659	16.2349	0.00169905		AT4G33790	-1.36066	4.36174	24.1742	0.000929717
AT5G38980	1.82401	-1.24199	16.1787	0.0017204		AT3G47210	-0.539249	4.53518	19.0295	0.000942728
AT1G14490	1.17192	-0.158396	16.1722	0.00172287		AT2G26150	-0.97453	1.37822	18.9853	0.000951132
AT4G16860	1.12339	0.691615	16.1459	0.00173301		AT4G12330	-1.00209	5.4406	22.231	0.000952264
AT1G22630	3.91135	-2.52798	16.067	0.00176373		AT5G49900	-0.583586	5.89804	18.93	0.000961763
AT4G37800	1.03646	1.27078	16.0583	0.00176715		AT1G35330	-0.604745	4.25149	18.9238	0.000962948
AT5G26622	0.576842	4.44676	15.9594	0.00180672		AT1G26800	-0.770773	4.30392	19.7929	0.000963592
AT1G34640	1.35394	0.0379106	15.9476	0.0018115		AT3G55990	-0.548551	5.4942	18.8856	0.000970391
AT4G13280	0.884271	4.59084	18.0189	0.00182105		AT3G27200	-0.639133	4.3829	18.8409	0.000979168
AT1G67760	0.915111	1.64386	15.8573	0.00184863		AT3G62660	-0.569656	6.06698	18.8128	0.000984753
AT4G36110	1.49671	-0.119385	15.8159	0.00186595		AT4G29110	-0.794606	3.76386	19.3119	0.000987475
AT3G62960	2.48289	-2.25738	15.7909	0.00187651		AT5G54980	-0.666777	5.40226	19.1132	0.000989848
AT1G47400	1.78985	-0.783506	15.7821	0.00188023		AT1G62981	-0.778281	1.64611	18.7655	0.000994199
AT4G19680	0.908549	4.68179	18.0005	0.00192734		AT1G78850	-1.00274	9.87213	20.9748	0.000999346
AT3G18200	0.686602	5.87765	16.4624	0.00192962		AT2G43820	-0.642782	5.53922	18.8457	0.00100045
AT4G15630	1.1436	1.71416	16.1537	0.00194116		AT4G37340	-0.65491	3.36829	18.7106	0.00100532
AT5G22430	1.57549	1.84489	17.9437	0.00194717		AT1G22330	-0.610908	4.80191	18.6886	0.00100982
AT2G29330	0.519287	5.20497	15.5775	0.00196948		AT5G23810	-0.713856	2.48265	18.638	0.00102024
AT4G22080	0.749961	4.62476	16.7577	0.00197666		AT1G70670	-0.578435	4.93068	18.6053	0.00102704
AT3G18890	0.768897	1.9179	15.5228	0.00199415		AT4G23070	-0.937006	1.89556	18.563	0.00103593
AT2G04090	0.550572	3.96307	15.4767	0.00201528		AT4G15400	-0.775977	4.39691	19.6115	0.00103887
AT5G39760	0.785272	2.16237	15.4208	0.00204117		AT3G24535	-0.73115	1.90599	18.5458	0.00103958
AT5G41680	0.723174	2.04578	15.4038	0.00204913		AT1G21510	-0.9628	0.75222	18.5194	0.00104519
AT1G15830	1.20716	-0.616551	15.4028	0.00204962		AT3G20450	-0.834145	1.7054	18.5152	0.00104609
AT1G77110	1.72446	-1.57153	15.4	0.00205092		AT1G60360	-0.8097	1.8436	18.4754	0.00105462
AT5G50300	0.903304	3.98396	17.1252	0.00205265		AT4G27590	-1.36115	-0.432447	18.4686	0.00105609
AT3G04550	0.811764	1.28729	15.3917	0.00205484		AT3G43850	-1.81368	-0.574575	18.4584	0.0010583
AT1G14240	0.561843	6.23509	15.3837	0.0020586		AT5G19970	-0.649701	4.91898	18.6567	0.00106383
AT5G40540	0.509355	4.27906	15.3314	0.00208348		AT3G51910	-0.670097	5.14058	18.8019	0.00107017
AT4G11190	0.668591	5.92072	15.9991	0.00208506		AT5G60320	-1.9873	-1.46204	18.3989	0.00107126
AT4G10060	2.48516	-2.25759	15.3056	0.00209586		AT2G31990	-0.787157	3.77298	18.9001	0.00107476
AT1G75240	2.42334	-1.19056	15.4486	0.0021008		AT4G37010	-0.672148	6.52868	18.5849	0.00107935
AT2G26450	4.0402	-2.44594	15.2392	0.00212816		AT5G19730	-0.70885	4.04097	18.5068	0.00109339
AT3G09280	1.40463	0.922628	15.8425	0.00215014		AT2G23540	-0.736542	8.05502	18.7858	0.00109414
AT2G43500	0.539774	4.54105	15.1936	0.0021507		AT5G58770	-1.02004	1.67447	18.2949	0.00109438
AT3G48580	1.25505	0.383197	15.1699	0.00216249		AT5G54470	-0.835081	1.91733	18.2409	0.00110661
AT2G29320	0.646985	3.41811	15.151	0.00217198		AT3G16850	-0.562545	6.40465	18.217	0.00111207
AT1G15260	1.75663	-1.54958	15.1046	0.00219546		AT5G42010	-0.664002	2.9221	18.2153	0.00111247
AT3G28650	0.749332	1.7378	15.0534	0.00222171		AT5G66052	-0.694885	2.86396	18.2036	0.00111515
AT1G54120	0.511701	3.576	14.9776	0.00226122		AT3G12580	-0.931245	6.19474	20.6401	0.00111798
AT5G02630	0.550971	2.63685	14.9765	0.00226181		AT5G43520	-1.71079	3.88523	24.0831	0.00112033
AT2G28260	0.558048	2.6988	14.953	0.00227421		AT1G52130	-1.86113	-0.536212	18.1285	0.00113259
AT5G01760	1.6952	-1.17363	14.9203	0.00229166		AT1G56250	-1.92014	-1.23795	18.0556	0.00114983
AT3G13600	0.522582	4.14666	14.8405	0.00233483		AT1G01120	-0.628471	6.7485	18.0543	0.00115013
AT4G36930	0.531628	4.27516	14.8073	0.00235311		AT2G05160	-0.623613	3.60476	18.0167	0.00115916
AT1G62290	1.15734	0.169206	14.746	0.00238723		AT4G25330	-4.06582	-2.48391	18.0059	0.00116174
AT3G23640	0.588233	6.69057	14.796	0.00239702		AT5G41570	-0.610379	3.85257	17.9959	0.00116417
AT1G77870	2.35744	-1.61725	14.7278	0.00239746		AT2G15350	-1.36185	1.1367	18.4646	0.00116528
AT1G33440	0.582933	2.4248	14.7246	0.00239931		AT5G55970	-0.559553	5.79025	17.9745	0.00116935
AT2G28340	2.44417	-2.06114	14.7033	0.00241135		AT4G20260	-0.677721	8.8072	17.9734	0.00116963
AT5G67550	0.691829	2.7763	14.6435	0.00244563		AT2G38760	-0.929538	6.09306	20.4724	0.00117026
AT4G23920	0.524278	3.94552	14.5862	0.00247897		AT2G38870	-0.694552	4.39331	18.3782	0.00117124
AT5G09730	1.31302	-0.0849144	14.5237	0.00251599		AT4G38470	-0.566514	8.4449	17.9004	0.00118755
AT3G23637	2.80136	-2.33006	14.4774	0.00254385		AT2G40880	-0.938555	2.00622	17.8631	0.00119683
AT4G12290	0.860757	1.10782	14.4606	0.00255404		AT3G53420	-1.05371	10.8767	20.1464	0.00119756
AT3G14370	0.516789	3.84385	14.417	0.00258071		AT2G47630	-0.607636	5.34646	17.8435	0.00120174
AT4G36740	0.862909	1.87744	14.3477	0.00262375		AT5G26740	-0.600612	6.56986	17.8258	0.0012062
AT1G33890	1.71308	-1.15664	14.3277	0.00263632		AT2G28960	-0.575298	4.25755	17.8237	0.00120672
AT2G22180	2.25691	-1.68577	14.325	0.00263806		AT5G63530	-0.567594	3.9263	17.818	0.00120818
AT4G26370	0.594383	2.72983	14.3004	0.0026536		AT4G22590	-0.576816	5.61048	17.8095	0.00121031
AT2G17230	0.504271	3.59177	14.2934	0.00265806		AT1G02360	-0.789714	6.73374	19.0037	0.00121192
AT4G08868	1.44074	-1.14087	14.2311	0.00269809		AT5G05365	-1.64188	-0.740078	17.7887	0.00121559
AT1G72970	0.744366	4.08022	15.093	0.00271497		AT2G46690	-0.579951	5.48948	17.7827	0.00121713
AT5G06070	1.80401	-1.42723	14.0675	0.00280665		AT1G68795	-0.720828	3.31688	17.7823	0.00121724
AT5G43240	2.54263	-2.00134	14.0084	0.00284716		AT4G34810	-1.14115	1.65717	17.9841	0.00121953
AT1G02070	1.91143	-1.34943	13.9797	0.00286705		AT5G54690	-0.531647	4.11511	17.767	0.00122113
AT1G52343	0.664976	2.26236	13.9231	0.00290676		AT3G22840	-1.03755	3.11838	19.2988	0.00122683
AT4G30520	0.518653	4.57764	13.9109	0.00291541		AT1G70170	-0.611724	4.20661	17.7343	0.00122953
AT4G20160	0.850905	1.1515	13.8725	0.00294282		AT3G45430	-0.78321	2.76488	17.6325	0.00125614
AT1G13510	0.547298	3.17658	13.8522	0.00295742		AT1G67148	-0.621655	4.54021	17.6322	0.00125621
AT5G57710	0.500623	4.97545	13.8453	0.00296239		AT4G14690	-0.970857	0.876153	17.6196	0.00125954
AT1G21060	0.726929	2.38742	13.8073	0.00299006		AT4G23493	-0.714373	2.02342	17.5974	0.00126545
AT2G22950	1.94167	-2.03046	13.7917	0.00300147		AT3G14780	-0.558958	3.23443	17.5757	0.00127128
AT4G21750	1.45459	2.33105	16.0392	0.00300976		AT1G06040	-0.565287	7.01287	17.5362	0.00128191
AT1G10588	3.52599	-2.75663	13.775	0.00301379		AT3G53720	-1.56949	-0.195714	17.5088	0.00128935
AT5G60350	1.06366	0.0699283	13.75	0.00303233		AT2G03730	-0.524368	5.74112	17.5033	0.00129087
AT1G14960	0.668414	7.21773	14.3614	0.00304869		AT3G17609	-0.689202	3.47703	17.4911	0.0012942
AT5G39220	1.17568	-0.457097	13.7279	0.00304884		AT4G15120	-0.619954	3.4891	17.4677	0.00130062
AT5G25260	1.14686	-0.286131	13.6835	0.00308226		AT5G26730	-0.879107	1.82864	17.4477	0.00130616
AT1G29670	0.918557	1.40042	13.6822	0.00308323		AT5G58860	-0.591055	7.84551	17.4266	0.00131201
AT3G19700	3.52866	-2.75705	13.6759	0.00308804		AT1G44020	-1.22894	0.583011	17.4042	0.00131827
AT2G42840	1.16184	5.66903	16.6845	0.00313014		AT1G13635	-0.588067	3.25279	17.3734	0.00132693
AT5G53750	0.505369	3.44974	13.6072	0.00314069		AT1G63120	-0.593062	4.80128	17.3656	0.00132912
AT4G39110	0.977564	0.72383	13.6003	0.00314608		AT4G11100	-1.46077	-0.478808	17.2894	0.00135087
AT5G57920	0.654619	1.84688	13.4985	0.0032263		AT5G37690	-0.67284	6.94619	17.5771	0.0013557
AT5G06250	1.45342	-0.711419	13.4953	0.00322883		AT2G28990	-0.601699	3.81302	17.2699	0.00135649
AT5G01870	1.12944	5.60345	16.4962	0.00323584		AT5G13200	-0.546222	3.88678	17.2429	0.00136433
AT5G14960	0.680694	1.74105	13.4591	0.00325798		AT1G48260	-0.59838	4.37711	17.2158	0.00137226
AT1G49560	0.61814	2.8904	13.4514	0.00326423		AT2G39200	-1.11773	5.50642	21.0333	0.00137458
AT3G19330	0.591513	2.62082	13.4356	0.00327708		AT2G15340	-2.04428	-1.00639	17.1811	0.00138248
AT2G36020	2.40498	-1.20871	13.6558	0.003342		AT4G12690	-0.717005	3.10846	17.1728	0.00138495
AT1G27740	0.643774	4.20376	13.7179	0.00340724		AT4G24230	-0.528804	4.56819	17.152	0.00139115
AT1G24996	0.956011	4.97441	15.6697	0.00342314		AT3G07970	-0.662894	3.5978	17.124	0.0013995
AT3G61160	0.567399	4.04416	13.2224	0.00345624		AT4G04990	-0.519154	4.87115	17.1011	0.00140641
AT5G22410	0.696096	5.61932	14.1562	0.0035437		AT1G64690	-0.694862	2.34544	17.0893	0.00140996
AT4G13190	1.05627	1.32574	13.2335	0.00357091		AT2G31380	-0.712265	2.07275	17.0602	0.00141883
AT1G18870	0.532888	6.47437	13.0835	0.00357913		AT5G24580	-0.553553	4.58655	17.0347	0.00142662
AT2G44210	0.629036	2.02116	13.0384	0.00362016		AT3G21070	-0.639188	7.12467	17.1054	0.00142944
AT2G44910	0.721855	1.13055	13.0231	0.0036342		AT5G01520	-0.550968	4.71381	17.009	0.00143453
AT4G31650	0.620995	2.22561	13.0114	0.00364498		AT2G28110	-0.581418	6.6774	16.9521	0.00145227
AT4G21400	0.611322	3.80464	13.0668	0.003675		AT2G36830	-1.21749	11.0951	19.9953	0.00146161
AT1G07160	1.0371	0.118713	12.9265	0.00372438		AT2G22630	-0.524046	3.88086	16.8707	0.00147803
AT1G75430	1.6518	-1.61584	12.9233	0.00372736		AT2G21640	-1.50681	3.51454	21.1308	0.00148374
AT4G22620	1.21255	-0.134877	12.9034	0.00374631		AT5G02090	-0.726649	6.03372	17.8191	0.00148884
AT1G62560	1.00578	1.06001	12.8854	0.00376352		AT3G52450	-0.599553	4.34074	16.8096	0.00149775
AT4G02270	0.612615	7.17173	13.2073	0.00379693		AT1G64500	-1.03233	1.58405	16.7725	0.00150988
AT1G77640	0.678218	1.91208	12.8279	0.00381911		AT3G61400	-2.00904	-1.65856	16.7725	0.00150989
AT5G44930	0.653607	2.31866	12.8252	0.0038217		AT3G04220	-1.23662	1.14709	16.9371	0.00151458
AT2G17680	1.24801	-0.155991	12.821	0.0038258		AT2G32800	-0.617391	4.23931	16.7491	0.00151758
AT1G55670	1.61783	-1.63863	12.7203	0.00392566		AT5G07475	-0.945751	5.69013	19.3041	0.00153318
AT5G65158	0.79004	0.573257	12.6529	0.00399422		AT1G09070	-0.51767	6.7325	16.6934	0.00153611
AT4G11040	1.91488	-1.44646	12.6456	0.00400171		AT5G47635	-0.728954	3.88857	17.1	0.00153863
AT3G17600	0.70742	1.95296	12.6418	0.00400562		AT4G30490	-0.593474	6.01524	16.6623	0.00154656
AT4G29240	0.896927	0.839492	12.6268	0.00402113		AT4G23496	-1.22251	1.38148	17.0155	0.00155826
AT5G22460	3.69308	-2.66038	12.6063	0.0040425		AT5G60720	-0.639988	3.2001	16.6101	0.0015643
AT2G38510	1.25999	-0.304358	12.5144	0.00413956		AT1G02340	-0.750477	2.84503	16.6039	0.00156642
AT2G04080	0.7943	0.668556	12.4843	0.00417202		AT1G24170	-0.557777	5.62615	16.5895	0.00157137
AT2G34555	2.42583	-2.29367	12.4604	0.00419789		AT3G16570	-0.622535	4.47745	16.6325	0.0015865
AT4G12030	0.516503	4.91466	12.4858	0.00421263		AT5G01490	-0.702001	3.68867	16.606	0.00159683
AT1G19330	0.51685	3.51791	12.3949	0.00427005		AT4G08910	-1.70935	-0.748927	16.5118	0.00159834
AT5G22500	0.796953	3.19844	12.996	0.00427925		AT3G22231	-3.64128	-2.217	16.5048	0.0016008
AT1G64670	0.871989	1.9024	12.4099	0.004309		AT1G54870	-1.44331	-0.608336	16.4794	0.00160975
AT1G13700	0.530378	3.42044	12.34	0.00433154		AT4G34320	-0.805908	2.93631	16.532	0.00161369
AT2G34010	0.779723	1.34991	12.3321	0.00434053		AT5G56720	-0.780313	1.8736	16.4662	0.00161444
AT1G52690	0.957773	2.26436	12.873	0.0044009		AT4G38690	-0.865143	2.61952	16.5462	0.00161496
AT2G33750	1.53185	-0.901988	12.2711	0.00441026		AT5G62865	-0.551947	4.27163	16.4641	0.00161519
AT5G19160	0.503168	2.52922	12.2708	0.00441064		AT2G43330	-0.589682	4.97842	16.4922	0.00162073
AT1G11300	0.596268	2.93411	12.2653	0.0044169		AT3G61430	-1.11266	10.4032	19.006	0.00163103
AT1G06460	0.724379	1.59635	12.2454	0.00444003		AT5G25120	-0.747098	3.6575	16.7847	0.00163329
AT2G24400	0.592002	2.40384	12.2248	0.0044641		AT5G17420	-0.547161	5.80603	16.4134	0.00163333
AT4G35070	0.792363	1.61866	12.2095	0.00448202		AT2G02610	-0.684703	3.01424	16.3921	0.00164102
AT5G17960	1.02098	0.968147	12.2083	0.00448346		AT5G67230	-0.820243	2.06117	16.379	0.00164574
AT2G35260	0.698291	1.8066	12.1711	0.00452753		AT1G63310	-0.521622	3.57195	16.3635	0.00165138
AT2G43840	0.606102	1.93633	12.1599	0.00454084		AT5G25240	-1.27589	1.99192	17.7441	0.00166277
AT1G02300	0.622707	2.56964	12.1495	0.00455332		AT3G55150	-0.942359	4.67525	18.8286	0.00166447
AT5G04885	0.523313	4.15241	12.1285	0.00457855		AT1G67360	-0.679783	5.68453	16.9592	0.00168661
AT2G16060	0.582235	3.19813	12.1224	0.00458587		AT4G37530	-0.777611	5.52302	17.6846	0.0017137
AT1G33770	1.67306	-1.04651	12.1177	0.00459154		AT3G11900	-0.578124	5.50682	16.1883	0.00171674
AT5G09720	0.777867	1.4274	12.1138	0.0045963		AT4G17220	-0.61755	4.12131	16.1875	0.00171705
AT1G06330	0.957918	1.52721	12.2057	0.00460942		AT3G01940	-0.883612	0.966318	16.1447	0.00173346
AT2G39010	0.650365	3.0621	12.0795	0.00463813		AT1G78520	-0.76693	2.2974	16.1437	0.00173382
AT3G45660	0.609253	2.29675	12.0323	0.00469629		AT4G35350	-0.902507	6.64708	18.288	0.00173417
AT3G54890	0.510408	3.43548	12.0277	0.00470211		AT5G45490	-0.74303	5.07219	17.377	0.00173472
AT2G21030	0.844063	0.247663	12.0215	0.00470984		AT3G23805	-0.618801	2.99485	16.0978	0.00175165
AT5G57220	0.558943	4.42597	12.108	0.00484429		AT5G15265	-0.602488	4.19046	16.0759	0.00176025
AT3G21352	0.897774	0.0692499	11.9142	0.00484588		AT2G22510	-0.970774	6.82047	18.4971	0.00176412
AT5G46330	1.09519	0.0282605	11.7111	0.00511625		AT1G66690	-0.776918	1.56823	16.0394	0.00177464
AT5G51800	1.93918	-2.02985	11.674	0.00516764		AT2G34530	-0.884509	0.812366	16.0246	0.00178053
AT3G08940	0.558511	3.46915	11.6634	0.00518231		AT5G38100	-0.587323	2.86421	16.0219	0.00178162
AT3G18900	1.01036	0.903278	11.6613	0.00518525		AT1G72200	-0.8638	6.09718	17.9708	0.0017833
AT5G02550	0.645303	4.78245	12.4333	0.00519556		AT3G04530	-0.680266	3.25914	15.9431	0.00181332
AT1G33610	0.56752	3.34549	11.6274	0.00523295		AT5G03510	-0.957441	4.22215	18.2871	0.00181963
AT5G67400	0.813374	7.46512	12.9981	0.00523954		AT3G56000	-0.792123	4.61826	17.3879	0.00183112
AT3G59330	0.635648	3.15345	11.5594	0.00535026		AT1G17090	-0.708227	3.12726	15.8136	0.00186694
AT3G29970	3.90796	-2.52796	11.5308	0.00537136		AT5G14020	-0.510796	4.88082	15.7987	0.00187322
AT1G68780	3.30451	-2.36733	11.5304	0.00537191		AT5G62420	-1.27493	2.75906	18.1488	0.00187673
AT1G10760	0.630219	5.71194	12.2288	0.00540649		AT4G00330	-0.522127	4.97842	15.7897	0.00187702
AT3G10840	1.13134	0.018153	11.4949	0.00542398		AT5G01360	-0.612007	4.39811	15.8539	0.00188374
AT3G45080	0.69935	3.28772	11.7325	0.00554847		AT5G24640	-1.60948	1.58493	17.9401	0.00188477
AT3G61930	0.64308	2.70168	11.4093	0.00555174		AT5G50120	-0.646067	2.78189	15.7685	0.00188602
AT5G65140	0.677539	3.2556	11.608	0.00557876		AT2G45960	-0.902105	10.7703	17.1951	0.00189336
AT4G04900	0.673728	1.77822	11.3781	0.00559912		AT2G01430	-0.524486	4.33871	15.7506	0.00189366
AT4G21940	1.26712	-1.07709	11.3571	0.00563141		AT1G09812	-0.883182	1.06786	15.7374	0.00189934
AT1G23540	0.709821	1.83647	11.3509	0.00564085		AT3G09940	-0.618599	6.92918	15.8449	0.00190462
AT1G06990	1.68936	-1.91473	11.3379	0.00566102		AT2G29130	-0.628133	3.50407	15.72	0.00190683
AT5G61420	0.587643	4.94566	11.8216	0.005709		AT3G10910	-0.50482	5.90465	15.7008	0.00191511
AT5G63580	1.02753	-0.550158	11.3063	0.00571022		AT2G22800	-0.671304	3.30674	15.6881	0.00192063
AT3G49550	0.554241	2.93117	11.2711	0.0057655		AT2G34070	-0.675766	5.36753	16.4563	0.0019217
AT2G18050	0.620421	6.47741	11.835	0.00577255		AT5G15150	-0.518127	4.94612	15.6236	0.00194895
AT4G23030	1.18973	-0.418242	11.219	0.00584858		AT1G53830	-1.24807	6.53055	19.4296	0.00195603
AT4G14860	0.868634	1.03582	11.1845	0.00590439		AT2G27660	-0.589908	3.98117	15.5802	0.00196826
AT4G35710	2.7355	-2.7078	11.1399	0.00597754		AT1G55525	-3.76413	-2.1219	15.5726	0.00197167
AT4G11170	1.06608	0.988323	11.2663	0.00600929		AT5G23370	-0.668315	2.25716	15.5558	0.00197922
AT1G64080	0.583276	3.07269	11.1038	0.0060374		AT1G26680	-0.538645	3.12207	15.5468	0.00198327
AT1G15960	0.72242	0.735869	11.0701	0.00609399		AT4G26220	-0.638362	5.43271	16.0029	0.00199219
AT2G22540	0.547042	3.95746	11.1	0.00612632		AT1G79310	-0.506258	4.79902	15.5099	0.00200004
AT1G11040	1.39106	-1.36706	10.9953	0.00622187		AT3G51930	-0.687621	2.79486	15.5061	0.00200178
AT4G36620	0.667701	2.36492	10.9745	0.00625797		AT2G28160	-1.07076	4.71667	18.6668	0.00200862
AT4G33980	0.677195	2.29972	10.9692	0.00626725		AT1G49430	-0.546744	6.07988	15.4905	0.00200891
AT2G46970	0.842574	0.443541	10.9634	0.00627731		AT3G26380	-0.500707	3.94531	15.4795	0.00201399
AT5G42040	1.2543	-0.744999	10.9632	0.00627777		AT1G11260	-0.59646	7.12981	15.4695	0.00201857
AT3G25270	4.76352	-3.15519	11.9248	0.00628435		AT2G14100	-0.557287	5.33645	15.4187	0.00204217
AT1G52100	1.06092	0.429553	10.9434	0.00631252		AT3G50560	-1.29691	-0.281001	15.4018	0.0020501
AT1G01190	0.80204	4.10504	12.1617	0.00633914		AT2G35000	-0.612497	5.36616	15.688	0.00205879
AT3G09930	2.55612	-1.46585	11.2951	0.0063515		AT1G26790	-1.30361	-0.779371	15.3629	0.00206847
AT1G15840	1.5656	-1.40608	10.8925	0.00640283		AT4G29905	-0.64084	7.40589	15.5923	0.00207954
AT1G15600	2.23442	-2.40542	10.8637	0.00645463		AT5G65340	-0.946362	1.51369	15.3371	0.00208076
AT2G40085	0.727565	1.23514	10.752	0.00666012		AT4G21320	-0.757426	1.46875	15.3318	0.00208329
AT5G49170	0.836348	0.63908	10.727	0.00670718		AT2G16580	-0.649775	2.2956	15.2997	0.00209872
AT4G23990	2.1723	-1.88762	10.6549	0.00684518		AT1G44608	-0.748309	4.15975	16.1564	0.00210798
AT1G02405	1.34043	-1.32994	10.6097	0.00693331		AT1G53680	-0.946244	4.21715	17.4246	0.00214022
AT5G54130	0.566202	4.08748	10.8082	0.00696961		AT1G03410	-0.640373	2.73607	15.1465	0.00217426
AT1G07645	3.43795	-2.80734	10.578	0.0069959		AT4G25830	-1.24096	2.82172	17.3307	0.00217757
AT1G34520	0.823714	2.13307	10.7465	0.00704068		AT2G19190	-1.06515	-0.110075	15.1294	0.00218287
AT5G64120	0.579872	8.0844	10.8445	0.00709063		AT3G15960	-1.31103	-0.817947	15.1257	0.00218472
AT3G60730	0.933278	-0.0183135	10.4822	0.00718923		AT1G44030	-1.76224	-1.61115	15.1114	0.00219201
AT3G29636	2.23789	-2.18882	10.3958	0.0073691		AT3G54200	-0.529018	5.48378	15.0847	0.0022056
AT3G14020	0.574794	2.57877	10.3925	0.00737605		AT4G35100	-0.69515	10.0438	15.3277	0.0022228
AT1G33260	0.526453	3.21663	10.354	0.00745802		AT3G14770	-0.561682	5.06555	15.0709	0.00222412
AT1G01560	1.05464	0.439665	10.3249	0.00752075		AT5G25130	-1.22067	0.423321	15.0152	0.0022415
AT1G25240	0.635441	2.11717	10.3008	0.00757288		AT1G35180	-1.01297	1.24306	15.0124	0.00224299
AT1G64800	2.90358	-2.61539	10.2793	0.00762009		AT4G05100	-0.71373	3.2079	15.0042	0.00224724
AT1G68640	0.744216	1.09115	10.2074	0.00777982		AT2G30490	-0.558218	8.74376	14.9308	0.00228606
AT5G51750	1.19495	3.07363	11.8252	0.00785306		AT5G50550	-2.29291	-0.069223	16.5242	0.0022961
AT1G08810	1.40542	-1.22373	10.136	0.00794268		AT5G46090	-0.934005	4.28584	17.038	0.00229923
AT1G13420	0.660113	6.74022	10.8413	0.00806688		AT3G13435	-0.885637	4.34968	16.831	0.00231679
AT4G13770	0.698206	5.41486	11.1363	0.00809833		AT5G44005	-0.526406	2.95837	14.8395	0.00233537
AT1G33670	0.750322	1.15836	10.0642	0.00811029		AT1G74310	-0.514487	4.01725	14.8319	0.00233957
AT5G03680	1.18728	-0.489086	9.99192	0.00828325		AT5G03230	-0.5575	3.26664	14.7856	0.00236511
AT1G32120	0.752223	0.563432	9.94682	0.0083934		AT5G61440	-0.517747	5.26175	14.7655	0.00237632
AT1G77660	0.532459	4.03603	10.0539	0.00842019		AT3G16150	-0.524691	3.82339	14.7521	0.00238384
AT4G13390	0.838818	6.09156	11.3667	0.00849045		AT5G45340	-0.668886	3.07854	14.747	0.00238669
AT2G36570	0.500639	4.04876	9.89058	0.00858566		AT4G22690	-1.15433	1.83536	15.5414	0.00239722
AT1G68530	0.932529	2.20464	10.4456	0.00863501		AT1G28480	-0.734883	2.67546	14.7108	0.00240712
AT2G23180	1.05693	-0.183766	9.84525	0.00864784		AT2G31425	-1.74833	-0.274446	14.938	0.00241662
AT2G25440	0.728391	1.94923	9.82251	0.00870606		AT1G25450	-0.863567	4.16836	16.3115	0.00242199
AT4G20450	0.640703	1.28836	9.82073	0.00871062		AT5G45970	-0.636926	2.49824	14.6815	0.00242377
AT2G05070	3.25281	-2.40559	9.79107	0.00883398		AT2G36430	-0.612119	4.10763	14.7099	0.00244303
AT1G11655	0.607259	1.92243	9.69501	0.00904108		AT2G31940	-0.882388	1.44351	14.6376	0.00244902
AT1G23000	0.531456	3.3087	9.63754	0.00919707		AT5G01190	-0.674531	3.05669	14.6354	0.00245028
AT1G19750	0.762875	0.437378	9.63384	0.0092072		AT1G76080	-0.621998	2.84364	14.6303	0.00245328
AT2G02380	0.607789	1.66466	9.62921	0.00921992		AT2G15310	-0.674084	2.20077	14.6271	0.00245512
AT1G54217	0.548979	2.77614	9.52731	0.00950519		AT2G37170	-0.979251	10.4803	16.5194	0.00245917
AT4G30110	0.556056	4.01907	9.73251	0.00960734		AT3G05150	-0.631629	4.22164	14.8581	0.00245942
AT3G45760	2.09631	-2.48566	9.48733	0.00961995		AT1G13100	-0.641526	3.65306	14.5965	0.00247295
AT5G02030	0.745542	1.22464	9.48655	0.0096222		AT3G02940	-0.609396	2.90578	14.5827	0.00248107
AT5G38700	0.512749	2.3843	9.43587	0.00977007		AT5G21940	-0.703255	6.66278	15.3808	0.00248643
AT5G55780	0.670817	1.69249	9.39856	0.00988064		AT4G15740	-0.78132	3.58552	15.2807	0.00248677
AT5G05220	3.12372	-2.97085	9.39396	0.00989435		AT1G51860	-0.512268	5.66206	14.5701	0.00248848
AT4G25010	1.01246	1.25849	9.69967	0.00995689		AT1G76360	-0.510991	3.89117	14.5566	0.00249646
AT2G21330	2.01944	-2.52749	9.36921	0.00996864		AT3G09020	-0.700245	4.15785	15.2034	0.00251309
AT5G03670	0.596315	2.56865	9.34604	0.0100388		AT1G05660	-1.16543	4.97913	17.9097	0.00252179
AT5G39820	0.664992	1.80162	9.30437	0.0101664		AT3G48450	-0.781288	4.93486	16.0164	0.00253066
AT1G78780	0.602333	3.65797	9.59074	0.0102171		AT2G43600	-0.911877	2.13359	14.6116	0.00253888
AT5G05290	4.45504	-3.29251	9.97972	0.0102983		AT3G13720	-0.601456	6.12269	14.7251	0.00254223
AT1G52220	0.778555	0.584133	9.21847	0.0104355		AT1G53640	-0.692429	1.51066	14.474	0.00254587
AT1G69230	0.925983	-0.108695	9.11694	0.0107646		AT4G26560	-1.62083	-1.36258	14.4462	0.00256276
AT1G65486	0.735999	1.45458	9.09577	0.0108347		AT1G05060	-0.907197	5.26428	16.6476	0.00256815
AT3G29635	0.518313	2.19952	9.08861	0.0108585		AT5G39580	-0.620521	4.41906	14.7343	0.00256881
AT3G43580	0.526584	1.99819	9.07879	0.0108914		AT1G29230	-0.830595	1.65426	14.4332	0.00257073
AT1G02390	0.6693	1.72222	9.06587	0.0109347		AT3G52550	-1.77856	-1.18435	14.4273	0.00257437
AT1G69240	0.50104	4.78072	9.27485	0.0110469		AT5G49350	-0.593944	4.97456	14.7011	0.00257494
AT3G58790	0.684042	2.88863	9.2383	0.011253		AT1G11070	-0.733458	2.04545	14.4233	0.00257684
AT4G34420	0.66797	1.31083	8.93583	0.0113824		AT2G44230	-0.720198	5.04505	15.5628	0.00258172
AT1G22150	1.47215	2.22429	10.3293	0.0114994		AT5G28630	-0.865964	1.94695	14.4149	0.00258199
AT4G13210	0.607755	1.62289	8.90282	0.0114995		AT5G60270	-0.542069	3.32176	14.4098	0.00258514
AT1G17060	0.525126	3.02812	8.88624	0.0115588		AT1G55430	-0.8149	2.9196	14.7273	0.00258806
AT1G28160	1.54466	-1.78284	8.86079	0.0116506		AT3G25655	-0.905369	1.77349	14.3981	0.00259231
AT1G63590	1.83627	-1.70976	8.84916	0.0116928		AT5G38310	-0.874208	0.792987	14.3872	0.00259907
AT4G38850	4.61801	-3.22213	9.47242	0.0118193		AT4G19690	-1.37414	5.51758	18.6568	0.00260169
AT3G21090	0.942777	2.49888	9.59278	0.0118202		AT1G32100	-0.94921	6.11401	16.6865	0.00260384
AT4G19460	0.576678	3.16008	8.8734	0.0118359		AT3G02590	-0.853023	0.804258	14.3075	0.00264908
AT4G28811	4.45487	-3.29254	9.45333	0.0118817		AT5G41040	-0.633589	7.17033	14.6048	0.00267315
AT1G64820	1.49608	-1.915	8.7696	0.0119866		AT1G65330	-1.61655	-1.52356	14.2545	0.002683
AT5G66700	0.74689	1.71282	8.7673	0.0119953		AT2G36815	-2.53159	-1.56429	14.2536	0.00268358
AT3G60550	0.590668	3.01727	8.82383	0.0120037		AT4G12430	-0.956277	1.58689	14.2473	0.00268764
AT1G68560	0.511745	8.27517	8.85535	0.012239		AT2G44370	-0.821434	3.44599	15.0451	0.00269046
AT4G25580	2.48622	-2.02929	8.74444	0.0123026		AT1G75920	-1.14139	-0.134701	14.2169	0.00270733
AT1G47610	0.679286	1.54019	8.68296	0.0123165		AT4G09780	-2.12398	-1.83226	14.2026	0.00271669
AT4G08150	0.60719	2.67982	8.69268	0.0123347		AT3G58810	-0.776835	4.78197	15.656	0.0027174
AT2G41080	0.603928	2.56435	8.6701	0.0123664		AT1G20440	-0.670829	9.61045	14.4645	0.00272549
AT2G42860	1.10191	-0.68689	8.66791	0.0123749		AT4G01630	-1.55344	4.20142	18.6105	0.00272813
AT1G63750	0.767844	1.68774	8.70581	0.0123763		AT3G10750	-1.03014	0.00517657	14.1799	0.00273155
AT1G33790	1.25434	4.4855	10.4521	0.0124319		AT5G61340	-0.642476	6.78878	14.6194	0.00273419
AT1G18710	2.09159	-1.66128	8.70771	0.0124588		AT2G31560	-0.659197	3.03079	14.1669	0.00274008
AT1G68320	1.83857	-1.4068	8.67671	0.0125007		AT1G54740	-0.56552	4.50163	14.2002	0.00274367
AT1G33090	0.508092	3.27991	8.58385	0.0127072		AT1G69325	-0.993303	0.447565	14.1568	0.00274682
AT2G41810	1.20891	0.553804	8.896	0.0128838		AT5G17600	-0.606299	3.43473	14.1346	0.00276155
AT3G44290	0.609352	2.34509	8.52782	0.0129345		AT2G45470	-0.506277	8.38687	14.1327	0.00276279
AT3G51570	0.806886	-0.02281	8.51285	0.012996		AT2G34500	-1.02898	6.87557	16.7895	0.00276944
AT3G19710	0.819289	5.21041	9.69151	0.0130616		AT1G49030	-1.37224	-0.397497	14.1113	0.00277711
AT5G38730	0.719512	0.927244	8.40807	0.0134366		AT5G10230	-0.891051	5.67857	16.0818	0.00283974
AT5G36220	0.521577	2.54608	8.39752	0.0134819		AT3G21890	-0.928815	1.23537	14.0103	0.00284583
AT3G06962	1.15733	-0.27608	8.35729	0.0136564		AT5G24080	-1.49752	0.484198	14.5343	0.0028728
AT1G08100	1.93882	-2.57048	8.33876	0.0137377		AT4G15480	-1.46579	-0.677271	13.9637	0.00287821
AT3G49630	0.806963	0.288712	8.31848	0.0138273		AT5G52670	-1.99124	-0.538948	14.4678	0.00288226
AT4G21550	0.529612	1.78194	8.3175	0.0138317		AT1G21100	-0.626514	8.16011	14.1454	0.00290687
AT4G27820	0.814287	1.52789	8.37345	0.0140517		AT4G38960	-0.502575	3.10882	13.9157	0.00291203
AT2G37210	0.597881	1.57304	8.24275	0.0141681		AT1G66460	-1.75512	0.684393	15.3101	0.00291771
AT3G61150	0.638173	2.5814	8.31705	0.0142122		AT1G64200	-0.513848	6.56176	13.8784	0.0029386
AT4G04890	0.934469	2.64813	8.9838	0.0142286		AT3G29000	-0.871148	1.39202	13.8651	0.00294816
AT2G47240	0.505647	2.26154	8.21426	0.0142989		AT2G27370	-0.865383	5.81275	15.7131	0.00296513
AT1G64310	1.11243	-0.972283	8.20677	0.0143335		AT3G58150	-1.4735	-0.0741861	13.8602	0.00296555
AT5G26570	0.6256	4.76432	8.89975	0.0144172		AT3G23190	-0.718225	4.59415	14.8656	0.00299021
AT1G05020	0.606196	1.70552	8.17596	0.0144769		AT4G12000	-0.604221	3.00908	13.8023	0.00299372
AT3G20475	0.643442	1.14942	8.15829	0.01456		AT1G75720	-0.870631	0.743447	13.8017	0.00299416
AT5G38820	0.679429	1.03116	8.15788	0.0145619		AT4G17680	-0.797473	1.07083	13.7933	0.00300031
AT1G28010	1.06332	1.36201	8.65942	0.0146513		AT3G24715	-0.63903	3.46881	13.7932	0.0030004
AT4G26150	4.27197	-3.3664	8.69233	0.0147283		AT1G66600	-1.66978	-0.76839	13.7845	0.00300679
AT4G28750	0.832462	-0.189587	8.12235	0.0147306		AT3G57020	-0.579358	6.9777	13.8643	0.00301953
AT2G02000	0.700078	0.785395	8.11838	0.0147496		AT5G65300	-0.677966	2.91288	13.7631	0.0030226
AT4G37750	0.678955	2.96546	8.4361	0.0147622		AT4G10510	-0.591436	2.86743	13.761	0.00302412
AT5G52300	1.04482	0.888751	8.38066	0.0148465		AT4G32950	-1.43231	-0.611929	13.755	0.00302859
AT5G02340	2.64597	-2.75682	8.08399	0.0149153		AT4G20390	-0.792931	7.69839	15.0079	0.00306345
AT5G66780	0.627474	1.08867	8.07478	0.0149601		AT4G03110	-0.514468	5.92149	13.6745	0.00308908
AT1G65920	0.56347	3.15811	8.15506	0.0149698		AT4G18780	-0.513645	5.22046	13.6709	0.00309182
AT1G49860	0.714792	1.36303	8.05959	0.0150343		AT1G23110	-1.3579	0.670483	14.0425	0.00310098
AT2G16586	0.820101	0.0192268	8.05315	0.0150658		AT1G51260	-1.65243	2.3313	16.4434	0.00310705
AT4G26050	1.59055	-1.3124	8.02382	0.0152107		AT5G54940	-0.532376	7.55878	13.6392	0.00311601
AT5G12960	0.885566	-0.286409	8.01339	0.0152625		AT5G15180	-1.05341	6.22537	16.3673	0.00311604
AT3G47380	0.525942	2.75778	7.99772	0.0153409		AT3G04370	-0.623754	3.97635	13.7724	0.00312956
AT3G15570	4.76357	-3.15518	8.52645	0.0154548		AT5G27200	-0.986444	0.632804	13.6193	0.00313134
AT4G27290	0.513685	2.8012	7.96458	0.0155082		AT1G71740	-0.849764	4.15903	15.1665	0.00314215
AT5G07190	1.03623	-0.972468	7.95541	0.0155549		AT4G16640	-0.696959	2.6483	13.5888	0.00315501
AT5G48070	0.849527	4.63601	9.1074	0.0156081		AT5G64905	-0.676495	1.77802	13.5348	0.00319742
AT3G05858	0.804704	-0.11737	7.94361	0.0156152		AT4G16447	-0.540309	3.85136	13.4726	0.00324707
AT3G06435	0.820882	0.555062	7.94296	0.0156185		AT1G04220	-0.912814	4.6297	15.5201	0.0032526
AT5G06870	0.909576	0.754465	7.96126	0.0156518		AT1G30690	-0.585958	6.47133	13.6646	0.00325912
AT2G44570	4.76544	-3.15487	8.46219	0.0157479		AT1G72230	-0.801836	5.47053	15.093	0.00326383
AT1G44830	0.573862	1.46224	7.84337	0.0161387		AT5G54530	-1.02172	0.329362	13.4482	0.00326682
AT2G25240	0.61839	3.9134	8.29952	0.0162905		AT2G36650	-0.544934	2.85391	13.4021	0.00330448
AT2G39400	0.590002	2.61921	7.8102	0.0164294		AT3G44735	-0.550331	3.34237	13.3731	0.00332846
AT1G10640	0.704313	1.44087	7.77758	0.0164936		AT5G37540	-0.615959	6.21959	13.8017	0.00333582
AT2G42610	1.09924	-0.407887	7.7559	0.0166126		AT3G04060	-0.590895	4.9677	13.7029	0.0033591
AT5G43470	0.720903	0.908299	7.75274	0.01663		AT4G02650	-1.05962	0.263587	13.3283	0.00336585
AT1G19380	0.503659	2.26786	7.72407	0.0167891		AT3G50980	-1.11897	1.38422	13.6996	0.00337265
AT3G20190	1.72251	-2.48562	7.71468	0.0168415		AT1G26590	-0.972155	0.430791	13.3032	0.00338696
AT5G47070	0.551167	2.60325	7.69891	0.0169302		AT4G16990	-1.5516	-1.19964	13.2983	0.00339117
AT3G60390	0.565764	2.17143	7.6371	0.0172828		AT2G21100	-0.803699	5.32524	14.9721	0.00339188
AT5G58820	3.23722	-2.91432	7.54009	0.017854		AT2G35700	-1.04089	-0.17452	13.2957	0.00339338
AT3G26160	1.49996	-1.80795	7.53514	0.0178837		AT3G48240	-0.809765	1.80436	13.2919	0.00339658
AT1G29920	1.69096	-1.91438	7.53263	0.0178988		AT5G05390	-1.14969	1.97062	14.2619	0.0034207
AT2G26440	0.734928	1.00933	7.52977	0.017916		AT1G07135	-0.899391	1.09811	13.2379	0.00344284
AT4G35690	0.691707	0.309355	7.52805	0.0179264		AT1G18280	-1.36111	0.822848	13.8321	0.00344548
AT2G36540	2.31189	-2.61431	7.51026	0.018034		AT1G23460	-0.57732	3.40437	13.2232	0.00345551
AT5G46050	0.521441	1.58722	7.51009	0.0180351		AT3G52790	-0.880074	5.19283	15.1897	0.00347117
AT2G34430	2.06936	-2.2927	7.50192	0.0180848		AT2G36255	-1.54194	-0.541154	13.1858	0.00348814
AT3G43930	0.603362	1.66918	7.49541	0.0181245		AT2G29470	-1.07665	0.0160712	13.1693	0.00350264
AT4G19470	4.27149	-3.36648	7.98544	0.0181473		AT5G12420	-0.607176	7.05858	13.4464	0.00351717
AT1G69870	0.527106	2.28454	7.49106	0.0181511		AT4G33880	-0.926798	4.28148	15.1225	0.00351785
AT2G07633	4.2721	-3.36638	7.95939	0.0182908		AT5G22920	-0.699054	5.47788	14.215	0.00351908
AT3G05960	2.54725	-2.80727	7.46485	0.0183124		AT1G14520	-0.627691	2.31533	13.1382	0.00353016
AT4G21650	1.15293	0.964887	7.90616	0.0185478		AT1G44050	-0.911393	1.05396	13.1203	0.00354612
AT1G52450	0.720583	0.926864	7.40982	0.0186565		AT3G51330	-0.911938	6.87861	15.0701	0.00355476
AT2G35140	0.512907	2.63236	7.407	0.0186744		AT4G23450	-0.579979	4.20234	13.2157	0.0035588
AT4G18450	0.919361	0.0824764	7.40625	0.0186791		AT1G17700	-1.26572	-0.804146	13.1015	0.00356297
AT1G31310	0.9086	-0.498282	7.38292	0.0188275		AT5G64620	-0.796593	3.66546	14.0522	0.00356699
AT1G56120	0.518545	1.83186	7.2982	0.0193783		AT3G48520	-0.5328	3.77663	13.0964	0.00356751
AT1G78030	0.502013	1.2718	7.28815	0.0194449		AT5G22870	-0.663946	1.82917	13.0801	0.00358227
AT3G61970	1.73038	-1.38899	7.33606	0.0196488		AT4G22820	-0.514231	6.59359	13.0763	0.00358568
AT4G18650	1.55115	-2.25764	7.25477	0.0196682		AT3G46080	-1.12169	1.31863	13.4307	0.00358703
AT5G06380	1.53816	-1.6839	7.25336	0.0196776		AT2G28970	-0.502148	3.15218	13.0604	0.00360012
AT5G14345	1.86618	-2.40508	7.24453	0.0197372		AT4G25250	-1.4284	5.37887	16.8544	0.00360804
AT1G76210	0.870708	0.605645	7.24317	0.0197464		AT5G66260	-3.00508	-2.61185	13.0218	0.00363539
AT1G19610	1.01474	-0.530721	7.24188	0.0197551		AT4G09950	-0.662709	2.63079	12.9892	0.00366552
AT5G54770	0.614745	3.75342	7.64804	0.0199422		AT1G01600	-0.539743	3.64025	12.9501	0.00370205
AT1G26150	0.501314	4.44306	7.48069	0.0200913		AT3G16390	-0.544425	5.1369	13.0642	0.00371039
AT1G21150	0.560518	1.51287	7.18404	0.0201511		AT5G54560	-1.55381	-0.412846	12.9265	0.00372436
AT3G02493	0.615653	1.54636	7.18312	0.0201574		AT5G52700	-2.81078	-1.50582	13.3698	0.00372679
AT5G26250	0.789138	0.412452	7.16627	0.0202746		AT1G70500	-0.935142	2.46441	13.5642	0.00372868
AT1G59950	2.44478	-2.86006	7.13936	0.0204635		AT5G56550	-0.899634	3.89621	14.5684	0.00373773
AT2G34850	0.625516	0.955238	7.13422	0.0204998		AT1G11380	-0.583215	5.04455	13.2537	0.00375433
AT3G20460	0.569735	4.10431	7.54613	0.0205045		AT5G38520	-1.21173	-0.882805	12.8843	0.00376454
AT1G67370	0.616582	0.703904	7.12578	0.0205595		AT5G66815	-1.30687	1.32629	13.8216	0.00377031
AT5G48090	0.567026	1.69465	7.12057	0.0205965		AT1G02660	-0.625949	3.67602	12.9692	0.00377878
AT5G42235	0.918821	-0.75772	7.11213	0.0206566		AT5G60660	-1.03527	8.00434	15.1967	0.003785
AT2G28690	0.719483	0.798176	7.10592	0.020701		AT3G05890	-0.611792	8.49976	13.0696	0.00378941
AT4G39480	2.738	-2.70776	7.09929	0.0207485		AT5G56980	-0.677024	6.86198	13.6051	0.00378989
AT5G23020	0.624654	6.92752	7.64086	0.0209559		AT5G62165	-0.531041	4.55502	12.852	0.00379563
AT1G74650	0.600648	0.888	7.02967	0.0212549		AT2G16760	-0.589279	4.86938	13.2362	0.0038015
AT3G48550	0.652161	1.25314	7.01357	0.0213742		AT1G75000	-0.575936	4.48701	13.0465	0.00381117
AT5G62470	0.663826	1.39909	7.00618	0.0214291		AT2G20825	-1.51692	-1.15367	12.8098	0.00383676
AT3G50460	1.6112	-1.22364	7.08102	0.0215196		AT1G53620	-1.23729	-0.0507964	12.7973	0.00384906
AT4G35520	0.541633	1.7849	6.98864	0.0215604		AT4G18870	-5.07277	-3.02764	14.0625	0.00385076
AT1G17840	0.839218	2.638	7.53715	0.0216273		AT1G67920	-0.682516	2.44877	12.775	0.00387106
AT3G52561	1.03833	-0.348831	6.97547	0.0216594		AT1G09540	-0.614157	3.98833	12.9815	0.00387323
AT3G52525	1.29064	-1.4241	6.94956	0.021856		AT4G23810	-0.742705	1.43813	12.7163	0.0039297
AT5G46260	0.703064	0.824551	6.93507	0.0219669		AT5G02170	-0.508995	4.78012	12.7085	0.00393758
AT5G36140	0.623956	3.91778	7.43445	0.0220343		AT1G18290	-0.795236	2.52208	12.778	0.00398728
AT3G20470	0.884113	4.94922	8.02859	0.0220876		AT5G43180	-0.570543	5.75516	12.9247	0.00400018
AT4G32280	0.950125	0.239988	6.93024	0.0221126		AT3G13730	-0.552126	3.09038	12.6418	0.00400566
AT2G27690	0.533133	2.03842	6.90746	0.02218		AT4G12730	-0.726931	8.32619	13.5035	0.00403925
AT2G26330	0.531618	1.33965	6.89135	0.0223054		AT2G48130	-1.04778	8.16515	14.8408	0.00405575
AT1G02770	1.54531	-2.12327	6.87372	0.0224437		AT1G53635	-1.49038	0.658942	13.3955	0.00405773
AT2G03310	2.86735	-3.09072	6.81818	0.0228861		AT5G01100	-0.57589	2.74306	12.5812	0.00406867
AT1G54930	1.6234	-2.3666	6.81794	0.0228879		AT1G76600	-0.559839	3.83903	12.5786	0.00407146
AT3G22820	2.99944	-3.0295	6.79446	0.023078		AT3G55950	-0.531261	4.2228	12.5462	0.00410562
AT2G18500	0.576905	2.06118	6.78223	0.0231779		AT1G54500	-0.634686	3.52028	12.6179	0.00411728
AT3G18960	0.736097	-0.157081	6.72444	0.0236563		AT5G52750	-0.777123	1.63282	12.5307	0.00412215
AT3G15840	0.935126	-0.416501	6.70244	0.0238415		AT5G42600	-1.21918	7.90978	15.1564	0.00413133
AT5G20420	0.903239	0.256839	6.66538	0.0241573		AT2G46420	-0.536613	2.55225	12.5184	0.00413526
AT3G23290	3.12044	-2.97077	6.62899	0.0244724		AT3G61260	-0.619737	6.94146	12.9544	0.00413994
AT5G40800	0.58898	1.11625	6.6265	0.0244941		AT1G32770	-5.1886	-2.96804	13.7285	0.00414367
AT5G05965	0.960774	-0.971893	6.60977	0.0246407		AT5G05340	-1.87381	3.18954	15.9587	0.00419534
AT2G24700	0.761436	0.650946	6.59428	0.0247774		AT4G19960	-0.636109	2.89522	12.4223	0.00423973
AT5G24160	0.619935	1.52844	6.58766	0.0248361		AT3G04010	-0.572115	5.72052	12.7079	0.00428229
AT1G68765	1.41068	-1.29565	6.58395	0.0248691		AT1G63910	-0.658135	1.6832	12.3802	0.00428642
AT1G47395	0.810668	-0.331049	6.58107	0.0248947		AT3G62160	-0.720705	3.0897	12.5931	0.00429177
AT1G29450	4.06183	-3.44435	6.96806	0.0249423		AT3G62690	-0.525663	2.55525	12.3732	0.00429422
AT5G20045	0.843668	3.18731	7.25934	0.0250001		AT1G30370	-0.67526	2.4744	12.3627	0.00430598
AT1G01660	0.530548	2.39769	6.51964	0.0254488		AT5G10625	-0.680381	4.87966	13.3328	0.00431166
AT3G11580	0.511994	2.99551	6.52923	0.025703		AT5G52060	-0.552372	6.32673	12.4936	0.00433121
AT1G12663	1.93573	-2.80712	6.46597	0.025945		AT4G17280	-0.789684	5.91473	13.8614	0.00433834
AT5G66400	1.08604	-0.023005	6.56222	0.0260185		AT2G29350	-1.59252	2.28535	14.6624	0.00433907
AT4G15210	1.66059	-1.27647	6.57901	0.0261455		AT5G26660	-0.688932	4.2833	13.1081	0.00438969
AT1G04560	2.07306	-2.29376	6.43121	0.0262725		AT2G37950	-0.732126	2.65912	12.3202	0.00439597
AT3G46840	2.31581	-2.61537	6.41907	0.026388		AT2G48140	-0.822942	7.71964	13.7399	0.00439598
AT1G32583	0.589343	0.866181	6.41528	0.0264242		AT3G55790	-1.7491	-1.93997	12.2735	0.00440744
AT3G06880	2.44431	-2.8599	6.41017	0.026473		AT3G45390	-0.989178	1.05078	12.2655	0.00441669
AT1G74880	0.629512	0.118814	6.37245	0.0268373		AT1G47655	-0.536737	2.47417	12.265	0.00441724
AT1G22490	0.694405	0.747786	6.37104	0.026851		AT5G44020	-0.808857	8.92327	13.4319	0.00443752
AT3G06630	0.957446	0.649833	6.53373	0.0268618		AT1G04360	-0.514274	5.06758	12.2919	0.00443828
AT1G11920	1.05867	-0.819489	6.3391	0.0271643		AT3G52900	-0.580152	3.5559	12.2089	0.00448268
AT2G41905	1.20174	-0.341645	6.44806	0.0272206		AT2G28410	-0.521455	4.07471	12.2047	0.00448773
AT1G05990	0.597635	1.67893	6.32957	0.0272586		AT1G07700	-0.528925	3.06596	12.193	0.00450153
AT3G02410	0.656601	0.120107	6.32184	0.0273354		AT3G44190	-0.58781	6.95117	12.488	0.00451241
AT2G19230	2.0407	-2.75638	6.31642	0.0273894		AT5G62100	-0.739739	2.47938	12.1834	0.00451284
AT5G16640	0.58741	1.00678	6.31337	0.0274199		AT5G67160	-0.521319	2.87699	12.1786	0.00451853
AT4G07940	2.22548	-2.66064	6.30416	0.0275121		AT5G57180	-0.720908	1.94882	12.1268	0.00458064
AT3G51420	2.44075	-2.85922	6.24884	0.0280734		AT4G05380	-1.27064	-0.636518	12.0767	0.0046415
AT5G19700	2.72402	-3.1552	6.24773	0.0280848		AT3G01830	-2.04559	-2.02761	12.0756	0.00464286
AT5G20430	2.72402	-3.1552	6.24773	0.0280848		AT1G31772	-0.894759	0.60275	12.0612	0.00466061
AT3G48300	2.7243	-3.15515	6.2394	0.0281706		AT2G22122	-0.786411	4.99307	13.5018	0.00468876
AT2G17050	0.855156	-0.0494456	6.21944	0.0283773		AT2G14760	-1.09145	1.17827	12.2851	0.00469083
AT3G13820	2.39762	-2.57035	6.21548	0.0284186		AT2G35300	-1.48825	-0.799996	12.0206	0.0047109
AT3G53800	0.804463	-0.0460171	6.19353	0.0286484		AT1G76240	-0.679216	5.9997	12.9517	0.00472539
AT3G03670	1.93754	-2.36666	6.16538	0.0289464		AT1G22550	-0.550965	5.89103	12.2266	0.00473091
AT1G64110	0.782345	3.89024	6.82621	0.0293483		AT5G37490	-1.10546	0.46992	11.9871	0.00475291
AT5G63350	0.570701	0.799717	6.11845	0.0294514		AT4G25780	-0.881133	0.89895	11.9741	0.00476938
AT5G18080	2.64477	-2.75728	6.1116	0.029526		AT1G02900	-0.592278	6.63898	12.3352	0.00478864
AT5G28380	2.59478	-1.595	6.52621	0.0297797		AT5G15190	-0.584659	2.256	11.9531	0.00479604
AT2G16890	0.964756	2.29364	6.6749	0.029911		AT4G24972	-1.16322	-0.565026	11.9451	0.00480617
AT3G13672	0.634687	0.688687	6.02954	0.0304375		AT5G14470	-1.00654	2.31192	12.7578	0.00482304
AT1G06030	0.823648	-0.603545	6.02716	0.0304644		AT3G01420	-0.530223	10.5916	11.915	0.0048448
AT1G29910	1.50586	-1.44464	6.02231	0.0306917		AT5G01250	-0.719342	5.82653	13.0409	0.0048477
AT5G51490	0.542444	3.8099	6.29857	0.030834		AT3G56730	-0.915243	2.8999	12.8609	0.0048567
AT1G26720	1.09072	-0.886334	5.95323	0.0313152		AT1G07400	-0.794742	1.00335	11.8772	0.00489389
AT4G24890	0.929705	0.728907	6.10611	0.0314819		AT5G20860	-0.752619	4.02376	12.8689	0.00491628
AT4G02630	0.508791	2.23199	5.93782	0.031496		AT1G03700	-0.931085	4.03248	13.525	0.00493392
AT2G45850	0.702724	-0.0701241	5.93605	0.031517		AT1G55240	-0.656624	5.77707	12.655	0.00495472
AT2G01730	0.517774	1.60164	5.91043	0.0318207		AT4G15610	-0.588314	8.46017	12.0218	0.00496057
AT4G29020	0.786818	3.30653	6.45323	0.0322212		AT4G28530	-0.87039	3.55863	13.0318	0.00496068
AT4G32430	0.563726	1.26339	5.8534	0.0325094		AT2G42820	-0.636263	2.06753	11.7949	0.00500259
AT2G33460	0.510652	2.33245	5.84753	0.0325813		AT1G02580	-1.17285	-0.166921	11.788	0.0050119
AT1G04600	0.502718	1.03318	5.84013	0.0326722		AT2G15830	-0.917921	4.02012	13.401	0.00502267
AT3G19250	0.503703	1.99241	5.82503	0.0328587		AT5G62150	-0.773666	2.17956	11.7603	0.00504922
AT3G51400	4.06189	-3.44435	6.12777	0.0330198		AT3G27690	-1.10466	-0.565956	11.7342	0.00508471
AT1G48100	0.688261	0.041428	5.81022	0.0330428		AT3G60270	-1.68293	-1.40114	11.7222	0.00510104
AT4G26520	0.814659	-0.744584	5.80406	0.0331197		AT1G58300	-2.56627	-1.52759	12.0048	0.0051154
AT1G17030	0.545988	1.72889	5.79804	0.0331952		AT5G17260	-0.670192	1.46497	11.641	0.00521368
AT3G21500	1.01199	-0.861741	5.79703	0.0332078		AT2G30670	-2.63267	-1.99927	11.6052	0.00526432
AT2G47935	2.72385	-3.15523	5.79311	0.0332571		AT3G52820	-0.597709	4.00105	11.8181	0.00529659
AT2G33350	3.81619	-3.52671	6.0786	0.0335851		AT4G02830	-0.514691	5.24059	11.6711	0.00531505
AT3G62528	3.81619	-3.52671	6.0786	0.0335851		AT2G31420	-1.37207	-0.570228	11.5405	0.00535727
AT1G34110	0.510316	5.65123	6.13036	0.0336372		AT3G30580	-1.1664	-0.597378	11.5186	0.00538921
AT4G03290	1.79435	-2.44416	5.75997	0.0336767		AT3G57070	-0.550912	5.46009	11.7815	0.0054347
AT1G19320	2.4399	-2.85937	5.75962	0.0336811		AT1G76640	-0.742542	1.07469	11.4824	0.00544243
AT1G21460	0.747813	-0.476806	5.74994	0.0338049		AT5G19240	-0.615624	6.57066	12.0004	0.00546467
AT4G05631	0.616454	1.37311	5.72352	0.0341456		AT1G09560	-0.774693	9.96447	12.4154	0.00546851
AT3G01660	1.38526	-2.0919	5.70598	0.0343739		AT4G30730	-1.48788	-1.52328	11.4483	0.005493
AT1G78940	0.514733	1.34213	5.6859	0.0346377		AT4G16750	-0.524711	4.03685	11.4389	0.00550714
AT5G66562	1.1436	-1.9145	5.67438	0.0347901		AT1G53560	-0.90426	5.00277	13.3275	0.00551182
AT1G48870	0.544912	1.32031	5.67189	0.0348231		AT5G50770	-1.06802	-0.587883	11.4146	0.00554371
AT4G05180	0.523637	2.7062	5.72556	0.0348567		AT1G42550	-0.507356	2.5827	11.4047	0.00555868
AT2G33280	1.41544	-1.5085	5.66022	0.0349785		AT2G22760	-0.979457	0.338918	11.3851	0.00558849
AT5G43120	2.99923	-3.02954	5.65662	0.0350266		AT3G54510	-0.841628	1.33408	11.3797	0.00559668
AT1G73066	0.57153	0.354458	5.60224	0.0357627		AT2G31081	-1.26399	0.489155	11.6071	0.00560253
AT1G06547	0.663598	0.0629185	5.59567	0.035853		AT1G78950	-0.516957	3.54334	11.3697	0.00561198
AT1G13500	0.607644	1.49149	5.56719	0.0362471		AT1G64910	-0.999456	1.05205	11.3887	0.00562363
AT3G62680	0.602564	8.5748	5.99016	0.0363137		AT2G27035	-0.657331	1.66306	11.3393	0.00565874
AT3G27660	1.16501	-1.31273	5.54118	0.0366115		AT2G37925	-0.735166	1.24479	11.3382	0.0056605
AT4G08410	0.716623	5.4291	6.14248	0.0367116		AT3G03650	-0.522062	3.50605	11.2636	0.00577744
AT4G39410	0.638075	0.321291	5.5268	0.0368149		AT1G62660	-0.577776	9.5773	11.3494	0.00579468
AT4G31405	0.719982	-0.125784	5.50323	0.0371512		AT5G11620	-0.642637	1.42734	11.2519	0.00579598
AT1G67105	0.572434	0.825372	5.48894	0.0373568		AT4G23400	-0.781336	8.00663	12.4487	0.0057981
AT1G07440	1.39643	-1.97042	5.46915	0.037644		AT2G36500	-0.961205	1.58802	11.4634	0.00581531
AT5G46610	1.08722	-1.54851	5.45126	0.0379057		AT2G04495	-3.32606	-2.91277	11.198	0.00588259
AT4G18660	2.56192	-3.22216	5.39329	0.038769		AT5G52020	-0.648154	2.89263	11.1912	0.00589351
AT1G13200	0.792608	-0.986223	5.39323	0.03877		AT2G20560	-0.63102	3.81905	11.5399	0.00589781
AT2G19146	2.72314	-3.15511	5.39037	0.0388132		AT1G78990	-0.670705	5.55755	12.0884	0.00591349
AT1G54160	0.846339	-0.314821	5.38904	0.0388334		AT5G61570	-0.513669	3.04118	11.1788	0.00591373
AT4G00380	0.63504	1.56082	5.40282	0.0391488		AT4G20780	-0.66416	4.44593	11.9752	0.00591538
AT1G70680	1.14102	-1.59381	5.3424	0.0395465		AT5G02330	-1.29359	0.152075	11.2659	0.00592737
AT2G07687	1.93269	-2.80678	5.34102	0.0395679		AT5G02230	-0.528992	6.4409	11.3081	0.00593128
AT1G33730	1.66546	-2.70755	5.3319	0.0397092		AT3G52800	-0.568522	7.52105	11.4171	0.00593525
AT5G35550	3.81569	-3.52678	5.60084	0.0397436		AT5G11300	-0.501359	3.01386	11.1638	0.00593819
AT2G42885	3.81606	-3.52673	5.59013	0.0398969		AT2G28305	-0.656795	2.94403	11.1643	0.00598838
AT1G61460	0.554698	0.820237	5.30697	0.0400988		AT4G18253	-2.99464	-2.6138	11.0906	0.00605956
AT2G18328	2.55874	-3.2218	5.30344	0.0401542		AT1G01610	-0.928534	6.56225	12.8792	0.00606273
AT5G19890	0.888471	0.986968	5.50679	0.0402248		AT1G03820	-0.601316	3.51815	11.1769	0.00606283
AT1G61255	0.541149	0.384846	5.29743	0.040249		AT2G22121	-4.81735	-3.15348	12.0463	0.00610331
AT3G50710	0.699484	-0.223603	5.27865	0.0405468		AT3G25855	-0.833039	0.70888	11.0625	0.00610686
AT4G17695	0.690459	0.0186401	5.27519	0.0406019		AT5G22390	-1.41771	-0.751061	11.0607	0.00610999
AT2G29090	1.16284	-2.00068	5.26681	0.0407359		AT5G51210	-0.860528	0.498254	11.0474	0.00613251
AT5G37980	0.525375	1.25875	5.2361	0.0412314		AT4G16620	-0.646074	3.18361	11.1272	0.00615574
AT1G52830	0.953806	-0.593234	5.21376	0.0415963		AT1G53633	-0.714188	2.26425	11.0324	0.00615816
AT3G21860	1.937	-2.80755	5.21207	0.0416241		AT3G50130	-0.570839	3.67424	11.0531	0.00619276
AT5G14410	0.764705	-0.549737	5.19026	0.0419843		AT1G64380	-0.858848	2.70597	11.623	0.00620692
AT2G21235	2.07749	-3.0293	5.18925	0.0420011		AT1G31935	-0.635475	5.03553	11.781	0.00621088
AT1G51840	0.619497	4.48147	5.65146	0.0423305		AT5G19473	-1.69529	-1.75331	10.9934	0.00622513
AT1G35183	2.5618	-3.22218	5.15233	0.0426198		AT3G09010	-0.543235	2.57612	10.9886	0.00623356
AT5G50130	0.766554	-0.583643	5.13961	0.0428355		AT5G61640	-0.51072	4.63191	11.0801	0.0062357
AT5G16920	0.869422	-0.743655	5.13226	0.0429608		AT5G13770	-0.763622	0.759702	10.966	0.00627285
AT2G10440	2.56162	-3.22197	5.11592	0.0432408		AT5G65230	-0.652565	3.34877	11.1305	0.00635055
AT4G12310	0.676614	-0.0854523	5.08082	0.0438497		AT1G65500	-1.49955	0.694006	11.7929	0.00635378
AT5G45850	0.68895	-0.506481	5.07248	0.0439958		AT2G43050	-0.828514	4.90257	12.4416	0.00635646
AT4G21760	0.838434	-1.32964	5.0636	0.0441522		AT5G59660	-0.69939	1.46148	10.9104	0.00637085
AT1G72270	0.903695	-1.29378	5.06096	0.0441989		AT2G21550	-0.506385	3.45745	10.8855	0.0064154
AT1G68500	0.572563	0.295762	5.0534	0.0443325		AT1G69900	-0.637222	2.1808	10.8758	0.00643281
AT1G76870	0.578402	0.884236	5.03438	0.0446712		AT2G47560	-0.611874	2.0116	10.8455	0.00648757
AT4G26330	0.812549	-0.706884	5.02443	0.0448496		AT4G01820	-1.2177	-0.306255	10.8436	0.00649107
AT4G14980	0.528061	1.99811	5.01394	0.0450387		AT4G04710	-1.07092	-0.178493	10.8297	0.00651632
AT5G61730	2.21127	-2.97071	5.00417	0.0452154		AT3G58850	-0.599013	2.73712	10.8223	0.00652982
AT3G14520	1.19785	-1.34662	4.99724	0.0453415		AT5G44990	-1.20178	0.266846	10.8655	0.00653067
AT5G46100	0.753467	1.15598	5.09818	0.0456546		AT2G46400	-1.25791	1.22707	11.6407	0.00653277
AT3G21790	0.912285	-1.09281	4.97446	0.0457586		AT5G44550	-0.765061	7.91524	11.936	0.0065379
AT5G50630	2.55402	-0.407247	5.63535	0.0457722		AT5G24100	-0.904809	4.86449	12.6075	0.00655629
AT3G15670	1.51921	-0.259846	5.32153	0.0458271		AT5G40010	-0.948686	2.4691	11.606	0.00656271
AT3G50170	1.24443	-1.86044	4.96936	0.0458527		AT4G01250	-0.568401	2.29189	10.8042	0.00656324
AT1G11684	1.19975	-2.18808	4.96764	0.0458843		AT5G51760	-1.29628	-0.170631	10.7986	0.00657357
AT1G73700	0.873837	-1.31172	4.93301	0.0465294		AT1G29380	-0.50064	3.26297	10.7734	0.00662017
AT1G54773	0.524475	0.455403	4.91881	0.046797		AT3G13640	-0.751055	0.569611	10.7732	0.00662061
AT2G38530	0.669228	6.10465	5.39091	0.0471407		AT1G72430	-0.792199	5.68109	12.1419	0.00664291
AT4G21250	0.859436	-0.265419	4.89741	0.0472038		AT3G02430	-1.58572	-0.0620331	11.232	0.00665409
AT4G29550	0.509782	0.969197	4.88699	0.0474035		AT4G09770	-0.61318	1.98942	10.7503	0.00666329
AT2G32130	1.56086	-2.7565	4.88322	0.047476		AT5G48657	-0.674398	5.44892	11.6867	0.00667217
AT5G18090	1.23721	-1.52612	4.87655	0.0476046		AT5G22555	-1.37857	-0.223284	10.7727	0.00672469
AT1G43010	0.523605	1.74809	4.86563	0.0478161		AT5G57810	-1.34061	-1.32743	10.7175	0.00672527
AT3G28007	0.782824	-0.873936	4.86503	0.0478277		AT4G36850	-0.780925	0.588127	10.7013	0.00675609
AT3G19620	1.24376	-1.6849	4.85394	0.0480435		AT3G45870	-0.588751	1.76426	10.6894	0.00677876
AT1G51035	1.29638	-0.626835	5.01817	0.0481888		AT5G01900	-2.84764	-0.722266	12.0254	0.00682305
AT3G30280	4.06103	-3.44448	5.07251	0.0482535		AT1G10810	-0.525557	2.93755	10.6649	0.00682582
AT4G21926	4.0614	-3.44442	5.06548	0.0483811		AT4G15300	-1.30979	2.30297	12.2507	0.00687864
AT3G30260	2.0212	-2.52782	4.81972	0.0487171		AT5G35390	-1.80099	-1.58753	10.6277	0.006898
AT5G16350	4.06238	-3.44427	5.04656	0.0487267		AT4G08930	-0.546323	5.19114	10.9761	0.00691307
AT3G13960	1.85037	-2.6147	4.80608	0.0489887		AT5G63130	-0.585343	3.61602	10.7151	0.00691922
AT3G49970	2.56175	-3.22219	4.79975	0.0491154		AT4G21310	-0.792936	0.834752	10.5986	0.00695525
AT2G43220	1.32757	-2.12344	4.79055	0.0493003		AT3G54520	-1.51464	2.11603	12.3628	0.00697202
AT5G51530	1.16143	-2.00053	4.77642	0.0495858		AT5G42330	-0.501291	2.47648	10.5888	0.0069746
AT3G56550	0.657593	-0.0403543	4.77453	0.0496242		AT3G26510	-0.511564	3.29997	10.5869	0.00697824
AT4G13260	0.554348	0.190887	4.77305	0.049654		AT1G57990	-0.614293	5.37806	11.2655	0.00697836
AT1G46480	0.535144	1.12961	4.76711	0.049775		AT1G02700	-0.986826	-0.20782	10.5866	0.0069789
AT1G51440	0.859337	0.77011	4.91321	0.0498748		AT1G71930	-0.69581	1.63394	10.5803	0.00699139
AT5G43755	2.07663	-3.02922	4.75815	0.0499578		AT1G03870	-0.828527	8.77933	11.7677	0.0069994
						AT4G28930	-0.856551	0.278506	10.5665	0.00701878
						AT1G19968	-0.84776	1.13943	10.5531	0.00704553
						AT1G70440	-0.743753	1.48891	10.5478	0.00705633
						AT1G43790	-0.93472	4.00401	12.1355	0.0070779
						AT1G75030	-0.949976	5.0172	12.395	0.00708099
						AT3G49845	-0.661415	5.29292	11.4045	0.00711073
						AT1G52315	-0.772555	0.85646	10.5135	0.00712546
						AT5G40990	-2.01705	-0.571827	11.2306	0.00713758
						AT1G09440	-0.520475	2.39045	10.4818	0.00719022
						AT1G49900	-0.733858	0.696651	10.4588	0.00723758
						AT1G11500	-0.869922	0.18397	10.4554	0.00724463
						AT1G64195	-1.17331	-0.778953	10.4516	0.00725249
						AT3G12040	-0.76635	3.4211	11.1951	0.00726053
						AT2G22990	-0.63837	3.98943	10.9435	0.00726524
						AT2G32150	-0.54931	7.77699	10.6407	0.00726593
						AT5G52680	-1.9823	-2.22109	10.4396	0.00727725
						AT1G45145	-0.602324	7.87069	10.8852	0.00728168
						AT2G38320	-0.540882	3.08907	10.4295	0.00729836
						AT3G46900	-0.760263	6.54018	11.54	0.00734256
						AT4G15310	-2.4894	-1.73268	10.5648	0.00734317
						AT3G61410	-0.528814	4.01985	10.4582	0.00736848
						AT4G13395	-1.05533	-0.46928	10.3824	0.00739758
						AT1G22480	-0.873525	0.768852	10.3818	0.00739868
						AT3G14280	-0.659843	5.77224	11.2358	0.00740065
						AT5G46060	-0.509522	3.36384	10.375	0.0074133
						AT5G22530	-1.77001	-1.04528	10.4215	0.00748113
						AT2G44380	-0.83508	5.45768	11.8455	0.00755632
						AT2G18660	-2.04669	-0.605277	11.057	0.00756498
						AT5G38610	-0.737779	3.81005	11.1239	0.00758343
						AT1G35140	-0.730457	1.12289	10.2819	0.00761432
						AT5G54300	-0.636794	3.295	10.4492	0.00764198
						AT4G33330	-0.652127	3.97218	10.8455	0.00764933
						AT4G14368	-1.02178	0.108168	10.2494	0.00768613
						AT4G20040	-0.74069	1.54705	10.2386	0.00771
						AT1G07550	-0.702286	1.15658	10.2231	0.00774464
						AT1G61470	-1.44047	-1.8051	10.2215	0.00774835
						AT2G23910	-0.566557	1.90692	10.2174	0.00775754
						AT2G40745	-4.95401	-3.08864	11.0672	0.00776442
						AT4G00430	-0.576095	7.41095	10.5912	0.00776947
						AT3G58350	-0.627561	1.93834	10.1787	0.00784491
						AT2G17710	-0.724845	5.84527	11.2646	0.00784821
						AT3G45290	-0.542128	2.84372	10.1689	0.00786715
						AT4G32380	-4.813	-3.15421	11.0127	0.00787186
						AT4G12735	-1.52982	2.23415	11.9467	0.00792628
						AT2G38250	-0.707712	1.8072	10.1302	0.00795603
						AT1G52110	-1.41578	-1.21885	10.1299	0.00795672
						AT5G48690	-0.641193	1.48048	10.1284	0.00796008
						AT1G32510	-1.40008	-0.756997	10.0916	0.00804585
						AT4G22110	-0.573871	2.33793	10.0856	0.00805994
						AT4G09850	-1.24087	-1.32628	10.0837	0.00806426
						AT4G17480	-0.62813	2.48694	10.0731	0.00808921
						AT2G01880	-0.527619	6.02771	10.3257	0.00811247
						AT1G68200	-0.741859	1.76665	10.0522	0.00813876
						AT1G15540	-1.28951	-1.02419	10.0376	0.0081735
						AT5G09570	-1.56802	2.26683	11.7969	0.00819272
						AT1G61840	-0.783248	2.76375	10.461	0.00820337
						AT2G43670	-0.599205	3.61014	10.2327	0.00820563
						AT4G11390	-1.13542	-0.727068	10.0146	0.00822843
						AT1G66400	-0.595292	2.25124	9.9487	0.00838878
						AT1G07610	-0.751611	8.85796	10.886	0.0084456
						AT3G52060	-0.552053	8.31167	10.1385	0.00845947
						AT3G60130	-0.535098	6.90901	10.1492	0.00846338
						AT5G58010	-0.740619	5.57371	11.058	0.00848186
						AT2G40740	-1.86291	-2.29105	9.90615	0.00849421
						AT5G42785	-0.553044	3.80546	10.0241	0.00850541
						AT5G26330	-0.527137	3.98126	9.97561	0.00851415
						AT1G61260	-0.50876	2.01451	9.89067	0.00853296
						AT4G24310	-0.642204	4.64622	10.6231	0.00856316
						AT1G76620	-0.789593	0.681627	9.87318	0.00857697
						AT4G14440	-0.525221	5.68343	10.1559	0.00859917
						AT1G14280	-0.584735	2.22243	9.85944	0.00861177
						AT5G42380	-0.803189	0.772837	9.84762	0.00864181
						AT2G39110	-0.515847	5.91848	10.0807	0.00864678
						AT4G39320	-0.570949	1.91915	9.84045	0.0086601
						AT4G37445	-0.633995	1.68516	9.8253	0.00869887
						AT5G15290	-1.04555	4.94607	11.7635	0.00870925
						AT3G51360	-0.638639	3.06449	9.91707	0.00881018
						AT2G34180	-0.691134	1.58029	9.7562	0.00887845
						AT5G36970	-1.39301	-1.17088	9.74638	0.0089043
						AT1G22050	-0.513636	1.95481	9.74177	0.00891647
						AT3G07195	-0.623527	3.64308	10.0811	0.00894123
						AT1G01180	-0.539812	4.68718	10.0782	0.00894844
						AT2G01275	-0.708804	3.11499	10.1213	0.00895954
						AT3G62020	-0.85666	5.21053	11.2193	0.00901775
						AT1G11190	-0.692318	4.6983	10.6777	0.00904146
						AT1G26890	-0.813612	0.130876	9.69028	0.00905381
						AT4G25380	-0.930082	-0.344485	9.67009	0.00910835
						AT4G34510	-0.701237	1.84495	9.65723	0.00914328
						AT2G34600	-0.686985	1.5002	9.65469	0.0091502
						AT1G22530	-0.57185	8.03015	9.98336	0.00919326
						AT1G23550	-0.788368	1.35559	9.63449	0.00920543
						AT3G55500	-1.23123	-0.868964	9.63225	0.00921159
						AT5G19870	-0.526541	3.43415	9.62859	0.00922164
						AT1G20450	-0.663299	8.34331	10.3251	0.00922933
						AT5G58782	-2.41637	-2.61261	9.61497	0.00925919
						AT4G05018	-0.921836	-0.43114	9.59507	0.00931437
						AT5G50950	-1.03717	-0.362111	9.59005	0.00932834
						AT4G37070	-0.589137	8.36952	9.97068	0.00934286
						AT3G03530	-0.6518	4.49304	10.3328	0.00935354
						AT2G35980	-0.529889	5.44633	9.92688	0.00937301
						AT4G05170	-0.59374	2.52681	9.5693	0.00938639
						AT5G22570	-1.87745	-0.294873	10.3032	0.00941006
						AT4G22758	-0.523625	2.57331	9.55501	0.00942664
						AT5G51890	-0.695486	6.48571	10.4879	0.00943036
						AT2G19780	-0.573441	1.84291	9.54124	0.0094656
						AT3G45530	-0.564963	2.64786	9.532	0.00949184
						AT1G35350	-0.564248	2.62092	9.52548	0.0095104
						AT5G64450	-1.11731	-0.81594	9.50452	0.00957041
						AT5G66490	-0.538379	3.24971	9.50191	0.0095779
						AT1G48000	-0.659314	1.78377	9.46722	0.00967829
						AT3G02242	-0.786835	1.09274	9.46655	0.00968025
						AT2G46130	-0.684417	1.32925	9.45021	0.00972796
						AT1G56150	-1.79092	-1.91252	9.44743	0.00973611
						AT3G43890	-0.739595	1.19554	9.42339	0.00980688
						AT4G04745	-0.617512	3.65101	9.74891	0.0098835
						AT1G22470	-0.544592	3.53073	9.42922	0.00990549
						AT1G29200	-0.578814	2.04636	9.39012	0.00990586
						AT5G19650	-0.893373	0.0466079	9.37437	0.00995311
						AT1G03220	-0.586888	9.65761	9.65441	0.0100268
						AT2G44300	-0.558385	5.02706	9.80557	0.0101289
						AT2G32190	-0.636167	2.13695	9.29483	0.0101959
						AT1G48070	-0.895418	1.10201	9.31051	0.0102213
						AT5G37478	-0.558854	3.30226	9.28594	0.0102963
						AT2G47950	-1.11813	-0.623748	9.24097	0.0103642
						AT5G42710	-0.57726	2.22298	9.22699	0.0104085
						AT1G15620	-2.63714	-2.48468	9.22549	0.0104132
						AT1G21250	-1.66219	-0.331091	9.71305	0.010422
						AT3G15800	-0.536715	2.13139	9.21097	0.0104594
						AT4G09690	-1.5145	-1.85791	9.20886	0.0104662
						AT1G32540	-1.40791	-1.42158	9.20591	0.0104756
						AT3G12110	-0.579211	5.79685	9.75491	0.0104947
						AT1G42980	-1.56428	-0.404255	9.51648	0.010507
						AT4G31380	-1.6305	-0.956802	9.27224	0.0105084
						AT3G60100	-1.55738	-1.83206	9.19234	0.0105191
						AT4G02160	-1.65349	-1.9969	9.14759	0.010664
						AT2G28815	-0.763538	1.69314	9.14418	0.0106751
						AT5G06200	-0.910411	5.48897	10.6367	0.0106855
						AT4G25090	-0.623152	4.82361	9.8432	0.0107017
						AT1G73540	-0.518161	3.17427	9.12884	0.0107254
						AT5G25250	-0.592313	2.20439	9.12853	0.0107264
						AT2G24195	-2.64356	-2.80616	9.11158	0.0107823
						AT5G43350	-0.662819	8.03348	9.79696	0.0107901
						AT4G13580	-0.896286	5.42589	10.5842	0.0108194
						AT1G56320	-0.668737	5.11241	9.94042	0.0109676
						AT5G42655	-0.550437	3.12276	9.04896	0.0109917
						AT1G22740	-0.568051	4.08263	9.39592	0.010998
						AT3G24020	-0.981712	1.82258	9.57248	0.0110821
						AT1G02980	-1.19489	-0.982726	9.02003	0.0110901
						AT1G03400	-0.661575	1.63	9.01471	0.0111083
						AT5G51160	-0.550691	4.12429	9.3095	0.0111267
						AT5G15950	-0.723483	5.30773	9.99065	0.0112568
						AT3G28580	-1.82005	1.96447	10.8639	0.0113293
						AT3G44220	-0.625118	2.61349	8.94819	0.0113929
						AT5G36925	-0.894359	-0.212135	8.92838	0.0114087
						AT1G30750	-0.797086	6.31741	10.1196	0.0114523
						AT1G70080	-0.705597	0.347965	8.90956	0.0114754
						AT4G33660	-0.555093	2.11216	8.90938	0.0114761
						AT1G50900	-0.718942	1.2168	8.89937	0.0115118
						AT2G42350	-0.52087	4.87219	9.21933	0.0115756
						AT5G52710	-2.28574	-1.46608	9.20056	0.011639
						AT5G56230	-0.713563	2.12248	8.91336	0.0116769
						AT2G41110	-0.567105	3.99298	9.16549	0.0117286
						AT2G30660	-2.29262	-1.34905	9.25411	0.011737
						AT1G55390	-0.857546	1.85584	9.12289	0.0117675
						AT3G22910	-1.29976	2.06799	10.0059	0.0118604
						AT5G41280	-1.76702	-0.29533	9.38457	0.0120295
						AT3G26110	-1.91062	-1.96829	8.74574	0.0120764
						AT5G07650	-0.549515	2.20438	8.71527	0.0121923
						AT4G01360	-1.23836	0.167021	8.93876	0.012207
						AT5G55893	-1.16511	-1.20185	8.70203	0.012243
						AT2G29380	-0.719592	0.576209	8.68955	0.012291
						AT5G03285	-0.663339	1.90054	8.68169	0.0123214
						AT3G17640	-0.593599	1.57934	8.67216	0.0123584
						AT2G26670	-0.608608	6.92048	9.25358	0.0123603
						AT2G43620	-0.912368	0.317242	8.67079	0.0123637
						AT1G32870	-0.525531	3.6115	8.72964	0.0123742
						AT1G24440	-0.507491	5.47066	8.97361	0.0124007
						AT5G47530	-0.810603	4.95384	9.89637	0.0124043
						AT1G44160	-0.5325	4.43353	8.9755	0.0124339
						AT2G45220	-0.815172	7.56514	9.79393	0.0124588
						AT2G36355	-0.908954	-0.207459	8.6389	0.0124884
						AT2G37530	-0.577822	2.46905	8.63333	0.0125103
						AT1G49032	-0.562191	3.47105	8.75889	0.0125394
						AT4G17215	-0.636305	6.37188	9.33644	0.0125464
						AT3G23760	-1.0006	-0.250409	8.6209	0.0125594
						AT2G23620	-0.95206	5.04925	10.1209	0.0126508
						AT2G37430	-0.588096	2.12102	8.59022	0.0126816
						AT1G08310	-0.603984	3.81374	8.97549	0.0127258
						AT1G71520	-0.746525	1.67529	8.58611	0.012732
						AT5G57510	-0.871842	0.521548	8.54658	0.0128578
						AT5G23950	-0.681721	3.05067	8.86864	0.0129152
						AT5G10430	-1.13899	0.702692	8.84223	0.0129483
						AT4G38080	-0.796462	9.82827	9.43616	0.0129508
						AT1G22500	-0.578657	4.67179	9.08479	0.0129641
						AT4G24250	-0.53568	1.96393	8.50609	0.0130239
						AT3G51230	-0.514085	2.00915	8.46878	0.0131792
						AT5G16590	-0.50205	6.36734	8.71139	0.0131913
						AT1G10790	-0.647245	1.40694	8.46268	0.0132048
						AT5G03260	-1.12046	6.08118	10.1892	0.0132075
						AT1G47271	-0.593403	2.16533	8.41926	0.0133887
						AT1G32960	-0.960287	0.0298597	8.41314	0.0134148
						AT2G20562	-0.57253	3.28452	8.52251	0.013459
						AT1G15610	-3.85103	-2.61469	8.52988	0.0134995
						AT2G08610	-1.09016	-0.480012	8.38956	0.0135162
						AT1G22590	-1.15806	-1.10301	8.37163	0.0135939
						AT1G24140	-0.513896	1.68246	8.35369	0.0136722
						AT5G03795	-0.580614	1.60062	8.34612	0.0137054
						AT5G03204	-3.09858	-3.02743	8.3372	0.0137445
						AT5G58595	-0.657421	0.752352	8.32598	0.0137941
						AT2G07662	-0.625601	1.53403	8.31008	0.0138646
						AT4G37240	-0.538985	1.81101	8.29774	0.0139197
						AT1G20860	-1.06067	0.925349	8.59813	0.0139313
						AT2G38240	-0.89165	0.319751	8.29508	0.0139316
						AT4G30740	-0.989108	-0.449708	8.2878	0.0139642
						AT1G35210	-0.913449	-0.25266	8.28684	0.0139685
						AT3G29570	-3.22233	-2.96798	8.28506	0.0139765
						AT1G52440	-2.83105	-2.70642	8.28433	0.0139798
						AT4G34800	-0.592822	2.15553	8.27234	0.0140338
						AT3G54530	-1.5425	2.61745	9.90658	0.0141107
						AT3G59740	-1.13081	-0.0149493	8.29097	0.0141313
						AT2G21880	-0.675907	4.51258	9.01042	0.014161
						AT5G64510	-0.668292	1.112	8.24253	0.0141691
						AT3G60120	-1.47667	0.069471	8.77407	0.0141716
						AT4G40010	-0.635082	4.18585	8.8168	0.0142825
						AT5G43450	-0.501956	4.29246	8.37121	0.014544
						AT2G32530	-0.71948	0.925035	8.14776	0.0146097
						AT2G25460	-0.693804	4.2708	8.887	0.0147719
						AT2G26400	-1.90702	0.329457	9.12105	0.0148587
						AT2G23110	-1.35521	-1.19987	8.07535	0.0149573
						AT5G42500	-0.563214	5.86044	8.5752	0.0150163
						AT3G22540	-0.612794	1.83399	8.06253	0.0150199
						AT3G49070	-0.547529	3.48904	8.18799	0.0150734
						AT5G52690	-1.30809	-1.70609	8.03832	0.0151388
						AT1G09155	-0.614453	2.51701	8.04233	0.0152477
						AT1G16530	-0.697412	0.372038	8.00943	0.0152823
						AT1G69630	-4.50516	-3.29162	8.54622	0.015366
						AT1G76560	-0.590677	3.78289	8.36272	0.0153859
						AT1G70410	-0.706205	7.54237	8.79977	0.0153943
						AT3G59930	-1.04005	4.85111	9.51796	0.0154846
						AT4G36070	-1.6569	-2.11991	7.95946	0.0155342
						AT2G47770	-1.11586	-0.205394	7.95779	0.0155427
						AT3G50060	-0.535888	2.16635	7.95641	0.0155498
						AT2G18650	-0.591639	2.29466	7.95505	0.0155567
						AT3G48180	-0.582915	2.78626	7.97463	0.0156485
						AT1G56270	-1.31903	-1.34325	7.93636	0.0156523
						AT3G04640	-0.701718	3.11833	8.38461	0.0157001
						AT3G02100	-1.53568	-2.18597	7.92145	0.0157291
						AT5G59845	-1.38898	0.238738	8.41561	0.0157386
						AT3G22740	-0.998047	2.20483	8.60349	0.0157986
						AT4G10490	-2.64749	-2.80562	7.89859	0.0158478
						AT5G11990	-0.563764	1.71577	7.89598	0.0158613
						AT1G64160	-2.18368	0.675073	9.19931	0.0158853
						AT3G20360	-0.932881	-0.315413	7.8709	0.0159929
						AT1G24420	-0.626413	2.48816	7.905	0.0160866
						AT3G05140	-0.691606	1.78907	7.85242	0.0160906
						AT5G42530	-1.96868	-2.40419	7.8455	0.0161274
						AT5G52780	-1.35766	-1.68026	7.84266	0.0161424
						AT5G24070	-0.88293	2.99123	8.62905	0.016144
						AT1G50930	-0.508102	2.2669	7.83132	0.016203
						AT2G15970	-0.612805	9.42854	8.27618	0.0163822
						AT2G28860	-0.566793	1.90182	7.78903	0.0164311
						AT1G76220	-0.718333	0.754356	7.78177	0.0164707
						AT4G05430	-0.707152	0.491418	7.77778	0.0164925
						AT4G17470	-0.967142	1.15756	8.0481	0.0164944
						AT4G16820	-1.41671	-0.745624	7.82971	0.0167223
						AT3G26200	-2.04191	-2.02812	7.71152	0.0168593
						AT4G34650	-0.965065	-0.554755	7.7078	0.0168802
						AT3G56891	-0.666908	0.735877	7.70518	0.0168949
						AT1G07590	-0.543207	8.62842	7.99008	0.0169354
						AT4G18422	-1.71296	-2.08778	7.65935	0.0171549
						AT5G55090	-0.526808	2.07607	7.65763	0.0171647
						AT2G13810	-0.79938	2.38569	8.07056	0.0172149
						AT4G34920	-0.60069	5.64202	8.28772	0.0172168
						AT2G23690	-0.603432	1.74394	7.64818	0.017219
						AT5G24040	-0.696809	1.72647	7.65252	0.0172338
						AT5G22520	-1.06517	-1.15427	7.64143	0.0172579
						AT5G60520	-0.503269	3.74447	7.74475	0.0173104
						AT1G16960	-0.758464	0.435682	7.62485	0.0173537
						AT4G39360	-0.722897	1.33745	7.61045	0.0174375
						AT3G04300	-0.720524	0.800221	7.59763	0.0175126
						AT1G69570	-0.998643	-0.805382	7.58366	0.0175947
						AT5G17720	-0.83261	0.179255	7.58256	0.0176012
						AT5G08515	-1.65101	-2.25556	7.57959	0.0176188
						AT5G66390	-0.600951	7.7054	8.07794	0.0176732
						AT1G03850	-0.54603	5.77285	8.01504	0.0177455
						AT3G25719	-4.32242	-3.36556	8.05845	0.0177524
						AT5G20410	-0.726115	2.67024	7.91851	0.0177708
						AT1G24485	-2.84137	-2.70455	7.5494	0.0177982
						AT5G52260	-0.519637	2.90874	7.54423	0.0178292
						AT1G01355	-4.11372	-3.44336	8.02	0.0179591
						AT3G11640	-0.668224	0.759679	7.51191	0.0180241
						AT5G26300	-0.858144	-0.077807	7.50309	0.0180777
						AT5G67190	-0.513232	3.07338	7.50309	0.0180777
						AT4G30850	-0.532963	6.97214	7.86049	0.0181154
						AT1G26730	-0.528152	1.91324	7.49563	0.0181232
						AT3G63140	-1.17053	-1.36588	7.48464	0.0181905
						AT5G67080	-0.857492	-0.0779918	7.47578	0.0182449
						AT1G12550	-0.636563	1.98033	7.46691	0.0182997
						AT3G25882	-0.613009	1.10428	7.45615	0.0183663
						AT4G36670	-0.663416	3.28404	7.87117	0.0184497
						AT2G28140	-0.768536	-0.151752	7.43232	0.0185149
						AT2G03250	-2.64535	-2.80588	7.42225	0.0185781
						AT5G54630	-1.85577	-1.8814	7.41276	0.0186379
						AT4G31470	-0.628407	4.19026	8.001	0.0186814
						AT5G01380	-0.953813	0.39139	7.42399	0.0187079
						AT5G46115	-0.615382	0.954543	7.37686	0.0188663
						AT5G23750	-0.559851	5.74142	7.84239	0.0190347
						AT5G45120	-1.65245	-2.12038	7.33951	0.0191074
						AT3G51642	-0.866113	3.40954	8.18026	0.0191903
						AT3G60140	-0.86497	3.38649	8.1709	0.019241
						AT1G07180	-0.933655	0.626576	7.36766	0.0193756
						AT1G63295	-0.916972	2.12904	7.85405	0.0193873
						AT5G52720	-2.00436	0.509636	8.28662	0.0194294
						AT5G43870	-0.614782	2.02527	7.28899	0.0194394
						AT5G01640	-0.521886	3.2957	7.35583	0.0194627
						AT2G02320	-4.80941	-3.1548	7.78339	0.0195033
						AT5G07165	-1.88923	-1.73169	7.31886	0.0195238
						AT4G00975	-1.86576	-2.65852	7.27177	0.0195541
						ATCG00290	-1.29637	-1.63486	7.26654	0.0195891
						AT5G55360	-0.617963	1.10644	7.23735	0.0197858
						AT3G15450	-0.544566	8.87606	7.5392	0.0198627
						AT5G53486	-2.54314	-2.85822	7.22353	0.0198797
						AT3G66656	-2.2399	-2.70566	7.20537	0.020004
						AT1G24600	-0.590521	1.95889	7.20428	0.0200115
						AT5G07310	-1.6037	-1.09215	7.32967	0.0200683
						AT1G05770	-0.600645	1.24121	7.16487	0.0202844
						AT5G65030	-0.604717	0.798384	7.15358	0.0203634
						AT4G38830	-0.590899	2.65469	7.22208	0.0204184
						AT3G26180	-1.07926	-0.483708	7.1352	0.0204929
						AT5G06720	-1.4958	1.54523	8.08401	0.0205474
						AT1G59860	-0.766	0.191167	7.11896	0.020608
						AT2G33790	-0.572705	8.03816	7.5337	0.0206713
						AT1G21360	-0.584927	3.29714	7.30915	0.0208908
						AT2G39430	-0.769343	6.82825	7.93794	0.020909
						AT1G75550	-0.770145	0.61676	7.06412	0.0210025
						AT3G25420	-2.43546	-2.91181	7.05553	0.0210651
						AT5G19151	-0.530482	1.44071	7.03432	0.0212206
						AT3G49130	-1.02058	-0.755094	7.02274	0.0213062
						AT3G06390	-0.593372	8.09883	7.49424	0.0213124
						AT2G18680	-0.920784	-0.611627	7.0185	0.0213376
						AT4G18425	-0.559749	3.16841	7.17028	0.0213385
						AT4G18990	-1.23758	-1.00007	7.00627	0.0214285
						AT2G30230	-0.711819	2.87338	7.39765	0.021485
						AT5G26190	-0.908535	-0.555631	6.99865	0.0214854
						AT5G54165	-0.785339	0.727311	6.99773	0.0214922
						AT5G51850	-0.740823	1.61928	7.0854	0.0215266
						AT1G32880	-1.55388	-1.94026	6.9727	0.0216803
						AT3G03500	-0.961771	4.79486	8.18615	0.0216921
						AT3G13660	-1.21139	-1.28784	6.97108	0.0216926
						AT3G25760	-0.805174	0.163454	6.94895	0.0218607
						AT4G10310	-0.600516	2.08651	6.92608	0.022036
						AT3G47180	-0.568991	1.20926	6.90361	0.0222099
						AT5G61200	-0.608668	0.910735	6.90031	0.0222356
						AT4G12370	-1.15227	-1.50363	6.8929	0.0222933
						AT3G03230	-4.11442	-3.44326	7.3139	0.0223307
						AT3G29260	-4.11442	-3.44326	7.3139	0.0223307
						AT5G18661	-0.630489	1.44515	6.88345	0.0223673
						AT4G16690	-0.878572	-0.635456	6.87976	0.0223962
						AT3G05152	-3.09213	-3.02857	6.87336	0.0224466
						AT2G01530	-0.574607	9.37284	7.24326	0.0225655
						AT3G13840	-0.739745	0.466815	6.85574	0.0225858
						AT5G38005	-0.526034	3.24105	6.91357	0.0228831
						AT4G01180	-4.11638	-3.44296	7.23537	0.0228933
						AT4G13992	-0.917373	-0.547753	6.81637	0.0229006
						AT5G41290	-1.34292	-0.157896	7.10621	0.0230278
						AT5G44380	-0.510907	9.36537	7.00173	0.02311
						AT5G01320	-0.780063	-0.600606	6.77186	0.0232628
						AT1G04330	-0.501573	2.08072	6.76536	0.0233163
						AT4G22666	-0.631859	7.29279	7.33508	0.0233329
						AT2G28710	-0.589439	1.33814	6.74978	0.023445
						AT1G54950	-4.67942	-3.21932	7.1613	0.0236011
						AT1G50290	-0.571688	2.92339	6.85637	0.0236175
						AT1G09415	-0.531536	2.09466	6.72181	0.0236783
						AT3G21720	-0.882229	3.33274	7.50603	0.0236853
						AT1G21940	-2.41051	-2.61331	6.71214	0.0237596
						AT5G03390	-0.607891	0.987564	6.7009	0.0238545
						AT5G17320	-2.8166	-3.15358	6.69139	0.0239351
						AT3G21340	-0.681964	3.76534	7.24513	0.0239865
						AT2G44581	-1.2861	-1.80464	6.68243	0.0240114
						AT2G17600	-0.851282	-0.532595	6.67157	0.0241042
						ATCG00160	-0.965345	0.847342	6.86679	0.0242
						AT3G21550	-0.868065	4.57379	7.62989	0.0242502
						AT1G77730	-0.518422	1.17144	6.64844	0.0243034
						AT2G37805	-0.984153	-0.742445	6.63406	0.0244282
						AT2G04500	-0.500773	2.50528	6.60371	0.0246941
						AT5G07080	-0.667053	4.44551	7.26201	0.0249083
						AT1G04660	-1.0896	-0.41734	6.56493	0.0250389
						AT3G50030	-0.759572	0.509256	6.54573	0.0252117
						AT5G42180	-0.740798	7.18925	7.25613	0.0255024
						AT3G46330	-0.63264	0.13027	6.50744	0.0255606
						AT3G56060	-0.897851	2.48008	7.05533	0.0256953
						AT3G60160	-1.14611	-0.0518722	6.65099	0.0257617
						AT2G47730	-0.517055	10.5638	6.64458	0.0260995
						AT2G36800	-1.53315	2.21751	7.48692	0.0262319
						AT1G06667	-1.73207	-2.36411	6.42709	0.0263116
						AT1G75620	-0.562728	3.29889	6.62326	0.0264627
						AT1G24480	-1.01672	-1.13567	6.40984	0.0264762
						AT2G15960	-0.55267	3.0817	6.54517	0.0265896
						AT4G08770	-0.584831	4.99958	6.92699	0.026625
						AT1G10155	-1.38864	-1.50367	6.39304	0.0266378
						AT1G03445	-1.05206	-1.21756	6.38186	0.0267459
						AT1G64680	-1.30657	-2.18686	6.35247	0.0270326
						AT5G23760	-0.560295	2.56779	6.40344	0.0270486
						AT4G00305	-0.540419	1.00155	6.34582	0.0270981
						AT1G47130	-0.839511	-0.247055	6.34306	0.0271252
						AT5G48920	-0.995452	3.68041	7.30729	0.0271583
						AT5G61890	-2.05743	-1.13854	6.76066	0.0272787
						AT1G07690	-1.53995	-2.18545	6.32693	0.0272848
						AT5G67140	-0.502441	3.27949	6.40687	0.0273174
						AT3G53600	-0.700634	0.373474	6.31954	0.0273583
						AT5G51390	-0.546864	2.46451	6.32331	0.0274458
						AT2G20750	-0.654724	5.36028	6.93772	0.0276748
						AT3G50820	-0.626072	3.34927	6.632	0.0277609
						AT3G46890	-0.586466	1.56705	6.26731	0.0278844
						AT2G32300	-0.790452	6.86413	7.0123	0.0280079
						AT1G69150	-0.565782	0.990833	6.24481	0.0281149
						AT4G14365	-0.804559	0.85511	6.27557	0.0281999
						AT2G19760	-0.528578	8.20447	6.55639	0.0282554
						AT3G47750	-1.30138	-1.63357	6.21888	0.0283832
						AT4G18250	-0.740538	0.483827	6.21795	0.0283928
						AT1G67000	-0.71591	0.651916	6.20187	0.0285608
						AT1G72240	-0.578457	1.8349	6.19957	0.0285849
						AT5G67050	-0.662284	0.18215	6.18937	0.0286922
						AT1G21850	-1.29409	-1.8861	6.17109	0.0288857
						AT3G27950	-0.723921	-0.177979	6.16998	0.0288974
						AT1G56660	-0.526056	5.27381	6.58305	0.0289088
						AT2G37970	-0.655617	0.611172	6.15944	0.0290097
						AT2G21820	-0.673164	0.611771	6.14812	0.029131
						AT5G59340	-1.29051	-1.80359	6.14261	0.0291902
						AT2G27280	-2.42532	-2.91364	6.1302	0.0293241
						AT3G55780	-3.86564	-3.52615	6.4718	0.0293746
						AT4G00780	-0.569292	1.354	6.12501	0.0293802
						AT1G80180	-0.501581	6.92455	6.43054	0.0294798
						AT1G05490	-0.550578	1.15217	6.1123	0.0295185
						AT4G28460	-0.660706	1.19028	6.11072	0.0295357
						AT4G31940	-1.0192	2.29049	6.7574	0.0295549
						AT1G68180	-0.925481	-0.885981	6.08952	0.0297681
						AT1G73510	-3.86765	-3.52585	6.39686	0.030125
						AT3G22870	-3.86765	-3.52585	6.39686	0.030125
						AT4G18680	-3.86765	-3.52585	6.39686	0.030125
						AT5G40260	-3.86765	-3.52585	6.39686	0.030125
						AT1G72590	-0.939247	-0.632571	6.05497	0.0301515
						AT3G06780	-0.502111	2.30971	6.03466	0.0303796
						AT2G47120	-3.86837	-3.52574	6.37183	0.0303808
						AT5G52975	-3.86837	-3.52574	6.37183	0.0303808
						AT5G40730	-0.546874	8.52171	6.36661	0.030466
						AT4G27850	-0.630944	0.924487	6.01793	0.0305691
						AT4G01190	-0.731498	-0.263327	6.01695	0.0305802
						AT4G31960	-1.95699	-2.61263	6.00582	0.0307071
						AT1G77860	-1.22435	-1.46194	5.98164	0.0309849
						AT3G55840	-0.508434	1.33485	5.97659	0.0310433
						AT5G54030	-0.582864	1.35669	5.97298	0.0310851
						AT4G22830	-0.596848	0.222425	5.97284	0.0310868
						AT1G08630	-1.12501	-1.0733	5.95878	0.0312504
						AT5G52270	-0.65526	0.304687	5.95517	0.0312925
						AT5G39190	-1.60012	0.505396	6.58777	0.0312929
						AT3G01760	-0.517036	1.98685	5.95121	0.0313388
						AT4G40065	-0.592593	1.22789	5.94412	0.031422
						AT2G38750	-0.603762	7.15777	6.41602	0.031516
						AT5G26930	-0.748211	0.179552	5.93108	0.0315756
						AT3G51325	-0.66887	1.57942	5.96673	0.0317215
						AT4G21440	-1.04338	-1.38267	5.91487	0.0317679
						AT2G28270	-0.532367	1.12242	5.88574	0.0321167
						AT4G14280	-0.691012	1.71311	5.9838	0.0321753
						AT3G11370	-0.52259	1.56036	5.87856	0.0322034
						AT1G10800	-0.770869	1.01587	5.93817	0.032242
						AT5G09585	-0.873247	-0.490636	5.87063	0.0322995
						AT1G03070	-0.842642	2.60361	6.34973	0.0323969
						AT2G28650	-0.511885	1.80677	5.85974	0.032432
						AT1G07795	-0.53606	1.45047	5.85095	0.0325395
						AT4G39364	-0.967876	-1.42339	5.84479	0.032615
						AT3G02840	-2.38024	-1.9714	6.05923	0.0328007
						AT2G25600	-1.3978	-2.02802	5.78125	0.0334065
						AT5G15940	-0.718954	2.6169	6.12471	0.0334258
						AT2G23830	-0.867694	0.218234	5.77473	0.0336217
						AT1G68585	-0.675579	-0.103292	5.76353	0.0336313
						AT1G69920	-0.783378	1.87821	6.0468	0.0336345
						AT1G32170	-0.586381	7.20661	6.21496	0.0336765
						AT4G17920	-2.17858	-3.02796	5.746	0.0338554
						AT1G43160	-0.568417	5.18325	6.20016	0.0339373
						AT2G21610	-0.749833	2.50344	6.10129	0.0339723
						AT1G16370	-0.552576	4.702	6.14818	0.0340572
						AT3G54310	-0.834235	-1.10419	5.72182	0.0341676
						AT5G23210	-0.537109	6.11396	6.10806	0.0342378
						AT2G43920	-0.761093	-0.0128272	5.71294	0.0342831
						AT1G71910	-0.506598	1.5206	5.71179	0.0342982
						AT5G55370	-1.16916	-1.63457	5.70805	0.0343469
						AT5G22800	-0.56544	3.44633	5.97619	0.0344751
						AT5G28237	-1.66092	-2.56835	5.67012	0.0348466
						AT3G21210	-0.581765	0.582831	5.66791	0.034876
						AT3G17620	-3.86493	-3.52626	5.96477	0.0349396
						AT3G24790	-3.86493	-3.52626	5.96477	0.0349396
						AT5G55270	-1.17473	-1.42372	5.64067	0.0352405
						AT5G24210	-1.67135	-1.66138	5.69781	0.035276
						AT3G46270	-0.709291	2.08996	5.85667	0.0353249
						AT1G51020	-2.65112	-3.22126	5.6237	0.0354701
						AT2G07706	-2.65112	-3.22126	5.6237	0.0354701
						AT5G26690	-0.876897	-0.347705	5.62205	0.0354924
						AT1G72460	-1.80446	-2.9126	5.6156	0.0355802
						AT4G14130	-0.563703	5.96623	6.04956	0.0355927
						AT3G13433	-1.3484	-2.05736	5.60728	0.0356938
						AT1G20350	-1.89683	-2.44386	5.59917	0.0358049
						AT2G32740	-0.71308	-0.579704	5.56175	0.0363229
						AT5G44610	-0.60099	7.4028	6.00734	0.0363815
						AT1G67856	-4.31995	-3.36594	5.84095	0.0364898
						AT2G14070	-4.31995	-3.36594	5.84095	0.0364898
						AT2G20800	-1.09919	1.25709	5.99189	0.0365198
						AT1G04880	-0.849405	-0.682892	5.52331	0.0368645
						AT1G80160	-0.569444	1.36185	5.50737	0.0370919
						AT4G27657	-0.987579	-0.542578	5.5028	0.0371574
						AT5G59270	-0.852211	-1.13709	5.48693	0.0373858
						AT4G11393	-2.65566	-3.22037	5.48065	0.0374768
						AT5G24110	-0.618981	0.742687	5.46953	0.0376383
						AT1G72930	-0.763737	0.88374	5.51829	0.0376708
						AT4G36540	-0.52952	1.68043	5.44379	0.0380157
						AT2G38210	-0.657504	0.376605	5.43201	0.0381899
						AT4G36430	-1.1936	5.67682	6.5595	0.0383177
						AT1G52120	-0.9929	-0.732512	5.41622	0.0384248
						AT1G78360	-1.58061	-2.2922	5.41294	0.0384738
						AT1G30140	-0.943794	-0.665743	5.41222	0.0384846
						AT2G36100	-0.644814	8.02907	5.90735	0.038518
						AT1G60500	-2.03379	-2.80621	5.40656	0.0385694
						AT5G59260	-0.755454	0.311879	5.40342	0.0386166
						AT2G25470	-2.81184	-3.15426	5.40331	0.0386182
						AT1G76965	-2.31124	-2.96891	5.36277	0.0392331
						AT2G19150	-0.554972	1.75305	5.36167	0.03925
						AT5G65390	-0.571765	7.17262	5.73846	0.0395774
						AT4G00920	-1.95591	-2.61285	5.3393	0.0395944
						AT2G32550	-1.07656	-1.36395	5.32275	0.0398517
						AT3G07250	-2.31354	-2.96846	5.30812	0.0400806
						AT2G36920	-2.313	-2.96878	5.29312	0.0403172
						AT1G05057	-0.972156	-0.826935	5.28995	0.0403673
						AT1G02335	-0.67611	5.20028	5.84056	0.040512
						AT3G45710	-0.50824	7.28071	5.5899	0.0405968
						AT1G16150	-0.581537	2.54601	5.40819	0.0406683
						AT5G14490	-1.42953	-1.03106	5.4081	0.0406697
						AT5G67245	-0.525918	1.24334	5.26505	0.040764
						AT3G01270	-1.44184	-2.36576	5.26048	0.0408375
						AT2G39040	-0.671158	5.60576	5.81387	0.0408713
						AT3G46190	-1.44337	-0.916284	5.4252	0.0411574
						AT2G19910	-1.45061	-2.36411	5.2135	0.0416006
						AT1G64480	-0.539356	1.1343	5.21185	0.0416276
						AT1G51405	-0.533746	1.37126	5.20869	0.0416796
						AT3G45150	-4.11708	-3.44285	5.46593	0.0417282
						AT5G52760	-1.56524	-0.83565	5.45074	0.0419951
						AT3G17180	-1.90819	-2.44186	5.18834	0.0420162
						AT3G29340	-4.10841	-3.44418	5.44227	0.0420888
						AT3G49620	-0.932913	-1.44301	5.18295	0.0421059
						AT1G76650	-0.592794	0.930965	5.17226	0.0422844
						AT1G47990	-1.10663	-0.340775	5.27024	0.042509
						AT1G48720	-4.1098	-3.44397	5.41342	0.0425336
						AT3G04854	-0.569618	0.239104	5.15537	0.0425686
						AT5G53895	-1.01877	-1.23576	5.15476	0.0425788
						AT2G23410	-1.01332	3.58798	5.85359	0.0426672
						AT4G40011	-2.65553	-3.22055	5.14141	0.0428049
						AT1G06520	-1.32332	0.655342	5.58986	0.0428934
						AT1G65230	-2.65533	-3.22053	5.13578	0.0429009
						AT1G52070	-0.7214	7.58542	5.65938	0.0430318
						AT1G17420	-0.767998	-0.765106	5.12752	0.0430419
						AT1G29000	-0.665971	2.96125	5.43213	0.0433323
						AT1G68750	-0.58267	0.102275	5.11036	0.0433365
						AT4G19970	-0.690709	0.467296	5.10521	0.0434256
						AT5G52390	-1.30997	1.15586	5.60096	0.0438862
						ATCG00010	-0.697627	2.68846	5.39423	0.0439257
						AT1G47690	-1.41687	-2.52495	5.07587	0.0439364
						AT1G54475	-2.31135	-2.96873	5.07402	0.0439688
						AT3G10880	-0.708269	-0.122609	5.05594	0.0442876
						AT3G13590	-0.582768	0.66742	5.04325	0.0445129
						AT3G56230	-0.637564	4.23423	5.51016	0.0445738
						AT1G77525	-0.648144	-0.309674	5.02596	0.0448221
						AT4G10350	-0.58479	3.00547	5.24147	0.0449481
						ATCG00400	-0.57019	3.11276	5.23792	0.0450075
						AT3G06420	-0.5668	6.13043	5.43458	0.0450497
						AT4G00880	-0.697108	0.4821	5.00836	0.0451397
						AT1G72950	-0.533633	0.531968	4.99089	0.0454572
						AT4G15396	-0.676323	3.10382	5.32351	0.0457947
						AT2G47480	-1.36494	-2.15433	4.9682	0.0458741
						AT1G01695	-1.00556	-1.52382	4.96802	0.0458774
						AT3G18870	-1.14103	-1.88444	4.96081	0.0460108
						AT5G26070	-0.783519	-0.460163	4.94609	0.0462845
						AT1G72920	-0.536094	0.869749	4.94263	0.0463491
						AT5G52940	-1.53888	1.77367	5.58068	0.046595
						AT2G14247	-0.693522	0.0604284	4.92769	0.0466295
						AT2G04050	-1.32317	4.74275	6.18005	0.0466819
						AT4G05130	-0.723276	-0.390718	4.9239	0.0467009
						AT1G01680	-1.64363	-0.341418	5.32379	0.0468359
						AT1G67770	-1.12849	-1.80632	4.91185	0.0469289
						AT5G06760	-1.0764	2.58221	5.52298	0.0469462
						AT1G19160	-3.56859	-3.61363	5.13341	0.0471653
						AT3G46090	-1.85494	-1.27621	5.17529	0.0471696
						AT1G47980	-3.56932	-3.61352	5.113	0.0475266
						AT3G52080	-3.56932	-3.61352	5.113	0.0475266
						AT3G60420	-3.56932	-3.61352	5.113	0.0475266
						AT1G05230	-0.755167	-0.98374	4.86537	0.0478211
						AT1G24147	-2.954	-3.09086	4.85239	0.0480738
						AT2G04440	-1.46988	-2.65914	4.84746	0.0481702
						AT1G73190	-3.57136	-3.61322	5.05398	0.0485907
						AT2G01920	-3.57136	-3.61322	5.05398	0.0485907
						AT1G34500	-1.55584	-0.757697	5.08713	0.0490806
						AT2G24710	-1.31197	-1.88259	4.78356	0.0494413

## Sheet: wt_BiAux+IAA_vs_mock
	up-regulated					down-regulated
GeneID	logFC	logCPM	F	PValue		GeneID	logFC	logCPM	F	PValue
AT1G68050	2.26618	3.68037	299.266	6.92232e-09		AT1G78230	-2.53514	2.51415	212.212	3.74639e-08
AT3G15370	3.60412	2.0078	266.906	1.21724e-08		AT2G22860	-1.92473	2.50271	157.153	1.60653e-07
AT3G49700	5.70627	1.92442	246.597	1.79617e-08		AT3G23730	-1.56711	4.44109	130.244	3.94506e-07
AT5G54510	1.53813	5.77238	215.009	3.51442e-08		AT1G60190	-1.43884	3.17865	129.101	4.11382e-07
AT3G20810	2.19953	2.71008	211.507	3.80778e-08		AT3G21670	-1.43374	3.93687	127.126	4.42632e-07
AT1G49720	1.68734	5.63553	209.131	4.02352e-08		AT5G20250	-1.14306	7.89827	124.185	4.94628e-07
AT4G38410	1.8555	2.843	173.685	9.91691e-08		AT4G37950	-2.99399	2.04985	118.08	6.34991e-07
AT5G47550	3.31028	5.21402	227.787	1.10612e-07		AT4G29930	-1.1131	5.13925	113.587	7.53924e-07
AT5G65640	1.5062	5.99188	164.234	1.29929e-07		AT4G37850	-1.49414	2.75203	109.773	8.85284e-07
AT3G07620	4.72641	1.09831	157.174	1.60549e-07		AT4G22212	-1.17282	6.10038	108.314	9.42686e-07
AT4G30650	1.27358	5.02114	146.964	2.21637e-07		AT3G30775	-1.15267	8.04583	105.191	1.08122e-06
AT3G10870	3.41713	3.4886	177.076	2.32529e-07		AT4G13310	-1.47577	3.75431	101.295	1.28983e-06
AT1G62770	1.60531	5.73014	141.408	2.66529e-07		AT1G52245	-1.45768	3.95301	96.8789	1.58752e-06
AT2G05380	1.63269	3.56373	135.474	3.27061e-07		AT5G65690	-1.51617	5.35877	97.3578	1.62309e-06
AT5G24470	1.13995	5.63786	134.433	3.39308e-07		AT5G42600	-1.69326	7.79078	100.086	1.64746e-06
AT2G21130	1.56574	2.96952	126.099	4.60013e-07		AT4G37610	-1.41626	5.40824	94.4107	1.78966e-06
AT1G27020	1.29907	4.28461	125.532	4.69949e-07		AT4G36410	-1.07421	4.07204	92.077	2.00974e-06
AT5G65320	3.024	2.72093	134.482	4.84105e-07		AT2G18700	-0.910627	5.86772	89.8408	2.25167e-06
AT1G29660	2.60585	1.85772	123.811	5.01733e-07		AT2G18800	-1.79079	4.73386	96.4024	2.61087e-06
AT2G19970	3.97768	7.08631	180.234	5.6079e-07		AT4G28110	-1.56476	3.29725	85.8675	2.77352e-06
AT4G08535	2.763	2.01969	118.696	6.12599e-07		AT4G24180	-1.16561	3.21064	85.3862	2.84612e-06
AT5G11420	1.24458	5.15659	118.496	6.17508e-07		AT5G41080	-1.16883	6.9567	85.0346	2.90059e-06
AT1G73600	1.5473	3.65413	115.381	7.00245e-07		AT5G18670	-1.21801	5.90416	82.8158	3.27466e-06
AT3G63360	2.67204	2.23778	112.037	8.04298e-07		AT3G23510	-1.40702	5.84523	83.4151	3.32563e-06
AT4G04450	1.53521	3.73863	108.522	9.34261e-07		AT5G08250	-1.18235	3.49999	80.0475	3.82566e-06
AT2G23060	2.13251	2.75642	104.282	1.12605e-06		AT2G19800	-1.26842	6.13079	79.7236	3.89712e-06
AT1G67750	2.56977	6.33513	128.679	1.5844e-06		AT2G29450	-1.2015	4.9312	79.3169	3.98914e-06
AT5G63090	3.28155	-0.020906	96.7195	1.59972e-06		AT4G13620	-1.62344	5.31949	85.6311	4.35784e-06
AT3G16370	1.61718	4.39612	97.3424	1.63689e-06		AT1G55230	-1.93244	1.12488	77.6984	4.38207e-06
AT5G48250	1.09381	3.52866	94.4238	1.78851e-06		AT5G40020	-1.10931	4.21923	75.9669	4.85489e-06
AT3G59900	1.49879	2.67241	93.1719	1.90267e-06		AT2G02310	-2.41608	0.459586	75.5429	4.97984e-06
AT2G31470	3.54477	0.572312	91.7718	2.04085e-06		AT5G17300	-1.35301	3.81204	75.5162	4.98784e-06
AT5G36150	1.20816	4.01431	91.7068	2.04755e-06		AT3G61060	-1.09461	4.68702	75.1422	5.10147e-06
AT5G43175	4.04574	0.375707	91.6626	2.05213e-06		AT1G62480	-1.10262	8.45516	74.8632	5.18825e-06
AT4G30140	4.72986	8.51634	140.299	2.13542e-06		AT1G05060	-1.27903	5.15327	74.8009	5.20788e-06
AT1G63600	1.92563	2.86975	89.5125	2.29004e-06		AT4G21830	-1.0261	6.68288	74.2254	5.39336e-06
AT2G19990	4.60014	5.13343	136.851	2.34997e-06		AT4G33550	-1.01578	6.08002	73.5726	5.61344e-06
AT2G23170	3.08425	4.61408	125.102	2.37389e-06		AT3G46400	-3.08028	0.762502	72.9131	5.84677e-06
AT4G22105	4.53253	0.709822	90.2942	2.50457e-06		AT5G03210	-2.31844	0.986892	72.7978	5.88875e-06
AT1G29930	1.08862	4.30707	86.7749	2.64257e-06		AT5G42930	-1.32751	4.02283	72.6733	5.93448e-06
AT2G21660	1.28108	10.1771	85.8211	2.78041e-06		AT5G09978	-1.4847	3.97106	73.2837	5.99646e-06
AT2G25150	1.10274	4.29324	85.4065	2.843e-06		AT1G01060	-1.25077	4.9575	70.8136	6.67087e-06
AT5G21120	2.34278	1.28139	84.5548	2.97695e-06		AT4G13300	-2.15306	1.3908	70.0821	6.99022e-06
AT1G56300	1.22882	4.70188	82.7558	3.28555e-06		AT2G02130	-1.03499	8.33758	69.6212	7.20083e-06
AT5G10990	1.23275	3.00173	81.3089	3.56185e-06		AT5G33355	-3.90745	1.33263	78.6965	7.72484e-06
AT3G08860	1.00548	4.37303	80.4165	3.74613e-06		AT3G29240	-1.02265	5.06756	68.2788	7.85894e-06
AT4G11880	2.32209	2.91011	87.2831	3.85544e-06		AT1G35625	-2.71695	-0.11338	67.6374	8.1987e-06
AT4G33980	1.21061	2.65591	78.3753	4.21235e-06		AT2G34340	-1.2138	2.81798	66.4271	8.88891e-06
AT5G38000	1.0911	4.31699	77.429	4.4519e-06		AT1G73165	-3.22123	0.247029	66.3837	8.91491e-06
AT5G25190	1.86557	1.46938	77.0471	4.55318e-06		AT1G29640	-1.35751	3.55053	66.3	8.96535e-06
AT2G44080	1.11245	3.90996	75.4227	5.01595e-06		AT2G02820	-0.821156	5.61793	64.3278	1.02587e-05
AT1G28370	1.86461	1.61817	74.3795	5.34294e-06		AT1G62510	-2.53165	1.02483	64.1656	1.03748e-05
AT4G27260	1.42716	6.327	76.6562	5.48264e-06		AT3G47220	-0.963007	4.07061	61.6567	1.23857e-05
AT5G52860	4.87936	-0.113814	73.7888	5.53937e-06		AT5G14070	-1.36395	1.69095	60.6567	1.33153e-05
AT4G14630	1.64338	3.75995	76.3085	5.59991e-06		AT5G59680	-1.04544	2.95936	60.6314	1.33398e-05
AT1G60050	1.55452	3.2562	71.7258	6.29679e-06		AT3G18660	-0.965866	3.79335	60.537	1.34321e-05
AT3G51410	2.52881	1.92289	74.1142	6.39083e-06		AT4G39660	-0.807288	7.33991	59.882	1.40932e-05
AT3G02885	2.59579	3.42041	89.2519	6.54715e-06		AT2G34350	-2.02651	4.28267	74.3671	1.4583e-05
AT4G14560	1.25473	3.62851	70.5397	6.78836e-06		AT1G29520	-0.797096	5.59126	59.4116	1.45921e-05
AT5G02760	2.52918	2.3466	77.0262	6.85544e-06		AT4G11020	-2.7843	-0.119055	59.3963	1.46087e-05
AT5G14650	2.63379	3.89574	92.5025	6.87055e-06		AT4G08160	-1.01162	4.41114	59.382	1.46242e-05
AT2G39980	1.22976	3.61598	68.7718	7.60917e-06		AT3G49780	-0.962309	6.40943	58.6959	1.53924e-05
AT1G30210	1.88235	2.33209	68.1176	7.94272e-06		AT2G41190	-1.00234	4.34606	57.9635	1.62664e-05
AT5G67430	1.01169	5.20693	67.7941	8.11408e-06		AT3G01260	-0.951419	5.27439	57.0064	1.74997e-05
AT4G37295	1.80424	1.48566	67.392	8.33331e-06		AT2G02300	-1.48257	2.22166	56.8785	1.76728e-05
AT2G43590	2.78547	9.81957	90.9072	8.35191e-06		AT3G50220	-1.02843	3.65092	56.4697	1.82402e-05
AT4G34900	2.00085	1.0242	67.2428	8.41641e-06		AT1G74710	-0.940189	4.00713	55.7317	1.93206e-05
AT1G77760	1.08092	7.80159	67.1347	8.47727e-06		AT5G60060	-2.8565	1.27671	59.3479	1.96625e-05
AT4G15490	1.94521	0.790051	66.93	8.594e-06		AT4G37235	-1.75594	0.98983	55.004	2.0462e-05
AT3G25730	0.996611	4.18399	66.4247	8.89035e-06		AT1G13600	-1.5559	2.6113	54.9973	2.04728e-05
AT5G17780	1.43525	1.77942	66.3261	8.94963e-06		AT3G22961	-2.12525	0.500709	54.6587	2.10316e-05
AT1G12950	1.13701	5.06052	66.2837	8.97524e-06		AT2G38600	-1.52926	2.37768	54.4613	2.13658e-05
AT5G20820	2.95056	2.49341	79.9427	9.18518e-06		AT2G37180	-2.58637	7.23641	72.5368	2.14022e-05
AT2G31480	1.79976	1.76727	64.3915	1.02136e-05		AT1G12080	-1.03525	7.03837	54.0597	2.20656e-05
AT3G55720	1.19676	4.03417	63.9771	1.05115e-05		AT4G07820	-1.53479	2.99975	53.7291	2.35782e-05
AT4G23980	0.871119	5.97208	63.9503	1.05312e-05		AT1G70700	-1.06877	3.01437	53.0536	2.39426e-05
AT5G57520	3.7072	1.15615	69.3677	1.18276e-05		AT4G33610	-1.48635	8.4273	58.3897	2.41562e-05
AT2G34655	1.68028	1.20149	61.6395	1.2401e-05		AT2G20670	-1.12606	5.92864	53.1615	2.46845e-05
AT4G33220	1.16017	3.44983	61.2899	1.27174e-05		AT1G76800	-1.41613	2.80458	52.3666	2.53346e-05
AT5G22430	1.84281	2.05569	60.5193	1.34493e-05		AT4G23870	-1.09275	4.09464	52.1799	2.57295e-05
AT1G10770	2.31234	-0.329485	60.1496	1.38185e-05		AT3G53830	-0.952491	2.95884	51.8525	2.644e-05
AT3G32040	1.28336	2.6657	60.1355	1.38328e-05		AT1G68845	-2.22161	-0.196444	51.8315	2.64864e-05
AT5G06080	1.71936	0.957699	59.5809	1.44101e-05		AT4G01140	-1.43606	4.12669	55.7689	2.70391e-05
AT4G07960	1.28863	3.79147	59.0385	1.50029e-05		AT3G51910	-1.1151	4.99244	51.9457	2.72713e-05
AT5G46830	6.36421	0.988021	74.1604	1.51528e-05		AT2G21540	-1.35447	3.01774	51.2026	2.79211e-05
AT5G61380	0.747395	6.46859	57.9757	1.62513e-05		AT4G15290	-1.84809	4.43299	63.3099	2.81065e-05
AT3G09390	1.62779	5.83943	67.7747	1.67245e-05		AT2G34610	-1.2329	2.03872	51.0512	2.82801e-05
AT2G23030	1.31593	5.39892	60.6215	1.79748e-05		AT1G70210	-1.04918	4.73087	50.8564	2.87503e-05
AT4G23130	2.54652	0.940333	56.4654	1.82462e-05		AT5G15950	-0.761271	5.30136	50.6131	2.9351e-05
AT5G24780	1.02564	6.75365	56.0853	1.87938e-05		AT1G18330	-1.10419	4.78169	50.8244	2.96374e-05
AT4G34419	1.32184	1.82157	55.7507	1.92919e-05		AT1G66230	-1.38467	1.7281	49.5914	3.20428e-05
AT5G63810	0.875559	5.43585	55.3858	1.98534e-05		AT1G06120	-2.12474	4.14402	62.123	3.34957e-05
AT4G36250	1.24927	4.57699	56.8425	2.03317e-05		AT2G22510	-1.07494	6.79395	49.0689	3.37462e-05
AT5G63660	0.912483	5.41826	54.7738	2.08397e-05		AT2G37090	-0.716571	4.56051	48.7783	3.43981e-05
AT3G29810	1.07591	3.50004	54.3443	2.15669e-05		AT2G42900	-2.23452	1.35974	49.2946	3.46446e-05
AT1G70560	0.894798	4.3916	54.2743	2.16883e-05		AT5G59220	-0.855517	4.71901	48.296	3.58931e-05
AT1G64405	1.56639	1.86385	54.0841	2.20224e-05		AT1G68350	-1.53934	0.846275	48.2539	3.60272e-05
AT1G54970	1.50605	7.00012	60.6929	2.26655e-05		AT1G53610	-1.7529	1.49838	47.4905	3.85675e-05
AT5G64110	1.30638	2.06531	53.6564	2.27961e-05		AT2G32510	-0.895703	3.80073	47.4053	3.88641e-05
AT2G46740	1.24923	6.05038	56.1223	2.33623e-05		AT2G28315	-0.811557	4.79277	47.1593	3.97358e-05
AT1G56020	0.669453	5.40152	53.2005	2.36571e-05		AT4G12510	-1.49753	4.57652	54.2459	4.05103e-05
AT4G34250	1.92435	1.87783	53.1745	2.37072e-05		AT5G62020	-0.827225	3.71257	46.8764	4.07673e-05
AT5G65980	1.17028	2.79298	52.4628	2.5134e-05		AT4G21850	-0.983811	8.99333	46.7156	4.13683e-05
AT1G09350	1.75964	2.67356	54.3355	2.54717e-05		AT2G43150	-0.888329	10.5226	46.6733	4.1528e-05
AT5G55050	1.00296	6.00375	52.2791	2.55188e-05		AT5G22920	-1.10449	5.34422	48.0683	4.17342e-05
AT3G51600	1.70158	3.79313	59.2635	2.56043e-05		AT2G38870	-0.983392	4.29743	45.5851	4.5904e-05
AT1G04620	1.43346	1.94734	51.6944	2.67915e-05		AT4G18780	-0.714392	5.14891	45.4687	4.64041e-05
AT4G32460	0.784774	6.84785	51.5379	2.71449e-05		AT5G24580	-0.730989	4.52499	44.8252	4.9289e-05
AT2G47550	1.02137	4.75554	51.0182	2.8359e-05		AT4G29740	-1.37517	3.08481	45.0464	4.9997e-05
AT1G23730	1.85293	2.30709	52.2903	2.89739e-05		AT2G23600	-0.9727	3.50951	44.5076	5.07918e-05
AT1G79860	1.3071	3.06621	50.4654	2.9723e-05		AT5G17420	-0.720271	5.74599	44.1973	5.23134e-05
AT1G59750	0.696092	6.05179	50.2646	3.02375e-05		AT3G22250	-1.92012	0.891423	44.135	5.26258e-05
AT5G39410	0.647175	5.25096	50.1892	3.04337e-05		AT1G30820	-0.707255	7.1107	44.0674	5.29667e-05
AT4G23030	2.22648	0.338324	50.1562	3.05199e-05		AT1G21140	-1.13853	3.10091	43.9345	5.36451e-05
AT5G54960	0.704892	5.46212	49.7505	3.16049e-05		AT1G16390	-1.95125	3.12695	51.4544	5.37855e-05
AT2G20180	1.15593	2.31967	49.5835	3.20648e-05		AT4G18340	-0.832408	5.3002	43.8027	5.43285e-05
AT1G55260	1.53967	1.68206	49.4321	3.24886e-05		AT3G09922	-1.89056	1.66162	43.8548	5.53546e-05
AT2G36080	0.727125	5.31237	49.419	3.25257e-05		AT5G53250	-1.35163	7.47313	48.3984	5.67144e-05
AT4G37390	1.78707	6.05639	61.5331	3.2738e-05		AT5G02170	-0.783043	4.681	43.3308	5.68605e-05
AT1G66950	1.579	2.05027	49.1704	3.32372e-05		AT4G39000	-4.49488	1.4605	54.7345	5.78135e-05
AT4G18390	1.70339	1.7472	49.1007	3.34402e-05		AT2G36690	-1.33614	1.42035	42.1432	6.38862e-05
AT3G16770	1.03594	5.20708	48.8514	3.41781e-05		AT5G61440	-0.75992	5.17483	42.0033	6.47809e-05
AT5G06070	2.71827	-0.753602	48.6092	3.49136e-05		AT3G59930	-1.5902	4.7007	50.7925	6.52694e-05
AT2G21140	2.11837	0.773256	48.0537	3.66736e-05		AT3G49330	-1.33809	4.07738	45.3616	6.61559e-05
AT4G16146	1.2283	2.87968	47.9231	3.71028e-05		AT1G15180	-1.53895	1.76597	41.6406	6.71699e-05
AT5G49870	1.36541	2.40009	47.6759	3.79313e-05		AT3G27960	-0.732399	5.63802	41.6198	6.73104e-05
AT2G41850	4.37767	3.16787	66.3502	3.88779e-05		AT4G15248	-1.63399	0.0773611	41.5069	6.80771e-05
AT1G10460	0.909991	2.97741	46.8695	4.07932e-05		AT1G03660	-1.23067	2.77532	41.4345	6.85749e-05
AT2G24980	0.993902	6.46891	46.43	4.24615e-05		AT2G31945	-1.21063	3.58652	41.9735	6.85982e-05
AT5G47060	0.771819	5.17739	46.3157	4.29085e-05		AT5G24105	-1.10591	2.77406	41.387	6.89037e-05
AT4G13195	1.60478	2.87474	48.381	4.31674e-05		AT4G04840	-1.2842	2.34608	41.2785	6.96616e-05
AT2G18350	1.30481	3.29844	45.9515	4.48318e-05		AT3G16800	-1.04077	6.39297	42.0946	7.06045e-05
AT3G15540	0.849087	3.30755	45.8042	4.49803e-05		AT3G45730	-0.814922	3.79865	41.0265	7.14607e-05
AT4G28850	2.45036	4.22748	59.2759	4.56008e-05		AT1G55990	-1.46588	7.93379	47.6524	7.19236e-05
AT1G74110	4.07701	0.176328	48.8825	4.71966e-05		AT1G73300	-1.24484	4.65318	44.4928	7.27802e-05
AT1G75450	0.746999	3.87346	45.046	4.82758e-05		AT3G53960	-0.825199	2.80486	40.5028	7.53813e-05
AT2G36270	1.78533	1.43964	44.9694	4.86245e-05		AT5G44030	-0.668497	6.05417	40.4207	7.60183e-05
AT3G22060	1.91529	5.92634	57.2815	4.87123e-05		AT5G60490	-1.0055	3.79271	40.2323	7.75067e-05
AT5G21100	1.1852	1.9885	44.9139	4.88788e-05		AT5G42210	-0.916249	4.09699	40.2053	7.77224e-05
AT1G60630	1.10583	2.11039	44.8147	4.93379e-05		AT1G22710	-0.690502	6.01914	40.1948	7.78066e-05
AT5G54490	1.17965	3.55502	44.6906	4.99197e-05		AT3G12320	-1.16312	3.15353	40.0344	7.91067e-05
AT1G44090	3.04679	0.319916	45.4193	5.08832e-05		AT3G15450	-0.924345	8.74129	39.7734	8.12793e-05
AT1G15580	1.98486	-0.27511	44.3178	5.17164e-05		AT1G15625	-2.07383	1.82124	42.5507	8.13239e-05
AT4G09500	0.836703	3.26133	44.1908	5.23461e-05		AT5G57785	-0.990578	3.80106	39.5832	8.29067e-05
AT5G45950	3.34942	0.462895	46.931	5.32158e-05		AT5G09520	-1.50618	6.95256	47.1465	8.37085e-05
AT1G22770	0.706437	7.22639	43.9875	5.33733e-05		AT3G48240	-1.30828	1.65	39.4839	8.37725e-05
AT3G48510	1.72943	1.69654	43.9533	5.35488e-05		AT4G26320	-1.46841	6.29108	46.8984	8.48365e-05
AT4G26670	0.698044	4.89193	43.9	5.38231e-05		AT5G64940	-0.684194	4.45319	39.204	8.627e-05
AT5G56970	1.19657	2.32428	43.5247	5.58033e-05		AT3G02140	-0.923364	3.65748	39.1732	8.65502e-05
AT2G02990	1.27609	3.17078	42.6934	6.08787e-05		AT5G14130	-0.978471	5.85374	39.5923	8.72673e-05
AT3G23150	1.11291	3.51437	42.288	6.29762e-05		AT4G38470	-0.838787	8.34912	38.8566	8.94962e-05
AT1G22990	1.05309	2.76144	41.9715	6.49861e-05		AT4G36230	-1.45782	0.834158	38.6959	9.10362e-05
AT3G54450	1.69758	0.130481	41.7893	6.61779e-05		AT2G36460	-0.67637	6.85128	38.2888	9.50843e-05
AT1G11210	1.07568	3.67989	41.758	6.63851e-05		AT2G25460	-0.798953	4.23923	38.1388	9.66301e-05
AT5G66310	0.841911	5.3606	41.5773	6.75975e-05		AT3G45430	-0.963347	2.70865	38.0769	9.7276e-05
AT2G43870	0.954208	3.58282	41.4978	6.81395e-05		AT3G14225	-1.61652	1.36213	38.003	9.80551e-05
AT2G46860	1.1895	3.67186	41.3627	7.39962e-05		AT1G68440	-0.814541	6.78697	37.8483	9.97098e-05
AT5G62280	1.14459	4.49193	42.7586	7.43466e-05		AT5G28510	-1.13286	2.78941	37.8336	9.98689e-05
AT5G15120	0.994123	2.71006	40.5687	7.48737e-05		AT3G21680	-0.9969	3.24456	37.8278	9.99315e-05
AT4G12290	1.40428	1.48197	40.1255	7.83658e-05		AT2G31310	-1.19464	1.80585	37.5925	0.000102518
AT1G53060	0.999974	2.44749	39.9797	7.95561e-05		AT5G06980	-1.20938	3.62932	38.7465	0.000104956
AT3G47770	1.22114	1.77138	39.9118	8.01188e-05		AT5G56540	-0.966731	7.71401	37.438	0.000105593
AT5G01870	1.36906	5.77988	45.6909	8.47666e-05		AT5G63530	-0.640751	3.90495	37.297	0.000105883
AT1G17665	1.00988	1.89763	39.313	8.52869e-05		AT5G24080	-1.86797	0.402765	37.2887	0.000105979
AT3G15530	0.707461	4.72464	38.5421	9.25414e-05		AT5G21940	-1.01025	6.56137	38.3276	0.000106032
AT4G35210	1.57505	1.59391	38.4062	9.38953e-05		AT1G20850	-0.965981	6.81922	37.5257	0.000106483
AT1G68040	4.11055	-1.37406	38.2795	9.51795e-05		AT5G15630	-0.719556	4.52097	37.0303	0.000109034
AT5G23270	2.81131	-0.404588	38.2656	9.53212e-05		AT5G47450	-2.31402	8.70137	46.7281	0.000112532
AT2G19980	2.84461	-0.979508	38.2496	9.54851e-05		AT5G62330	-1.09007	4.36804	38.3008	0.000114332
AT4G15630	1.34251	1.86027	38.2141	9.58503e-05		AT4G35350	-1.07734	6.59634	38.5177	0.000116032
AT5G13170	3.7	1.94458	47.8863	9.95984e-05		AT5G59590	-0.966482	2.35866	36.2872	0.000118422
AT5G48190	1.68299	0.78694	37.8482	9.97105e-05		AT5G23990	-2.05951	7.0402	45.4941	0.000119779
AT5G54930	0.819544	3.03776	37.8414	9.97835e-05		AT4G13090	-3.75962	-1.19632	36.0966	0.000120985
AT5G09720	1.23537	1.73632	37.6757	0.000101594		AT1G35580	-0.701656	8.53457	36.0338	0.000121843
AT1G29100	3.67691	-1.71408	37.64	0.00010199		AT3G03990	-0.684908	5.757	35.886	0.000123893
AT1G28360	1.21775	1.75055	37.2243	0.000106731		AT4G15393	-0.815418	4.63692	35.8743	0.000124057
AT5G45380	0.626075	4.89973	37.1857	0.000107185		AT3G49070	-0.911606	3.35968	35.8188	0.000124839
AT4G14103	1.47259	1.6779	37.1563	0.000107532		AT1G23760	-0.656905	5.5781	35.6894	0.000126684
AT2G29630	1.04525	1.70531	37.0456	0.00010885		AT4G21840	-1.09638	2.6508	35.6625	0.000127072
AT5G60100	1.34037	2.32779	36.7248	0.000112781		AT2G36255	-2.30585	-0.68853	35.6473	0.000127292
AT3G50330	4.84713	-1.86578	36.7237	0.000112795		AT2G38080	-0.771649	6.12301	35.6286	0.000127562
AT2G43470	1.25016	2.08251	36.666	0.000113521		AT3G16920	-0.843395	5.70367	35.4185	0.000130655
AT3G14540	0.64283	3.97028	36.6191	0.000114115		AT4G13440	-1.09072	3.24004	35.2547	0.000133127
AT5G58580	1.21102	1.82037	36.4509	0.000116273		AT4G08555	-0.974081	2.73855	35.0857	0.000135738
AT5G44565	1.69282	-0.164011	36.4203	0.000116672		AT2G46830	-1.17534	4.49014	38.103	0.000136385
AT5G15210	1.15443	2.26265	36.236	0.000119104		AT5G54690	-0.664016	4.07017	35.0316	0.000136586
AT1G10550	1.00975	2.53816	36.0895	0.00012108		AT1G52820	-1.66853	4.24118	42.5394	0.000136967
AT3G23450	1.80839	2.71169	40.7327	0.000122155		AT1G07460	-2.11216	-0.477023	34.847	0.000139529
AT3G01490	1.24552	2.27358	35.8782	0.000124002		AT5G13740	-0.527725	5.45407	34.8131	0.000140078
AT1G65390	3.29024	-0.754508	35.6498	0.000127255		AT1G63180	-0.870708	3.30704	34.8082	0.000140157
AT4G25860	2.04741	0.127944	35.6368	0.000127443		AT5G60720	-0.767698	3.15908	34.6235	0.000143196
AT5G57530	1.51178	5.4427	43.1257	0.000129101		AT5G14120	-1.10274	6.8837	36.8593	0.000145479
AT1G67290	6.56342	-2.03532	45.091	0.000135016		AT2G46790	-0.822322	3.68546	34.2346	0.000149854
AT1G03790	1.22134	1.10283	35.0783	0.000135852		AT1G10682	-0.923861	8.22009	34.246	0.000150335
AT5G66700	1.38131	2.14437	34.9546	0.000137805		AT1G73120	-2.45407	2.48704	41.3134	0.000152248
AT5G25880	0.947281	2.32852	34.9495	0.000137886		AT3G11150	-1.34973	1.43783	34.0174	0.000153733
AT3G14490	2.71266	-0.85495	34.7162	0.000141661		AT2G44500	-0.705179	6.84156	33.7859	0.000158003
AT2G19590	0.678326	3.90386	34.6948	0.000142014		AT5G24410	-1.67081	4.0783	40.7958	0.000159328
AT2G16890	1.31385	2.53966	34.5999	0.000144295		AT1G63120	-0.818852	4.72323	33.674	0.000160117
AT3G53280	2.72486	-1.1954	34.5392	0.000144609		AT5G59080	-1.0449	2.86076	33.4953	0.000163564
AT4G26380	2.00578	-0.680328	34.3837	0.000147259		AT1G18460	-0.545231	5.47412	33.4673	0.000164112
AT5G25350	0.729499	6.16723	34.3248	0.000148277		AT4G30460	-0.774736	6.02136	33.2791	0.000167852
AT5G63650	0.609641	4.29233	34.1342	0.000151633		AT5G45070	-0.734549	4.48923	33.1721	0.000170025
AT2G38390	1.01202	7.64989	35.178	0.00015512		AT5G23350	-0.813151	2.90686	33.1714	0.00017004
AT1G45010	2.46604	-0.765058	33.6949	0.00015972		AT1G68725	-1.23449	1.94862	33.1545	0.000170387
AT2G36390	0.702377	5.86915	33.6077	0.000161385		AT4G30490	-0.791844	5.94723	33.1003	0.000171503
AT3G49960	1.27741	6.61148	38.4154	0.000162154		AT1G70670	-0.697486	4.89188	33.0199	0.000173176
AT5G18350	1.03817	1.76254	33.5091	0.000163294		AT1G23800	-0.863093	5.88681	33.0139	0.000174501
AT5G15230	0.66337	8.82948	33.4324	0.000164798		AT1G58070	-1.42804	3.78177	37.5306	0.000176759
AT3G01750	0.643013	3.40787	33.4309	0.000164827		AT5G49900	-0.744963	5.84343	32.7993	0.000177864
AT5G57260	2.67064	-0.69345	33.3854	0.000165727		AT2G38760	-1.14641	6.02981	36.258	0.00017847
AT3G29970	4.91144	-1.81352	33.3406	0.000166619		AT3G58710	-0.729367	4.49689	32.7112	0.000179779
AT1G59940	0.942298	4.75734	33.9931	0.000169275		AT3G49620	-2.69766	-1.78086	32.5113	0.000184217
AT5G47000	1.50863	1.2335	33.1881	0.000169698		AT4G33420	-0.730559	7.05734	32.449	0.000185626
AT5G48175	0.986002	2.30748	32.9922	0.000173754		AT2G28305	-1.15067	2.77941	32.3403	0.000188118
AT2G22190	1.15589	2.74627	32.9214	0.00017525		AT3G55990	-0.655595	5.45949	32.3156	0.000188687
AT1G09530	0.89307	2.21536	32.9151	0.000175383		AT3G52970	-1.88848	-0.0502165	32.1872	0.000191693
AT1G62290	1.43803	0.369271	32.8457	0.000176866		AT2G30550	-0.603384	5.66724	31.9744	0.0001968
AT1G75390	0.765991	5.12664	32.8193	0.000177432		AT3G02620	-2.01111	3.76824	39.5192	0.000197489
AT4G23990	2.70143	-1.51269	32.5513	0.000183319		AT1G02640	-0.806119	5.3017	31.9403	0.000197634
AT5G52050	1.21658	1.2452	32.4457	0.000185701		AT2G40250	-1.67784	1.39549	31.9472	0.0001987
AT1G23200	2.2774	0.121047	32.4423	0.000185778		AT1G10380	-0.733865	6.02797	31.8288	0.000200388
AT1G06460	1.04487	1.80948	32.3664	0.000187515		AT2G03200	-0.820991	6.02734	31.788	0.000201407
AT3G52780	2.92211	1.74801	38.8875	0.000189211		AT4G24140	-0.734688	6.40455	31.6793	0.000204155
AT3G07650	0.617575	3.84394	32.0769	0.000194319		AT4G11660	-0.867882	2.7041	31.659	0.000204673
AT5G57540	1.87476	4.73837	39.6865	0.000194579		AT4G39675	-1.68184	3.71942	38.0306	0.000204869
AT1G76952	0.954719	3.25116	32.0263	0.000195539		AT5G13200	-0.682206	3.84076	31.6397	0.000205165
AT5G36140	0.659082	3.94717	32.0188	0.000195721		AT4G12430	-1.25674	1.49874	31.6299	0.000205418
AT1G74810	1.58379	0.386019	31.8507	0.000199842		AT5G63160	-0.796762	3.70596	31.5524	0.000207418
AT3G15030	0.770514	2.89186	31.5666	0.000207049		AT4G15417	-1.063	1.21615	31.5213	0.000208227
AT4G26130	0.521861	5.97481	31.4867	0.000209131		AT5G62430	-0.983408	2.70951	31.441	0.000210334
AT5G64330	0.618583	5.49379	31.3389	0.00021305		AT3G45110	-3.33739	-2.05814	31.431	0.000210598
AT2G35960	1.11116	1.23664	31.3235	0.000213465		AT3G61890	-1.07882	4.91036	34.0523	0.000210755
AT5G14360	1.18305	2.27237	31.3194	0.000213574		AT2G23250	-4.67431	-2.08811	31.3397	0.000213029
AT3G43720	0.749778	3.99861	31.0877	0.000219913		AT1G54500	-0.994206	3.39751	31.2825	0.000214568
AT4G29190	0.808853	3.65133	30.978	0.000222994		AT4G23496	-1.15009	1.40991	31.2439	0.000215616
AT1G13710	1.91213	-0.156481	30.5991	0.000234038		AT1G64200	-0.801109	6.45812	31.1853	0.000217216
AT3G16500	0.736914	4.81521	30.5033	0.000236935		AT1G18270	-0.541987	7.19805	31.1323	0.000218677
AT4G29240	1.33542	1.14056	30.4993	0.000237056		AT5G03170	-0.723922	5.30897	31.1059	0.000219407
AT1G52100	1.74936	0.921228	30.4324	0.000239103		AT3G58850	-0.775911	2.67687	30.9466	0.000223886
AT5G28300	0.838254	2.74806	30.4086	0.000239837		AT4G25250	-1.54514	5.35585	37.4974	0.000227037
AT5G45730	1.10551	1.70616	30.3644	0.00024121		AT1G10220	-0.996901	2.21192	30.8301	0.00022723
AT5G06640	0.858185	6.74762	30.4127	0.000244265		AT5G67230	-1.04546	1.99102	30.8121	0.000227753
AT4G14060	1.1035	5.0846	33.4095	0.000244339		AT3G29630	-0.768372	4.09018	30.8036	0.000228
AT1G70830	3.45232	-1.1158	30.176	0.000247157		AT5G13900	-1.14312	4.88616	34.4036	0.000229554
AT4G16442	0.630504	3.57758	30.0063	0.000252662		AT5G23190	-0.731679	5.79756	30.7195	0.00023046
AT2G40080	0.888609	4.36539	30.1914	0.000253108		AT5G45810	-1.14413	1.57685	30.6783	0.000231676
AT4G36930	0.749566	4.41561	29.9743	0.000253716		AT1G14200	-1.51498	4.32925	36.6492	0.000233633
AT5G45580	0.782673	3.26539	29.7957	0.000259703		AT4G38060	-0.784605	5.69937	30.3637	0.000241229
AT3G63300	0.585954	4.24779	29.5371	0.000268672		AT1G55210	-0.652147	6.82308	30.3628	0.000241257
AT4G12410	1.65999	0.747845	29.463	0.000271308		AT2G02710	-0.670439	5.8194	30.3401	0.000241967
AT3G46970	0.847609	4.71223	29.6439	0.000271741		AT5G08330	-0.753248	4.30171	30.1943	0.000246569
AT4G13190	1.49792	1.6409	29.3757	0.000274456		AT4G08910	-2.45517	-0.879306	30.1916	0.000246655
AT1G09380	2.97535	2.61481	36.1941	0.000276271		AT4G33120	-0.935361	6.34962	31.2738	0.000248065
AT1G20620	0.667968	9.09234	29.2877	0.000277674		AT5G62480	-0.687679	6.01859	30.1437	0.000248192
AT4G16230	1.39903	1.44751	29.2586	0.000278748		AT5G62770	-0.619282	4.39235	30.1289	0.000248671
AT2G47860	0.499134	5.35707	29.1492	0.00028283		AT1G64910	-1.11055	1.02257	30.0687	0.00025062
AT1G75160	1.27796	2.13136	29.1065	0.000284442		AT5G19120	-0.735368	6.91912	29.9882	0.000253257
AT5G52900	1.05966	2.03418	29.1036	0.000284551		AT5G67210	-0.99258	4.63826	31.591	0.000253317
AT3G03170	0.522108	4.64262	29.0835	0.000285314		AT3G10340	-0.765982	7.09086	29.9666	0.000253971
AT2G42200	2.51713	-1.4916	28.9733	0.000289543		AT1G11080	-1.30387	3.83579	33.4678	0.000258035
AT3G01730	1.70571	2.8036	33.1829	0.000290337		AT1G70500	-1.0262	2.44099	29.8313	0.000258497
AT5G28290	0.770705	4.60177	28.9371	0.000290952		AT1G23110	-1.67403	0.595172	29.7521	0.000261189
AT5G15780	3.02294	-1.45139	28.875	0.000293382		AT3G62160	-0.947023	3.01586	29.734	0.00026181
AT4G25010	1.36764	1.50942	28.8414	0.000294705		AT1G63295	-1.37124	1.99456	29.7057	0.000262781
AT5G22460	4.39834	-2.19323	28.7016	0.000300293		AT5G18290	-0.747752	3.0179	29.6882	0.000263386
AT1G74440	1.1854	2.14456	28.5253	0.000307527		AT5G43520	-1.95169	3.83977	36.387	0.00026348
AT3G02550	0.618183	4.38627	28.4222	0.000311855		AT2G42060	-1.42787	3.53837	33.6486	0.000265613
AT1G79120	1.14086	1.77088	28.3924	0.000313117		AT2G31085	-0.891631	3.75599	29.6217	0.000265697
AT3G07390	0.869009	5.85411	29.0375	0.000320485		AT4G18260	-0.771706	3.83308	29.6166	0.000265876
AT2G18470	2.13712	0.273885	28.2498	0.000320578		AT3G48360	-0.613996	6.40706	29.6033	0.000266339
AT1G73810	1.27377	3.70944	31.3586	0.000322791		AT1G68740	-0.584409	5.45616	29.316	0.000276633
AT5G11160	1.35044	1.97932	28.1938	0.000323031		AT1G01620	-1.1009	10.1087	30.9622	0.000281174
AT5G04885	0.799836	4.32941	28.1576	0.000323292		AT5G01550	-0.823184	4.2118	29.1737	0.000281909
AT5G62350	0.640885	7.35382	28.1445	0.000323872		AT3G01190	-1.4756	8.4382	34.7367	0.000282195
AT4G21400	0.81578	3.93925	28.1297	0.000324528		AT1G76600	-0.728863	3.7808	29.1036	0.000284552
AT2G25820	2.46676	-0.680061	28.1084	0.000325474		AT1G10480	-0.828608	3.69109	29.0746	0.000285656
AT4G09020	0.62921	5.61195	28.0544	0.000327891		AT3G46880	-1.3553	0.463992	29.0735	0.000285696
AT4G01440	0.5098	5.18804	27.9349	0.000333311		AT1G26790	-1.83079	-0.898797	29.0719	0.000285759
AT3G23635	6.0435	-2.40991	34.6392	0.000336059		AT1G05650	-2.94568	2.94085	36.8011	0.000285981
AT2G30130	0.588237	3.73471	27.8409	0.000337651		AT5G05410	-1.01922	4.47265	30.6951	0.00029097
AT3G29410	0.947164	4.11608	28.6053	0.000339164		AT4G12090	-0.883191	3.4813	28.9259	0.000291387
AT1G55110	0.664555	4.16851	27.6961	0.000344474		AT3G25640	-0.776157	3.88613	28.9007	0.00029237
AT1G37130	0.771677	8.61991	27.6524	0.000346565		AT3G11280	-0.585107	5.98694	28.8542	0.000294199
AT4G23510	0.551903	4.71677	27.6259	0.000347836		AT5G56550	-1.25813	3.78854	31.9155	0.000299311
AT2G26040	0.983348	2.30507	27.6002	0.00034908		AT5G47390	-0.518999	5.37139	28.686	0.000300926
AT2G37640	1.13008	3.30031	28.6615	0.000351226		AT5G06800	-0.632425	5.78332	28.6711	0.000301531
AT5G48300	0.556615	5.57284	27.4836	0.000354782		AT1G73885	-0.660345	3.78686	28.6594	0.000302009
AT1G17200	1.16201	1.64584	27.4402	0.000356932		AT3G24500	-1.72612	3.85406	34.4441	0.000307872
AT3G20640	0.569813	4.39302	27.4056	0.000358658		AT1G45015	-1.12988	5.13066	32.0713	0.000311937
AT2G16365	0.659499	5.19415	27.3427	0.000361819		AT5G15265	-0.72661	4.15019	28.4012	0.000312742
AT3G09930	3.02881	-1.09798	27.2902	0.000364485		AT1G15460	-0.725643	3.51331	28.2821	0.000317848
AT3G63030	0.560807	4.42379	27.2715	0.000365441		AT1G11740	-1.09681	2.75491	28.2144	0.000320795
AT5G24900	0.75925	2.94187	27.243	0.000366902		AT3G61390	-1.02503	2.97673	28.2077	0.000321088
AT2G42850	1.00621	4.29499	28.8368	0.000366922		AT2G39570	-0.609771	7.35755	28.1326	0.000324398
AT5G06630	1.01634	5.11943	29.6639	0.000367586		AT3G61210	-0.968485	2.66702	28.1152	0.000325173
AT1G27950	0.844856	5.35082	27.7604	0.00037932		AT3G09940	-0.715565	6.89956	28.064	0.00032746
AT1G27630	0.476999	5.79999	26.9151	0.000384234		AT4G37520	-0.623417	7.47461	28.0615	0.000327571
AT3G46640	0.603584	5.28574	26.8768	0.000386321		AT2G22750	-1.4923	1.06601	28.0589	0.000327686
AT2G35990	1.57363	2.64439	29.7915	0.000390638		AT2G36815	-2.94695	-1.61006	28.0247	0.000329229
AT1G30100	2.53923	-1.09896	26.6881	0.000396808		AT1G19020	-0.741809	5.51222	28.0162	0.000329612
AT5G56080	0.795691	5.37438	26.8883	0.000398448		AT1G13080	-1.69157	6.0178	33.985	0.000333433
AT5G02550	0.487511	4.69633	26.621	0.000400618		AT3G49790	-0.699368	4.11987	27.9225	0.000333883
AT1G25530	0.527989	5.07708	26.5633	0.000403926		AT5G65207	-1.08499	5.99687	31.0414	0.000335257
AT5G37890	0.49801	4.36867	26.5142	0.000406774		AT4G12520	-1.13697	7.82914	30.9498	0.000340124
AT3G26740	1.08353	4.22885	28.8113	0.000408691		AT1G07700	-0.693809	3.00836	27.7314	0.000342796
AT1G71110	0.939535	4.8604	28.0027	0.000408728		AT1G24020	-2.84783	-1.6803	27.4774	0.000355089
AT1G28050	0.604823	4.50167	26.2925	0.000419915		AT1G17340	-0.572057	5.82451	27.4102	0.000358428
AT4G10010	2.9007	-0.704178	26.2884	0.000421908		AT4G33790	-1.56823	4.31405	32.9481	0.000358785
AT3G05690	0.558129	4.25296	26.2349	0.000423416		AT1G75750	-1.28785	8.54417	31.5999	0.000361834
AT5G63820	1.35167	0.247341	26.2337	0.00042349		AT5G25240	-1.65258	1.89834	28.9174	0.000362351
AT2G45420	0.964928	3.02875	26.2305	0.000423682		AT5G39660	-0.585198	4.37599	27.3093	0.000363515
AT1G77920	0.549724	5.53498	26.2255	0.000423991		AT2G36295	-1.02767	2.06534	27.2808	0.000364968
AT5G66690	0.578359	7.6833	26.018	0.000436902		AT3G09220	-0.789976	8.70584	27.2523	0.000366424
AT3G09280	1.24126	0.81842	25.9329	0.000442335		AT3G25190	-0.792564	7.29394	27.218	0.000368194
AT4G14270	0.640624	6.11597	25.9119	0.000443687		AT1G23870	-0.560218	7.29458	27.1593	0.000371235
AT4G13710	1.02263	3.81688	27.1564	0.000443805		AT5G66650	-0.875875	4.3497	27.644	0.000371991
AT1G19610	1.73967	-0.0330837	25.8057	0.000450605		AT2G24100	-0.566118	4.48442	27.1097	0.000373834
AT1G77690	0.714426	6.98268	25.7654	0.000453265		AT1G78070	-0.790491	5.77405	27.2308	0.000374517
AT2G47260	1.04058	3.59938	26.8468	0.000456566		AT3G15830	-1.2424	0.592497	27.0551	0.000376719
AT1G08430	0.527162	5.91748	25.6969	0.000457829		AT5G20270	-0.940758	4.68535	28.4684	0.000377773
AT3G01860	0.514844	4.94516	25.6809	0.000458905		AT3G06850	-0.540649	5.26468	27.0339	0.000377847
AT1G11700	0.619362	3.91444	25.5799	0.000465755		AT5G01360	-0.765711	4.347	26.998	0.000379762
AT5G14960	0.867061	1.86542	25.5733	0.000466202		AT4G11211	-0.5963	5.19244	26.9737	0.000381064
AT3G61160	0.668293	4.11312	25.5294	0.000469218		AT5G60020	-1.31214	1.00388	26.9653	0.000381517
AT4G22950	1.38658	-0.146444	25.4162	0.000477115		AT3G02850	-1.05583	4.26119	28.8976	0.000386262
AT1G67760	0.960807	1.6822	25.3434	0.000482273		AT1G69360	-0.510466	5.38924	26.8563	0.000387444
AT2G43500	0.733742	4.66683	25.3199	0.000483951		AT4G29950	-0.608801	6.92847	26.8265	0.000389081
AT4G33040	0.61387	3.04456	25.2786	0.000486918		AT2G20560	-0.892365	3.72972	26.7993	0.00039059
AT4G14550	0.585346	4.20649	25.1558	0.000495877		AT2G23110	-2.56598	-1.42001	26.708	0.000395682
AT1G65670	2.78828	-1.6208	24.9365	0.000512369		AT3G15960	-1.85869	-0.940701	26.6968	0.000396315
AT1G60060	2.64546	-0.908211	24.9122	0.000514239		AT1G17300	-1.2799	3.02024	28.406	0.000396327
AT2G27690	0.898855	2.27165	24.8029	0.000522742		AT3G54880	-0.722138	5.71306	26.6695	0.000397857
AT1G12845	0.760896	2.38283	24.7465	0.000527198		AT5G15150	-0.610549	4.91662	26.6627	0.000398243
AT1G22150	1.94103	2.58798	28.96	0.000528431		AT2G41870	-0.841479	3.48754	26.6508	0.000398917
AT1G75430	2.00707	-1.37257	24.7277	0.000528688		AT1G44350	-0.547258	3.90543	26.5701	0.000403539
AT1G04310	0.775687	3.54074	24.6638	0.000533803		AT1G08920	-0.571924	6.31807	26.5424	0.000405134
AT1G77280	0.678908	4.83554	24.5795	0.000540649		AT4G36540	-1.10416	1.48048	26.5268	0.000406042
AT3G50890	1.94408	0.122521	24.558	0.000542411		AT1G08160	-0.683932	5.26402	26.3968	0.000413669
AT1G62540	1.39421	1.24753	24.5202	0.000545523		AT1G58340	-0.547134	4.11922	26.3413	0.000416982
AT1G01453	1.62675	3.53641	29.0365	0.000546241		AT4G15530	-0.893943	3.38298	26.3245	0.000417989
AT3G61550	2.29329	-0.816071	24.4343	0.000552683		AT5G06090	-0.642981	4.3145	26.306	0.0004191
AT2G25490	0.464423	6.90557	24.207	0.00057217		AT5G38710	-0.68231	4.16916	26.2767	0.000420874
AT1G17345	1.45577	0.425255	24.1864	0.000573977		AT1G13260	-0.668273	4.68394	26.269	0.000421339
AT3G51150	0.758966	3.46929	24.1429	0.000577815		AT1G32350	-2.60032	2.29936	31.7271	0.000421429
AT3G05180	1.27012	0.984813	24.0784	0.000583562		AT2G43330	-0.758037	4.92133	26.2316	0.000423615
AT3G14395	1.36885	0.447377	24.0536	0.00058579		AT1G11070	-1.05828	1.93932	26.2264	0.000423935
AT2G01505	0.600176	3.97148	23.9965	0.000590963		AT3G59370	-1.16046	5.35737	30.1208	0.000427099
AT1G29270	1.04891	1.74973	23.9355	0.000596541		AT5G27200	-1.42184	0.509082	26.0897	0.000432387
AT3G05858	1.24443	0.171212	23.8372	0.000605669		AT1G78950	-0.738545	3.46392	26.0886	0.000432459
AT3G10520	0.69961	3.08094	23.6573	0.000622809		AT4G27410	-1.27522	5.74571	30.6307	0.000436494
AT4G25434	0.709788	3.85711	23.6106	0.000627358		AT3G50140	-0.98265	2.4438	26.0051	0.000437724
AT2G38530	1.40784	6.60844	27.9237	0.000627879		AT1G78850	-1.13633	9.83688	28.4225	0.00043973
AT1G20190	0.520254	5.45578	23.4492	0.000643372		AT5G13580	-0.954398	7.55586	27.4295	0.000440825
AT2G44910	0.950513	1.28282	23.3245	0.000656085		AT3G10910	-0.624778	5.86409	25.9138	0.000443565
AT3G61830	0.577068	3.27967	23.2656	0.000662193		AT4G15330	-0.684583	5.41814	25.9089	0.000443883
AT2G26070	0.601917	3.59777	23.1444	0.000674982		AT1G05100	-0.884223	2.05745	25.8853	0.000445409
AT5G58600	0.544705	3.99375	23.1162	0.000677997		AT1G30260	-1.09475	2.5355	25.8351	0.000448681
AT1G54570	0.524754	4.06114	23.0889	0.000680937		AT1G13635	-0.688044	3.22126	25.7601	0.000453615
AT2G06925	0.570203	4.22376	23.0811	0.000681782		AT1G22890	-1.22685	0.677939	25.7257	0.000455903
AT5G26340	0.686602	5.87173	23.0789	0.000682011		AT4G14380	-1.23574	2.16295	25.7438	0.000456547
AT5G02480	0.567417	7.27035	23.0304	0.000687278		AT1G02660	-0.810289	3.61398	25.6559	0.000460584
AT4G31910	0.529211	7.43361	22.9454	0.000696618		AT2G27740	-0.853639	2.93778	25.5983	0.000464495
AT5G28490	1.34253	0.774297	22.9067	0.000700929		AT1G76180	-0.96197	8.99437	26.7013	0.000472089
AT1G52343	0.832716	2.37487	22.8088	0.000711962		AT2G35980	-0.70855	5.38369	25.4015	0.000478152
AT5G63580	1.52456	-0.213218	22.7479	0.000718923		AT5G59820	-0.764047	4.53763	25.3373	0.000482711
AT5G17860	1.0947	2.40844	22.7103	0.000725901		AT5G46890	-1.58232	8.58903	30.4198	0.000485674
AT5G66590	0.554355	4.95102	22.6784	0.00072698		AT3G21550	-1.22077	4.46616	29.1146	0.000488295
AT4G23920	0.628107	4.01554	22.6415	0.000731297		AT2G31380	-0.939938	1.99805	25.2477	0.000489156
AT3G48580	1.16391	0.332105	22.5955	0.000736721		AT1G76620	-1.564	0.453872	25.2269	0.00049067
AT1G07260	0.560513	4.24398	22.5926	0.000737065		AT4G03480	-1.11256	1.72225	25.226	0.00049073
AT2G32100	1.01917	1.96921	22.4057	0.000759639		AT1G11260	-0.821505	7.05223	25.6523	0.000491556
AT2G23950	0.448692	5.10274	22.3917	0.00076136		AT1G54540	-1.02698	4.42592	27.2412	0.000500875
AT1G80110	0.557272	3.45697	22.2452	0.000779682		AT3G03530	-0.644669	4.50351	25.0765	0.000501771
AT4G12360	3.17148	-1.78736	22.2387	0.000780504		AT5G24100	-0.936987	4.86108	26.6917	0.000503832
AT1G66920	1.85591	-1.1293	22.2176	0.000783181		AT2G19900	-0.850968	2.95976	25.0268	0.000505501
AT1G53230	1.7857	-0.840565	22.1406	0.000793078		AT1G16370	-0.735875	4.63822	25.0167	0.000506262
AT5G02190	1.05256	1.97505	22.1189	0.000795901		AT2G38230	-0.763488	3.69146	24.9049	0.000514802
AT1G61480	0.686432	2.6881	22.0948	0.000799036		AT4G24230	-0.721589	4.50014	24.8334	0.000520349
AT2G40085	0.901576	1.35218	22.0905	0.0007996		AT5G58860	-0.620367	7.84175	24.8101	0.000522174
AT4G11310	1.88649	-0.826936	22.0594	0.000803681		AT4G19690	-1.57866	5.47123	29.6055	0.000531891
AT2G24000	1.06875	0.852567	21.9032	0.000824539		AT4G23570	-0.577105	3.47591	24.6495	0.00053496
AT4G32570	0.480329	3.91975	21.8793	0.000827786		AT4G36610	-0.809604	5.78782	25.2892	0.000536143
AT2G42660	0.674557	2.57171	21.8581	0.000830686		AT5G12870	-0.666176	2.74287	24.5326	0.000544498
AT1G05710	0.594114	5.00006	21.8463	0.0008323		AT4G25560	-1.41454	3.11837	27.5729	0.000545412
AT5G07450	1.14711	2.79046	22.7779	0.000833596		AT3G14200	-0.851814	5.17958	25.5348	0.000548099
AT5G62260	0.445906	5.17569	21.7864	0.000840562		AT4G26260	-1.78579	0.89616	24.88	0.000556694
AT5G40230	0.542403	4.25111	21.7232	0.000849387		AT1G79620	-0.524076	4.54842	24.3672	0.000558351
AT1G78460	1.22393	1.0637	21.7115	0.000851038		AT1G70420	-0.74859	4.19516	24.3496	0.000559855
AT1G33770	2.12539	-0.715462	21.5923	0.000868029		AT3G52920	-0.521157	5.23341	24.3203	0.000562357
AT5G10180	1.2026	4.91007	24.9208	0.000872154		AT5G18130	-0.675569	5.88388	24.2862	0.000565285
AT1G68330	0.532343	3.29267	21.5545	0.000873503		AT3G20100	-0.60169	5.3681	24.2704	0.000566655
AT4G24275	0.52222	4.53744	21.5455	0.000874815		AT3G16150	-0.580203	3.80855	24.2647	0.000567152
AT5G40240	0.471928	5.53062	21.521	0.000878385		AT4G10510	-0.707454	2.82981	24.2575	0.000567774
AT5G57123	1.05499	1.17653	21.5124	0.000879651		AT2G37925	-0.972243	1.16784	24.2083	0.000572061
AT3G14362	1.48792	0.569925	21.4798	0.000884442		AT4G11100	-1.6104	-0.510998	24.2073	0.000572147
AT4G25420	0.970022	0.798803	21.4638	0.000886808		AT2G26570	-0.598734	5.89172	24.1851	0.000574094
AT1G23080	0.557371	5.94712	21.312	0.00090962		AT3G28770	-1.86631	-0.755689	24.1831	0.000574269
AT5G60120	0.457797	5.91259	21.2848	0.000913783		AT2G36430	-0.784777	4.04952	24.1773	0.000574777
AT2G29940	2.74057	-0.729074	21.524	0.000928343		AT5G28770	-0.538732	4.53178	24.1569	0.000576579
AT5G14920	0.774817	4.13379	21.2476	0.000944074		AT1G19390	-1.38408	-0.0165522	24.1359	0.000578437
AT5G23575	0.480257	7.58451	21.0905	0.000944173		AT3G45130	-1.06292	2.55129	24.1076	0.000580951
AT1G60680	0.464821	5.89452	21.0859	0.000944909		AT5G62130	-0.539666	4.49104	23.9975	0.00059087
AT5G53870	1.75798	-1.19419	21.0066	0.000957674		AT3G57520	-0.839211	7.58781	24.5654	0.000599921
AT4G00130	2.14329	0.707433	22.5005	0.000965833		AT5G51890	-0.745625	6.4746	23.8819	0.000604057
AT5G50360	2.48914	-1.51228	20.9564	0.000965876		AT5G14020	-0.561859	4.86777	23.7718	0.000611837
AT5G42900	0.841797	1.50408	20.9422	0.000968202		AT1G03850	-0.782198	5.68928	24.2284	0.000617818
AT2G25130	0.850207	2.28871	20.8939	0.00097618		AT3G61380	-0.744125	3.86407	23.6747	0.000621135
AT1G75490	1.51739	-0.328012	20.8776	0.000978895		AT5G61340	-0.799505	6.73733	24.1271	0.000622288
AT3G22810	0.814881	2.71431	20.7738	0.000996365		AT1G43790	-1.2437	3.9127	26.9274	0.000627755
AT4G16860	1.25794	0.79085	20.733	0.00100333		AT4G17220	-0.740658	4.0817	23.5607	0.000632255
AT1G48590	5.6545	-2.66456	24.783	0.00100888		AT3G24535	-0.848619	1.8702	23.54	0.000634309
AT1G08440	1.4493	-0.374396	20.6758	0.00101322		AT3G20570	-0.552332	5.89783	23.519	0.000636392
AT1G64820	2.14813	-1.49103	20.6568	0.00101652		AT4G37700	-1.47997	5.29422	28.0389	0.000637221
AT3G47380	0.648789	2.83936	20.5992	0.00102663		AT5G56980	-0.769988	6.83476	23.6575	0.000641177
AT1G02850	0.442616	5.96174	20.5459	0.00103607		AT1G56660	-0.6405	5.23582	23.4624	0.000642046
AT3G56880	0.455687	5.60278	20.521	0.00104053		AT3G15115	-0.790116	3.91412	23.4453	0.000643766
AT1G60010	0.782478	4.74162	21.2024	0.00104563		AT3G47965	-0.728604	3.55534	23.2349	0.000665402
AT4G34970	0.864474	2.45831	20.4874	0.00104658		AT5G06760	-1.48711	2.46943	25.4837	0.000670662
AT1G72970	0.817775	4.13446	21.0299	0.00105234		AT1G54095	-1.22484	2.83684	24.4565	0.000672407
AT1G55740	0.498066	6.09449	20.4392	0.00105531		AT5G14470	-1.45716	2.18423	24.5936	0.000675358
AT2G45400	0.55235	5.74472	20.4212	0.00105861		AT3G14050	-0.650802	6.74883	23.0604	0.000684011
AT4G22100	4.62049	-2.03562	20.3978	0.00106291		AT5G37690	-0.639989	6.96679	22.9619	0.000694794
AT1G74890	1.06366	0.480696	20.3209	0.00107716		AT4G12690	-0.808703	3.08201	22.8835	0.000703525
AT4G37220	0.972085	3.43084	21.1614	0.00107894		AT1G10370	-0.852972	2.28016	22.8357	0.000708912
AT1G24280	0.48276	4.8337	20.3068	0.00107978		AT3G22740	-1.18857	2.15118	22.9562	0.000709549
AT5G17450	0.634912	2.5971	20.2665	0.00108737		AT5G26740	-0.682617	6.54567	22.8287	0.000709696
AT4G00200	0.485702	4.58835	20.2289	0.00109452		AT5G46900	-1.56989	7.85312	27.1257	0.000710652
AT3G62820	2.56066	-1.97565	20.2251	0.00109523		AT5G24910	-0.995741	3.3961	23.4959	0.000723234
AT2G26440	1.13799	1.27656	20.1771	0.00110442		AT2G05160	-0.691198	3.58619	22.6952	0.00072502
AT4G27900	0.577011	4.03428	20.0112	0.00113693		AT4G10310	-1.20214	1.88451	22.6879	0.000725871
AT2G24070	0.804877	2.52242	19.9901	0.00114116		AT1G66460	-2.11749	0.615101	23.8674	0.000726014
AT1G79440	0.469648	6.43686	19.9847	0.00114224		AT4G03110	-0.641156	5.87849	22.6815	0.000726614
AT4G15160	1.4712	9.04017	23.4102	0.00114382		AT4G01890	-1.27496	2.62661	23.9316	0.000732119
AT2G27550	0.774216	4.8986	20.7162	0.00114945		AT1G02575	-1.48192	1.35182	22.9266	0.000732887
AT5G38700	0.710125	2.51098	19.8848	0.00116247		AT1G58370	-0.724638	4.1493	22.6133	0.000734619
AT1G61080	0.946246	2.77572	19.8909	0.00116723		AT3G12110	-0.674461	5.76723	22.5302	0.000744508
AT1G29670	1.18093	1.58264	19.8447	0.00117071		AT5G65990	-0.669715	5.00863	22.3692	0.000764135
AT2G29120	1.39555	0.578391	19.8327	0.00117319		AT5G02000	-0.870996	1.77521	22.3051	0.00077213
AT5G03435	1.58623	-0.0182412	19.8326	0.00117321		AT5G23810	-0.668588	2.50721	22.3045	0.000772201
AT2G40940	0.462128	6.83481	19.8019	0.00117959		AT1G26800	-1.00439	4.22964	24.1723	0.000772735
AT3G46780	3.89168	-2.53113	19.7734	0.00118555		AT1G54870	-1.70674	-0.666591	22.2843	0.000774733
AT5G50300	1.13034	4.14348	22.3589	0.00120244		AT1G72150	-0.605052	8.88963	22.2774	0.000775607
AT1G32240	0.641652	3.46688	19.6453	0.00121276		AT2G27035	-0.869298	1.59194	22.2546	0.000778484
AT3G14020	0.722027	2.67609	19.5919	0.00122433		AT1G63910	-0.987272	1.57196	22.2011	0.000785295
AT2G31220	1.44964	0.469771	19.4517	0.00125535		AT3G16850	-0.605588	6.39527	22.1981	0.000785678
AT1G33610	0.657133	3.40756	19.4291	0.00126043		AT1G20380	-0.565073	3.91348	22.1945	0.000786142
AT3G52180	0.673124	3.4165	19.4078	0.00126524		AT3G49760	-0.83294	3.43448	22.152	0.000791607
AT5G57710	0.588604	5.03549	19.387	0.00126996		AT5G19240	-0.721717	6.53754	22.1798	0.000792299
AT3G60280	0.986316	4.658	21.559	0.00127076		AT5G18970	-0.523743	4.64814	22.1335	0.000793997
AT4G18197	0.559758	3.06454	19.3025	0.00128938		AT1G73290	-1.3239	3.61659	25.3529	0.000796911
AT3G15680	0.534274	3.82771	19.2785	0.00129495		AT2G32020	-0.749293	3.45958	22.0729	0.000801909
AT3G15340	0.827901	3.07435	19.2633	0.00129852		AT4G26580	-0.950562	3.40705	22.6009	0.000805074
AT5G15160	1.18031	1.1045	19.2472	0.00130227		AT2G38750	-0.937486	7.04224	23.7521	0.000807157
AT1G75360	1.50026	-0.62198	19.2249	0.00130753		AT3G14770	-0.601011	5.05761	22.0192	0.00080899
AT5G65140	0.791702	3.33472	19.217	0.00130938		AT1G74310	-0.805904	3.91198	22.1282	0.000809417
AT5G18550	0.536272	4.40867	19.186	0.00131673		AT5G59090	-0.626826	8.19153	22.0058	0.000810758
AT1G59970	0.431471	4.34306	19.1663	0.00132143		AT1G71050	-2.02527	-0.171447	21.9968	0.000811965
AT3G20555	3.56	-2.19339	19.1468	0.00132609		AT2G14100	-0.627752	5.31616	21.9638	0.00081637
AT5G38980	1.83007	-1.22868	19.1103	0.00133488		AT1G71520	-1.08274	1.56622	21.9471	0.000818614
AT2G22450	0.577615	4.33797	19.1017	0.00133696		AT2G28410	-0.75299	3.99185	21.9287	0.000821091
AT5G56320	0.446953	6.11167	19.09	0.0013398		AT3G51660	-0.733947	4.07573	21.9122	0.000823317
AT5G26622	0.508496	4.41422	19.0237	0.001356		AT1G48745	-0.991488	2.74668	21.882	0.000830333
AT2G16060	0.723426	3.29205	18.9346	0.00137815		AT2G22330	-0.524142	8.60365	21.841	0.000833023
AT4G22070	0.417964	5.94461	18.9326	0.00137867		AT3G22600	-1.12905	8.30267	24.7513	0.000835128
AT3G29320	0.819468	5.38368	20.1121	0.00138521		AT1G74460	-0.862182	6.90324	22.8994	0.000839452
AT2G05520	0.713703	3.06009	18.9049	0.00138563		AT2G19060	-1.56015	4.08002	25.754	0.000841837
AT1G51940	0.524806	3.63678	18.9025	0.00138625		AT4G28085	-0.753773	3.48556	21.7373	0.000847409
AT3G57780	0.689223	2.76561	18.8467	0.00140043		AT3G22400	-0.609876	5.27838	21.7247	0.000849177
AT5G63350	0.981808	1.06121	18.8452	0.00140083		AT2G34810	-1.67227	2.06953	24.1262	0.000849602
AT1G48870	1.03265	1.63223	18.8357	0.00140326		AT1G63840	-0.661872	6.12422	21.7082	0.000851504
AT1G31310	1.27661	-0.256238	18.8328	0.001404		AT3G45390	-1.27821	0.967467	21.6639	0.000857778
AT3G22360	5.0091	0.00615697	21.9127	0.00140889		AT1G70170	-0.666321	4.193	21.6615	0.000858123
AT4G00080	0.833695	6.48859	19.9467	0.00141141		AT2G40320	-0.636172	4.11074	21.6531	0.000859312
AT3G44290	0.949232	2.56616	18.784	0.00141897		AT5G06905	-2.1846	-0.851171	21.6503	0.000859712
AT4G21750	1.55555	2.41334	21.1892	0.00142674		AT3G05155	-1.11073	3.92552	23.995	0.000862063
AT5G02200	0.852496	2.86661	18.7362	0.00142907		AT3G24715	-0.630146	3.47984	21.5944	0.000867732
AT1G34640	1.44493	0.109327	18.6441	0.00145348		AT3G19580	-0.953865	5.43574	23.7663	0.000867923
AT5G51800	2.44526	-1.68923	18.6341	0.00145616		AT4G16750	-0.659349	3.9909	21.5789	0.000869963
AT3G27220	0.541655	3.49947	18.5204	0.00148704		AT3G61750	-0.575672	3.86504	21.5617	0.000872463
AT3G10840	1.28858	0.131412	18.5186	0.00148755		AT3G16390	-0.658795	5.09925	21.5005	0.000881401
AT3G23637	3.19237	-2.06498	18.4257	0.00151336		AT4G37340	-0.673091	3.36887	21.4556	0.000888021
AT4G08150	0.726319	2.76049	18.3674	0.00152986		AT5G55970	-0.72525	5.73337	21.6893	0.000894574
AT3G59220	0.511877	6.35766	18.3588	0.00153229		AT1G09070	-0.554865	6.72517	21.3926	0.000897416
AT3G12710	0.40131	5.29611	18.3257	0.00154176		AT5G60320	-2.00878	-1.46397	21.3563	0.000902885
AT2G24720	2.02014	-0.803361	18.297	0.00155004		AT1G75000	-0.735896	4.43267	21.4386	0.000904197
AT2G22180	2.70921	-1.3549	18.2835	0.00155395		AT1G53640	-0.956061	1.42305	21.3423	0.000905006
AT4G36870	0.495747	3.66522	18.266	0.00155903		AT2G39510	-0.688446	5.6634	21.3601	0.000905418
AT4G03610	0.458451	4.42606	18.2406	0.00156645		AT3G43850	-1.54989	-0.511651	21.3264	0.000907421
AT4G32000	0.622665	3.07173	18.2213	0.00157212		AT3G22620	-1.24844	8.79697	24.3606	0.000939524
AT1G23510	2.0857	-1.12942	18.1659	0.00158852		AT1G05660	-0.978832	5.04702	23.3925	0.000942355
AT1G32190	0.432912	4.67094	18.1648	0.00158882		AT5G40690	-0.690342	6.56719	21.0678	0.000947804
AT4G35720	0.943158	1.55818	18.1371	0.00159712		AT3G26380	-0.545252	3.93475	21.0434	0.000951736
AT1G76610	1.48199	-0.273128	18.0854	0.00161268		AT3G48390	-0.886832	1.80396	20.955	0.000966098
AT5G48560	0.42275	6.32603	18.0518	0.0016229		AT5G19410	-0.77861	5.25736	21.7357	0.00096687
AT1G48800	1.14322	0.0355753	18.0416	0.00162604		AT1G29230	-0.85268	1.65336	20.9205	0.000971773
AT1G18410	0.999766	0.820392	18.0298	0.00162966		AT5G20410	-0.807185	2.64765	20.895	0.000976
AT4G19230	0.405693	6.161	18.0262	0.00163076		AT3G62660	-0.580121	6.07061	20.8806	0.000978395
AT3G20840	0.603637	4.26835	17.9993	0.00163904		AT3G53420	-1.20341	10.8376	23.6521	0.000982283
AT5G42690	0.503227	4.06926	17.9983	0.00163936		AT1G80450	-0.980423	2.82846	20.9615	0.000986785
AT4G31290	0.504253	7.37047	17.9374	0.00165832		AT1G71880	-1.0494	6.89085	23.4347	0.00099418
AT1G21320	1.50531	-0.453373	17.9155	0.0016652		AT5G37478	-0.752265	3.23481	20.7516	0.00100015
AT5G51750	1.51346	3.30949	20.711	0.00167554		AT1G07550	-0.981259	1.06444	20.7327	0.0010034
AT3G48410	0.445181	4.61547	17.8466	0.00168709		AT1G76490	-0.542354	9.49696	20.7121	0.00100694
AT4G21940	1.67126	-0.801566	17.8231	0.00169461		AT1G30720	-0.612288	5.59451	20.7051	0.00100815
AT3G47980	0.452106	4.94908	17.7655	0.00171329		AT1G24170	-0.552491	5.6361	20.6639	0.00101529
AT3G04550	0.855933	1.32348	17.7544	0.00171691		AT5G01520	-0.698757	4.66345	20.6626	0.00102068
AT5G64660	0.451893	4.10539	17.697	0.00173578		AT3G56730	-1.06089	2.85851	21.2918	0.0010226
AT2G29330	0.605403	5.2642	17.6869	0.00173913		AT4G23070	-0.947846	1.89892	20.5988	0.00102669
AT2G27990	1.65075	-1.1943	17.6448	0.00175318		AT5G23370	-0.689763	2.25616	20.5752	0.00103087
AT5G39890	1.13642	0.347935	17.6045	0.00176676		AT5G67190	-0.70431	3.00536	20.5606	0.00103346
AT1G33890	1.9188	-1.00548	17.5899	0.0017717		AT5G50720	-0.587755	3.40006	20.5321	0.00103854
AT3G15460	0.458936	3.83921	17.5873	0.00177256		AT3G12580	-1.22125	6.10919	23.7734	0.00105431
AT4G20000	0.648874	4.4266	17.5772	0.00177602		AT2G03730	-0.645731	5.70041	20.4394	0.00105529
AT3G58190	1.14187	2.81787	18.7725	0.00177777		AT1G14540	-1.27943	4.07695	23.4474	0.00106373
AT4G13210	0.746562	1.71551	17.5611	0.0017815		AT2G36830	-1.35581	11.0628	23.4429	0.00106439
AT1G19380	0.66252	2.3705	17.4729	0.00181196		AT4G29905	-0.898145	7.3186	21.8605	0.00106569
AT1G14240	0.468856	6.1883	17.4699	0.00181297		AT2G24550	-0.526667	6.89548	20.3327	0.00107495
AT4G00820	0.481757	5.81506	17.4599	0.00181648		AT1G29200	-0.814699	1.96397	20.327	0.00107601
AT5G23240	0.639904	3.05383	17.4495	0.00182012		AT5G60270	-0.617422	3.29918	20.3187	0.00107757
AT3G57170	0.528896	5.29054	17.3227	0.00186522		AT2G34500	-1.22913	6.82059	23.6012	0.00107923
AT2G02100	0.640134	7.33191	17.2764	0.00188732		AT5G55250	-0.893181	3.40061	20.6656	0.00108096
AT3G46800	1.55111	0.301895	17.2589	0.00188844		AT1G05310	-1.66507	2.70517	23.2753	0.00108937
AT2G46870	3.27524	-2.00524	17.2345	0.00189741		AT1G35180	-1.25808	1.17343	20.2256	0.00109514
AT5G50180	0.395821	5.89253	17.2331	0.00189791		AT5G07130	-0.614557	5.25641	20.2028	0.00109949
AT1G02205	0.794108	2.09982	17.1786	0.00191814		AT3G52540	-0.996317	1.44753	20.1666	0.00110646
AT4G39260	0.582476	9.75197	17.1666	0.00192261		AT5G50120	-0.730653	2.75694	20.1644	0.00110687
AT4G13280	0.709152	4.48783	17.5051	0.00194069		AT4G12330	-1.12151	5.40969	23.1171	0.00111361
AT1G60390	0.52804	5.09715	17.0915	0.00195098		AT2G39530	-1.592	5.69658	24.1696	0.00112827
AT2G45160	0.482999	6.07723	17.0564	0.00196439		AT5G58780	-1.55975	1.48976	21.0007	0.00113914
AT4G26070	0.517292	2.9336	17.0546	0.00196508		AT1G20450	-0.774646	8.30909	20.4226	0.00114728
AT5G35735	0.490512	5.57579	17.0087	0.00198285		AT2G03760	-0.656717	5.82926	19.9521	0.00114879
AT4G11340	2.6213	-1.28276	16.9764	0.00199542		AT4G02970	-0.527608	4.64816	19.9223	0.00115481
AT3G26770	0.637462	4.3618	16.9743	0.00199626		AT4G15920	-0.542494	5.39136	19.8797	0.00116351
AT3G26590	0.466833	5.48986	16.9525	0.0020048		AT3G27250	-0.732855	4.21164	19.9812	0.00116357
AT1G04680	0.609953	7.26875	16.9103	0.00202151		AT4G15400	-0.829604	4.38511	20.7742	0.00116489
AT4G08620	0.879433	3.3143	17.4127	0.00203845		AT4G38080	-0.972092	9.77442	21.3489	0.00116861
AT1G57835	2.48916	-1.51204	16.8537	0.00204415		AT1G22190	-0.555627	6.2482	19.8356	0.0011726
AT3G14415	0.558865	3.79455	16.8449	0.00204772		AT3G27170	-0.946428	4.76685	21.7714	0.00118886
AT5G53900	0.433352	5.45834	16.8263	0.00205522		AT5G17600	-0.779272	3.37627	19.7243	0.0011959
AT4G03210	0.55071	4.39047	16.8195	0.00205799		AT3G56000	-0.899816	4.58751	21.211	0.00120313
AT5G14895	1.59016	-0.432504	16.8175	0.00205882		AT3G01420	-0.642525	10.5546	19.6856	0.00120413
AT2G26480	0.570269	4.29154	16.8142	0.00206017		AT1G32100	-0.989292	6.10827	22.0474	0.00120926
AT5G64410	0.449334	5.65622	16.7829	0.00207293		AT1G15380	-0.853835	8.04599	20.6759	0.00121265
AT5G17960	1.22219	1.11134	16.7649	0.0020803		AT2G46480	-1.41938	0.0579012	19.5694	0.00122924
AT2G42840	1.3013	5.77469	19.3822	0.002092		AT3G01175	-0.599101	2.86977	19.5385	0.00123603
AT5G39760	0.8592	2.21728	16.6677	0.00212077		AT5G57180	-0.705392	1.96173	19.5236	0.00123933
AT1G63670	0.51422	3.61013	16.6267	0.00213812		AT1G49030	-1.86586	-0.50877	19.5072	0.00124297
AT3G52561	1.39435	-0.105458	16.6215	0.00214036		AT2G39410	-0.605122	3.46528	19.5055	0.00124334
AT4G29305	5.49779	-2.76051	19.3994	0.0021474		AT1G25450	-1.03629	4.11707	21.5543	0.00125105
AT3G03090	0.587665	2.43723	16.6009	0.00214913		AT1G68850	-0.613796	6.15314	19.4493	0.00125588
AT2G13610	1.11363	0.495204	16.5304	0.00217956		AT4G24130	-0.960976	5.867	21.6325	0.00125678
AT3G12970	0.478611	4.76621	16.4922	0.00219628		AT1G01120	-0.619014	6.76007	19.3476	0.00127897
AT1G69480	0.543962	2.98055	16.4509	0.00221448		AT1G01430	-0.533797	5.09982	19.3338	0.00128215
AT3G13380	0.81455	5.08025	17.7047	0.0022337		AT4G24265	-0.913015	1.47916	19.3279	0.00128351
AT2G29000	1.46179	1.16715	16.9898	0.0022347		AT3G17380	-0.654675	2.3475	19.3258	0.001284
AT4G35200	0.569025	2.71906	16.3813	0.00224561		AT5G09530	-0.93512	9.79289	20.5833	0.00129137
AT3G10040	0.695026	1.96575	16.3653	0.00225284		AT5G06900	-1.9474	0.301247	19.8872	0.0012954
AT2G34555	2.98362	-1.91983	16.3391	0.00226476		AT5G35110	-0.81837	3.24714	19.2683	0.00129734
AT2G16660	0.73165	3.18068	16.3241	0.00227161		AT1G53830	-1.27229	6.53122	22.3473	0.00132475
AT5G12170	0.389554	4.8242	16.3077	0.00227913		AT5G27690	-0.646849	2.68077	19.1361	0.00132865
AT5G24190	2.0446	-0.990878	16.2968	0.00228412		AT5G60660	-1.23095	7.9509	22.0969	0.00133117
AT1G29500	2.30894	-0.728287	16.5084	0.00229912		AT3G11430	-0.600317	5.83981	19.1222	0.001332
AT5G21080	0.614903	2.86751	16.1883	0.00233473		AT4G34810	-1.11238	1.673	19.0604	0.00134701
AT1G33590	0.568437	6.37848	16.1181	0.00236823		AT1G62660	-0.700824	9.53706	19.046	0.00135052
AT1G78390	0.832684	1.36223	16.0673	0.0023928		AT4G17340	-1.24764	10.1239	21.7504	0.00135345
AT5G64860	0.444647	4.45255	16.0426	0.00240486		AT5G12110	-0.747802	2.03965	18.9738	0.00136836
AT2G26870	0.762172	2.12706	16.0357	0.00240821		AT3G47420	-0.663936	5.83565	19.0609	0.00137012
AT2G38860	0.566597	7.04229	16.0057	0.00242297		AT1G55910	-0.627066	2.93191	18.9569	0.00137259
AT5G02030	0.984122	1.3839	16.005	0.00242333		AT1G09440	-0.685	2.33272	18.9289	0.00137958
AT5G02240	0.392606	4.81943	15.9781	0.00243669		AT5G54450	-2.86873	-1.65959	18.9279	0.00137985
AT5G02260	0.472847	7.01424	15.9167	0.00246744		AT3G04370	-0.568491	4.00606	18.9175	0.00138245
AT3G19330	0.622442	2.64744	15.8761	0.00248807		AT3G11340	-0.785278	7.48291	19.6459	0.00138558
AT4G21550	0.689677	1.88555	15.8394	0.00250687		AT4G27310	-0.71311	3.75811	18.9011	0.0013866
AT2G03590	0.511694	3.41539	15.8343	0.0025095		AT1G53560	-1.08275	4.95084	21.5804	0.00138757
AT4G21650	1.03773	0.896897	15.8184	0.00251771		AT3G22231	-4.44637	-2.25349	18.8875	0.00139005
AT4G16220	1.80479	0.942905	17.0354	0.00253471		AT3G52060	-0.774348	8.23348	19.4552	0.00139273
AT3G30260	2.94585	-1.94801	15.7768	0.00253934		AT3G52820	-0.697172	3.97001	18.8463	0.00140055
AT1G65920	0.645257	3.21525	15.7622	0.00254701		AT1G04360	-0.556996	5.05794	18.8285	0.00140512
AT5G19160	0.583905	2.58489	15.7562	0.00255012		AT5G50770	-1.56308	-0.716314	18.7744	0.00141911
AT3G59480	0.444055	4.19119	15.7534	0.00255163		AT3G13640	-1.05713	0.471474	18.7469	0.00142626
AT4G30110	0.608746	4.05852	15.679	0.00259107		AT1G72510	-0.70342	7.7593	18.8858	0.00142943
AT2G38920	1.36222	0.396338	15.6598	0.00260143		AT4G32480	-0.656515	5.58418	18.826	0.00142972
AT5G10570	1.46223	-0.690874	15.6368	0.00261381		AT5G10230	-1.01865	5.64293	21.184	0.0014331
AT1G65150	0.847694	1.23923	15.6262	0.00261957		AT3G23760	-1.54856	-0.398547	18.7194	0.00143349
AT1G79250	0.81628	1.7461	15.6145	0.00262594		AT4G12370	-1.9984	-1.683	18.703	0.0014378
AT1G19220	0.677189	5.76991	16.1336	0.00263067		AT5G03260	-1.29675	6.0357	21.7336	0.00144548
AT5G42030	0.551272	5.00256	15.5991	0.00263431		AT1G80160	-0.828395	1.27087	18.6673	0.00144729
AT5G13140	0.778252	2.09318	15.5741	0.00264799		AT1G53680	-1.0334	4.19563	20.8444	0.00144905
AT5G20110	0.537099	3.54034	15.5503	0.00266114		AT2G41170	-0.631253	4.02503	18.6485	0.00145228
AT1G11300	0.666299	2.98452	15.5411	0.00266624		AT3G62020	-1.01687	5.16329	21.0683	0.00145682
AT5G40540	0.413996	4.23187	15.5342	0.00267006		AT2G38640	-0.68482	3.92489	18.6233	0.00145905
AT1G66960	1.28548	0.00611619	15.5266	0.00267428		AT5G63600	-0.555116	8.42284	18.612	0.0014621
AT4G36620	0.86759	2.49788	15.5264	0.0026744		AT1G78530	-1.17133	0.779172	18.5529	0.00147814
AT3G01870	2.75158	-0.624193	16.4339	0.00269741		AT4G29110	-0.73387	3.79405	18.5525	0.00148216
AT3G56380	1.51718	0.303691	15.492	0.00270036		AT3G05890	-0.769587	8.44726	19.0766	0.00148496
AT4G27180	0.371987	6.1583	15.455	0.00271447		AT3G54500	-0.986419	6.04675	20.793	0.00148991
AT5G17880	0.495686	3.07451	15.4007	0.00274542		AT4G38960	-0.595774	3.07862	18.5043	0.00149147
AT1G47400	1.42509	-1.0198	15.3605	0.00276863		AT2G28110	-0.683331	6.64529	18.6397	0.00149228
AT5G39850	0.430516	3.81158	15.3502	0.00277459		AT1G17710	-1.70853	1.16419	19.653	0.00149499
AT1G27030	0.432656	7.0423	15.3289	0.00278702		AT3G50400	-0.82283	5.61151	19.746	0.00150135
AT2G23800	3.82522	-2.57465	15.277	0.00281758		AT2G45960	-1.04396	10.7303	20.2908	0.00150319
AT4G19680	0.975596	4.73388	17.1196	0.00282826		AT4G25830	-1.43708	2.77336	20.8154	0.00151125
AT4G27300	2.06643	-1.66505	15.252	0.00283241		AT1G11380	-0.72853	4.99593	19.0096	0.00151428
AT5G06250	1.89032	-0.396037	15.243	0.0028661		AT4G04990	-0.671287	4.81835	18.5373	0.00151757
AT2G36350	0.510102	5.06433	15.1709	0.00288128		AT5G01190	-0.786455	3.02215	18.383	0.00152541
AT1G19370	0.433728	5.23044	15.1471	0.00289581		AT3G52900	-0.693752	3.51907	18.3653	0.00153044
AT1G06990	1.8005	-1.83769	15.1275	0.00290783		AT5G04370	-0.622477	3.12208	18.3628	0.00153116
AT3G18440	0.358221	5.32999	15.1114	0.00291772		AT5G15180	-1.18783	6.19083	21.1765	0.0015316
AT1G23000	0.61914	3.36892	15.1004	0.00292458		AT1G53635	-1.27816	0.722697	18.3559	0.00153311
AT2G05510	0.807052	7.09413	16.1951	0.00295123		AT4G27435	-0.528489	4.12411	18.3473	0.00153558
AT1G62560	0.873096	0.983575	15.0486	0.00295684		AT3G27030	-0.523763	4.78843	18.3331	0.00153964
AT2G21050	0.415681	5.77188	15.0251	0.00297167		AT2G16720	-0.730319	5.33291	18.9728	0.00154183
AT1G68220	0.379688	4.88478	14.9863	0.00299626		AT3G19320	-1.37348	2.88792	20.6394	0.00155078
AT1G55920	0.48316	7.43775	14.9616	0.00301205		AT5G07322	-0.518401	5.51076	18.274	0.0015567
AT1G80340	0.482882	3.34869	14.9424	0.0030244		AT2G22122	-0.980376	4.93266	20.4908	0.00156078
AT1G76380	0.399662	4.51769	14.9363	0.00302835		AT1G78260	-0.571179	6.11673	18.2369	0.00156754
AT1G25422	0.892805	0.73408	14.9052	0.00304851		AT5G43450	-0.682361	4.22824	18.2382	0.00157152
AT4G33970	0.880584	0.802858	14.8474	0.00308646		AT3G15770	-0.614449	3.32678	18.223	0.0015716
AT5G53750	0.467288	3.43561	14.846	0.00308733		AT3G05150	-0.788521	4.16984	18.8386	0.00157365
AT4G35710	3.03102	-2.53109	14.8293	0.00309839		AT2G46420	-0.62025	2.5262	18.2092	0.00157568
AT1G49560	0.65589	2.92128	14.7929	0.00312272		AT1G14870	-0.514339	8.02523	18.2037	0.00157729
AT4G38900	0.385529	5.1743	14.7832	0.00312918		AT3G27200	-0.73427	4.35421	18.5653	0.00158753
AT1G18710	1.99793	-1.71274	14.7545	0.00314855		AT2G35270	-0.708343	3.89093	18.1666	0.00158829
AT5G26290	0.500117	6.84705	14.7346	0.00316204		AT2G26690	-0.613274	5.71545	18.1533	0.00159228
AT5G02630	0.637874	2.69693	14.7019	0.00318439		AT4G34650	-1.42025	-0.680017	18.0708	0.00161713
AT3G20470	1.32439	5.25711	16.9846	0.00325111		AT1G21100	-0.784628	8.10786	18.7259	0.00163877
AT3G14370	0.451795	3.81403	14.5936	0.00325975		AT1G75030	-1.13701	4.96385	20.6699	0.00164098
AT1G22900	2.47803	-1.83868	14.5927	0.00326041		AT3G55150	-0.920585	4.6905	19.7591	0.00164542
AT4G24570	0.862044	3.27731	15.1516	0.003264		AT1G71870	-0.607697	3.7554	17.9549	0.00165286
AT3G52570	0.362951	4.57858	14.5741	0.00327358		AT1G30700	-0.555054	6.82113	17.954	0.00165311
AT2G24700	1.10912	0.88073	14.5663	0.00327909		AT1G68230	-0.54808	3.87597	17.9077	0.00166765
AT3G21860	2.78401	-2.33372	14.5474	0.00329252		AT5G59490	-0.643866	3.67982	17.8945	0.00167184
AT4G23840	0.404285	4.11521	14.5416	0.00329668		AT5G37260	-0.674437	4.7247	18.0291	0.00169227
AT2G47240	0.655729	2.35909	14.529	0.00330576		AT5G54530	-1.13708	0.298989	17.8048	0.00170053
AT4G08040	0.704557	1.57629	14.4751	0.00334469		AT2G46690	-0.556576	5.50672	17.797	0.00170305
AT4G18270	0.402364	3.7461	14.4646	0.00335229		AT1G78860	-0.843862	3.77546	18.4503	0.00170804
AT5G07030	0.390497	7.98902	14.4616	0.00335455		AT1G03700	-1.14548	3.96989	20.1142	0.00172039
AT4G00520	0.452322	4.12549	14.4318	0.00337638		AT2G43390	-0.786083	3.48042	17.7606	0.0017425
AT1G66480	0.42614	4.76322	14.4125	0.00339063		AT3G16570	-0.651504	4.47388	17.686	0.00174415
AT5G62200	0.435647	4.07345	14.412	0.00339094		AT3G62260	-0.540451	4.18416	17.6423	0.00175403
AT5G60350	1.02033	0.0515266	14.4015	0.00339873		AT1G66690	-0.804787	1.56503	17.6204	0.00176137
AT3G03800	1.3777	-0.382498	14.4004	0.00339957		AT2G34070	-0.704223	5.36445	18.1511	0.00176543
AT3G10190	0.387737	4.29603	14.3747	0.00341874		AT4G35100	-0.743724	10.0333	17.8134	0.00177281
AT1G78780	0.618689	3.67576	14.3396	0.00344503		AT5G41590	-0.711187	1.55412	17.5843	0.00177358
AT4G36010	0.454218	4.3814	14.3356	0.00344808		AT3G13435	-1.01139	4.31448	19.6182	0.00179014
AT2G28790	0.499474	7.04092	14.3291	0.00345299		AT4G14245	-1.60456	0.19108	17.5317	0.00179159
AT2G47850	0.347674	5.25658	14.3231	0.00345751		AT4G25930	-3.27724	-1.34884	17.9101	0.00179672
AT1G63930	0.663602	3.14739	14.3215	0.0034587		AT4G02320	-1.92015	-1.73179	17.461	0.00181611
AT4G12480	1.17895	4.74871	16.2181	0.00348385		AT5G46530	-0.604005	3.5679	17.4495	0.00182012
AT3G46630	0.528276	3.17632	14.2696	0.00349831		AT5G45970	-0.648072	2.50131	17.4252	0.00182867
AT5G43590	0.793939	1.73693	14.2636	0.00350293		AT3G60840	-0.69755	3.66934	17.425	0.00182874
AT5G25550	5.65367	-2.66472	16.4009	0.00350923		AT3G49160	-0.580311	2.55518	17.4123	0.00183323
AT1G63480	0.406055	4.12815	14.2489	0.00351428		AT5G54980	-0.920425	5.31725	19.3486	0.00184065
AT5G11250	0.601676	2.95141	14.2458	0.00351669		AT5G27420	-0.652253	4.57208	17.4342	0.00184637
AT4G25410	0.595417	4.09109	14.2398	0.0035213		AT1G51260	-1.62197	2.34568	19.6715	0.0018547
AT2G31360	0.381912	7.13818	14.2284	0.00353016		AT1G72200	-0.991183	6.06109	19.5283	0.00185473
AT1G79060	0.510218	3.87209	14.1831	0.0035655		AT1G14290	-0.569303	6.08033	17.3188	0.00186665
AT2G22540	0.647004	4.02545	14.2556	0.00358298		AT5G43180	-0.582697	5.75811	17.3047	0.00187174
AT4G17785	0.609007	3.28374	14.1554	0.00358739		AT1G55430	-0.843445	2.91673	17.2989	0.00187881
AT2G39400	0.535434	2.59484	14.1224	0.00361362		AT4G39780	-0.67614	4.90725	17.6228	0.00188087
AT1G68530	1.11875	2.33643	14.9289	0.00361536		AT1G59590	-0.601765	5.4088	17.254	0.00189024
AT1G12805	1.81253	-0.949082	14.1184	0.00361683		AT3G29250	-0.516656	8.13661	17.2529	0.00189063
AT1G28390	0.585974	3.45039	14.1171	0.00361787		AT5G40890	-0.569703	8.40311	17.2312	0.00189862
AT1G23520	3.28631	-1.24809	14.7836	0.00362672		AT4G37060	-0.880924	1.61986	17.2189	0.00190316
AT3G27300	0.356183	6.33509	14.1044	0.00362799		AT3G61430	-1.24756	10.3697	19.7006	0.00190342
AT1G68320	1.90079	-1.3545	14.1044	0.00362803		AT4G18425	-0.741188	3.10543	17.164	0.0019236
AT5G01720	0.370352	5.98214	14.1004	0.00363124		AT3G23805	-0.615093	3.00387	17.1518	0.00192816
AT1G73500	0.463525	3.97938	14.0913	0.00363853		AT4G27700	-0.600727	3.02526	17.1115	0.00194338
AT5G06930	0.389579	4.73683	14.0301	0.00368821		AT4G36850	-1.154	0.470593	17.1104	0.00194378
AT2G21630	0.426104	4.0422	13.9964	0.00371599		AT5G19730	-0.688559	4.05644	17.1186	0.00195899
AT5G52380	0.522988	3.70702	13.9328	0.00376894		AT3G04010	-0.626924	5.70654	17.1265	0.00196779
AT3G11220	0.448723	3.99267	13.9114	0.00378699		AT4G12730	-0.777066	8.31538	17.7469	0.00196844
AT2G43700	0.557244	2.66003	13.9106	0.00378767		AT1G06570	-0.587566	5.46873	17.0308	0.00197426
AT4G22090	4.78619	-0.816653	15.626	0.00379317		AT5G27350	-0.560632	6.39975	16.9888	0.00199056
AT3G20120	0.36018	4.68156	13.9033	0.00379377		AT1G22330	-0.592667	4.81694	16.9887	0.00199062
AT5G47970	0.379794	4.2118	13.8425	0.00384568		AT1G08930	-0.517933	7.36023	16.9599	0.0020019
AT5G11320	3.67641	-2.66461	13.7949	0.00388698		AT2G36650	-0.706076	2.7981	16.9103	0.00202152
AT1G10990	0.50986	3.63428	13.7499	0.00392639		AT3G13480	-0.525259	2.82123	16.865	0.00203962
AT1G14490	1.06114	-0.220778	13.7469	0.00392907		AT3G04300	-0.908818	0.739498	16.8622	0.00204073
AT2G17230	0.637282	3.67902	13.7186	0.00395415		AT4G02650	-1.18142	0.231882	16.8343	0.00205201
AT5G20540	0.406389	4.51531	13.6626	0.00400433		AT3G21070	-0.659191	7.12474	16.9732	0.00205392
AT1G33260	0.478096	3.19643	13.6479	0.0040177		AT1G18280	-1.47589	0.797902	17.0463	0.00205502
AT2G34010	0.743658	1.33643	13.601	0.00406045		AT5G46115	-0.880152	0.863799	16.755	0.00208441
AT4G29990	0.659235	2.29574	13.5969	0.00406423		AT1G35330	-0.629791	4.24935	16.7478	0.00208739
AT4G11190	0.454528	5.80111	13.582	0.00407801		AT4G35420	-0.82568	3.81239	17.4189	0.00208964
AT4G24110	0.805647	1.69775	13.5517	0.00410605		AT2G39200	-1.07849	5.52671	19.0771	0.00210002
AT1G13510	0.476778	3.14338	13.5374	0.00411943		AT3G54020	-0.539574	4.55351	16.705	0.00210516
AT5G25460	0.406239	7.70722	13.5364	0.00412031		AT1G16130	-0.751614	3.2095	16.6915	0.00211078
AT2G18500	0.801392	2.20635	13.5292	0.00412709		AT2G15350	-1.29165	1.163	16.7374	0.00212341
AT1G54217	0.543303	2.78088	13.5218	0.00413406		AT1G67360	-0.729603	5.67341	17.3778	0.00212678
AT3G13672	0.878533	0.84664	13.5064	0.0041485		AT1G50900	-0.968962	1.13501	16.6427	0.00213134
AT5G54770	0.412355	3.64269	13.5032	0.00415153		AT2G18620	-0.548472	2.73729	16.6357	0.0021343
AT3G51860	0.43062	5.13584	13.5019	0.00415277		AT2G48140	-0.846874	7.71891	17.8992	0.00214126
AT1G57830	2.35945	-1.02092	13.7342	0.00415324		AT4G03510	-0.664763	4.30739	16.6806	0.00214736
AT4G33500	0.587667	3.00251	13.4858	0.00416796		AT1G02705	-3.80916	-2.65985	16.5468	0.00217245
AT3G21250	0.410221	6.68681	13.4744	0.00417885		AT5G54165	-1.15407	0.611112	16.5421	0.00217446
AT4G36740	0.79361	1.84167	13.4689	0.00418408		AT3G06750	-0.59824	3.83705	16.5416	0.00217471
AT3G18890	0.707858	1.88828	13.4673	0.00418561		AT4G05100	-0.856372	3.16309	16.8397	0.00219178
AT1G68470	0.658078	2.99966	13.429	0.00422223		AT4G19720	-0.529926	4.79595	16.4735	0.00220448
AT1G70950	0.395432	4.05607	13.4267	0.00422446		AT1G07350	-0.547534	6.07548	16.4655	0.00220801
AT5G57340	0.536922	5.06128	13.425	0.00422615		AT5G62420	-1.23596	2.77787	18.0975	0.0022113
AT1G12860	0.731061	1.67154	13.4115	0.00423914		AT3G50560	-1.35002	-0.291147	16.4487	0.00221548
AT2G27220	3.13598	-1.17797	14.1144	0.00425215		AT1G22550	-0.620851	5.87091	16.4843	0.0022326
AT1G68240	1.72127	-1.47033	13.3804	0.00426936		AT3G16350	-0.602091	5.04163	16.4178	0.00223482
AT4G18450	1.21652	0.283392	13.3609	0.0042885		AT2G32150	-0.760202	7.70293	17.1177	0.00223483
AT1G64170	0.44166	5.6475	13.3508	0.00429841		AT3G50130	-0.658618	3.64723	16.3747	0.0022486
AT3G09520	1.26518	-0.039432	13.3028	0.00434589		AT4G15610	-0.682738	8.43106	16.5579	0.00226371
AT1G68640	0.851579	1.16608	13.2911	0.00435762		AT4G24972	-1.34228	-0.61031	16.3223	0.00227241
AT3G09780	0.664287	2.58146	13.2852	0.00436348		AT4G03540	-0.758942	3.63832	16.5431	0.00228345
AT4G15230	0.414282	6.92554	13.2828	0.00436589		AT2G44230	-0.74189	5.04468	17.0463	0.00230732
AT3G58790	0.770416	2.95022	13.3855	0.00437335		AT3G06125	-0.617422	4.11065	16.2206	0.00231953
AT4G09570	0.366719	5.09651	13.2725	0.00437622		AT3G47210	-0.502758	4.55792	16.184	0.00233677
AT1G34540	0.901829	2.05575	13.2657	0.00439246		ATCG00010	-0.771951	2.66806	16.1823	0.00233759
AT5G40100	0.443864	4.04546	13.2548	0.00439404		AT1G60950	-0.642944	5.21242	16.4488	0.00234103
AT1G33790	1.56872	4.72142	16.0262	0.00443222		AT4G25780	-1.00644	0.862918	16.1652	0.0023457
AT1G06920	2.65539	-2.40894	13.2144	0.00443509		AT3G60720	-0.554487	2.74366	16.124	0.00236539
AT5G61420	0.604676	4.96381	13.4914	0.00444532		AT5G47950	-0.561337	5.59349	16.1157	0.00236935
AT1G23090	0.605187	2.22266	13.1675	0.00448336		AT3G13720	-0.64212	6.11452	16.3303	0.00238144
AT5G20810	0.725678	1.86339	13.141	0.00451083		AT2G22630	-0.579148	3.86623	16.0887	0.0023824
AT4G37740	0.669378	4.47602	13.5835	0.00453528		AT4G30470	-0.511205	4.92046	16.0753	0.0023889
AT1G52720	0.352225	5.62538	13.117	0.00453602		AT4G22217	-0.591205	3.2775	16.0712	0.0023909
AT4G31650	0.641766	2.24636	13.0898	0.00456466		AT5G03510	-0.873555	4.25893	17.3674	0.00239217
AT2G43860	2.77354	-2.06559	13.0811	0.00457387		AT2G28815	-0.986926	1.62153	16.06	0.00239635
AT5G58900	0.386726	5.8175	13.0729	0.00458252		AT1G03410	-0.654023	2.7382	16.0545	0.00239903
AT5G50335	2.45065	-2.53085	13.0617	0.00459443		AT4G18760	-0.576239	4.65025	16.0264	0.00241281
AT3G54920	0.474401	5.7935	13.0284	0.0046301		AT1G80920	-0.65223	7.43981	16.1824	0.00242369
AT4G25790	0.983917	5.02152	14.5797	0.00463782		AT1G02700	-1.33554	-0.305643	15.9798	0.00243585
AT5G44820	0.429245	3.74325	13.0179	0.00464146		AT1G19968	-0.907878	1.12516	15.9625	0.00244447
AT1G23540	0.716949	1.84956	13.0156	0.00464396		AT5G52060	-0.601449	6.31488	15.9377	0.00246305
AT5G20430	3.51107	-2.76048	12.9754	0.00468758		AT5G48920	-1.28055	3.59875	18.1012	0.00246333
AT1G07150	0.49956	2.97278	12.9445	0.00472149		AT4G31940	-1.39846	2.18293	17.4737	0.0024638
AT4G08990	1.36938	-0.220309	12.9381	0.00472848		AT5G52940	-2.60579	1.57348	18.3346	0.0024715
AT2G23050	0.456763	5.22973	12.9066	0.0047634		AT5G46060	-0.661362	3.31081	15.9028	0.00247448
AT5G26920	1.67846	2.97571	14.808	0.00477767		AT4G15340	-0.577942	5.92465	15.902	0.0024749
AT1G68500	0.933542	0.522142	12.8606	0.00481496		AT3G25980	-0.517298	4.20399	15.9012	0.0024753
AT5G36130	0.549592	3.87759	12.8316	0.00484784		AT4G35060	-0.900362	5.91375	17.6103	0.0024979
AT3G14610	0.326774	5.76181	12.8192	0.00486195		AT1G69900	-0.733757	2.15123	15.8068	0.00252374
AT5G53990	0.441506	4.54381	12.8032	0.00488017		AT4G20260	-0.734129	8.79363	16.2661	0.00254642
AT4G35900	0.468088	3.12178	12.8012	0.00488251		AT1G18290	-0.866652	2.50379	15.7171	0.00257079
AT4G17670	0.438369	3.79935	12.778	0.00490917		AT5G42590	-0.609132	7.35557	15.7033	0.00258431
AT2G37890	0.466784	3.39301	12.7523	0.00493901		AT5G57810	-1.60332	-1.38569	15.6915	0.0025844
AT2G29980	0.477858	7.89229	12.7416	0.00495146		AT2G43920	-1.18595	-0.145188	15.6452	0.00260925
AT1G11920	1.60608	-0.449821	12.7341	0.00496022		AT4G26220	-0.67198	5.42746	16.1164	0.00262228
AT4G11040	1.86443	-1.47052	12.73	0.00496497		AT4G23493	-0.763659	2.01217	15.6115	0.00262753
AT3G15350	0.390868	4.36998	12.7227	0.00497356		AT4G36670	-0.868027	3.21588	16.0994	0.00263474
AT1G29920	1.75699	-1.86426	12.7211	0.00497535		AT4G23700	-0.549162	7.05706	15.559	0.00265635
AT1G28010	1.46076	1.6458	13.8773	0.0049784		AT1G26240	-2.25642	1.71785	17.7658	0.00266914
AT2G43220	1.96225	-1.73733	12.7159	0.0049815		AT1G50590	-0.658799	2.07634	15.5221	0.00267682
AT1G60860	0.479536	5.45284	12.712	0.00498605		AT2G18650	-0.766896	2.23483	15.5077	0.00268483
AT2G01170	0.402644	5.98306	12.6878	0.00501463		AT4G01630	-1.53602	4.21336	18.1309	0.00269197
AT5G13870	0.482177	5.0252	12.6864	0.00501634		AT1G76080	-0.681615	2.82795	15.4908	0.0026943
AT4G02330	1.11927	2.92826	13.9043	0.00505353		AT2G46760	-0.518741	2.88467	15.4897	0.00269489
AT5G39820	0.589128	1.7643	12.6397	0.00507201		AT5G47635	-0.661906	3.92187	15.4717	0.00271374
AT2G41070	0.515669	4.03132	12.6117	0.00510578		AT1G01420	-0.787726	1.32497	15.4447	0.00272033
AT3G60670	0.936694	0.216289	12.6101	0.00510768		AT2G29130	-0.681505	3.49092	15.4389	0.00272363
AT5G67550	0.828837	2.87007	12.9176	0.00513937		AT3G02100	-2.86572	-2.36618	15.424	0.00273209
AT1G67370	0.794463	0.819435	12.5834	0.00514015		AT2G21640	-1.74221	3.4641	18.0253	0.00273818
AT5G54130	0.583652	4.10581	12.567	0.00518739		AT1G76240	-0.69138	6.00285	15.993	0.002743
AT3G62528	4.88701	-3.09432	14.2189	0.0052308		AT1G64680	-3.30293	-2.44484	15.4046	0.00274321
AT1G64110	0.982699	4.02771	13.8173	0.00524437		AT1G68200	-0.858797	1.73132	15.3652	0.00276593
AT1G49860	1.08439	1.60802	12.7502	0.00525873		AT5G44005	-0.602834	2.93511	15.3613	0.00276818
AT1G10820	0.321462	4.81949	12.4865	0.00525997		AT1G69600	-0.583421	5.11769	15.3695	0.0027703
AT1G10760	0.670827	5.74464	13.1326	0.00527283		AT5G38310	-0.920593	0.783386	15.3392	0.00278103
AT1G55200	1.06307	1.58018	12.6767	0.00528308		AT5G22870	-0.740032	1.80749	15.3177	0.00279357
AT3G12520	0.489368	4.55621	12.4577	0.00529621		AT1G30690	-0.538863	6.49819	15.293	0.00280815
AT3G29670	0.598215	2.12261	12.445	0.00531228		AT3G54520	-1.69105	2.07891	17.2256	0.00282766
AT1G28290	0.58961	10.2497	12.4386	0.00532048		AT1G03870	-0.925142	8.75313	16.8005	0.00283237
AT2G32130	2.14793	-2.4485	12.4331	0.0053275		AT5G42010	-0.539322	2.97908	15.2296	0.00284579
AT1G54510	0.447516	5.71315	12.4172	0.00534769		AT5G49320	-0.843653	1.71571	15.2069	0.00285949
AT5G24960	0.48988	2.9917	12.4058	0.00536237		AT5G63500	-0.579721	4.33007	15.2002	0.0028635
AT2G42430	0.375817	3.97852	12.3848	0.00538933		AT3G51642	-1.08675	3.34271	16.773	0.00286434
AT3G28200	0.429836	5.74028	12.3837	0.00539077		AT4G13340	-0.722923	6.41591	15.8752	0.00286608
AT1G23010	0.547895	2.98605	12.3648	0.00541525		AT3G09600	-0.760277	4.19124	15.8272	0.00286905
AT1G15830	1.25366	-0.576863	12.36	0.00542153		AT5G59290	-0.532509	7.6521	15.1854	0.00287244
AT4G01720	0.345302	4.44988	12.3498	0.00543478		AT1G55450	-0.622807	4.83767	15.3806	0.00287367
AT3G22180	0.379827	4.2842	12.3432	0.0054434		AT2G14247	-1.05734	-0.0575864	15.146	0.00289649
AT5G13910	0.506143	4.65571	12.2215	0.00560529		AT1G03220	-0.743387	9.60495	15.6525	0.00289789
AT5G03270	1.41802	-0.472168	12.2027	0.00563087		AT4G22820	-0.524453	6.59724	15.1395	0.00290044
AT1G32583	0.831709	1.02115	12.1989	0.00563605		AT2G48130	-1.11003	8.15302	17.0954	0.00293315
AT3G21800	0.743351	2.74997	12.1814	0.00569261		AT3G11900	-0.584995	5.51189	15.1323	0.00293363
AT1G21860	1.24677	-1.08067	12.133	0.00572672		AT1G07690	-2.49593	-2.32808	15.0323	0.00296707
AT1G56680	0.458814	3.84988	12.1269	0.00573519		AT1G29179	-1.24822	-0.669746	15.0259	0.00297111
AT4G35300	0.326677	6.2772	12.1218	0.00574226		AT1G22110	-1.24706	0.130564	15.0242	0.00297221
AT3G61930	0.64624	2.71185	12.1191	0.00574605		AT2G28160	-0.97563	4.75583	16.8156	0.00298282
AT4G18130	0.385411	4.82276	12.0875	0.00579025		AT1G71930	-0.68735	1.64425	15.0068	0.00298323
AT5G33280	0.366526	4.28161	12.0753	0.00580753		AT5G65340	-0.923588	1.52838	15.0011	0.00298681
AT2G25440	0.961521	2.10562	12.3594	0.00582528		AT2G47670	-1.13903	0.873291	14.9763	0.00300267
AT4G07965	5.22494	-2.91767	13.6647	0.00582756		AT1G12440	-0.54051	5.78767	14.9568	0.00301512
AT2G28690	1.13193	1.06991	12.1179	0.00584255		AT5G37540	-0.668655	6.20685	15.3672	0.00306292
AT3G45660	0.658322	2.33465	12.0436	0.00585246		AT1G69570	-1.3485	-0.9	14.8787	0.00306586
AT1G53490	0.501705	2.79467	12.0326	0.00586826		AT4G28930	-0.912221	0.265289	14.8635	0.00307583
AT1G47395	1.01735	-0.195376	12.0067	0.00590542		AT2G37170	-1.0744	10.4568	16.6051	0.00309594
AT1G53820	4.75422	-3.15837	13.5966	0.00590664		AT3G54530	-2.31764	2.46226	17.5985	0.00310088
AT1G68130	0.353625	4.24869	11.9785	0.00594624		AT5G51795	-0.53963	2.78721	14.7878	0.00312611
AT1G06320	1.04597	0.0649038	11.9674	0.00596238		AT3G43110	-0.553374	3.66566	14.7754	0.00313444
AT4G25850	1.24021	0.887085	12.1634	0.0059624		AT2G01818	-0.523545	3.75426	14.751	0.0031509
AT5G24610	0.455317	5.86788	11.9583	0.00597564		AT5G01220	-0.650529	5.70673	15.1897	0.00315756
AT5G46520	0.47412	2.68032	11.9412	0.00600072		AT1G12260	-0.501337	3.21378	14.739	0.00315909
AT3G58570	0.356906	5.39092	11.9229	0.00602765		AT3G15050	-0.759046	1.3	14.7134	0.00317649
AT1G06180	0.363643	4.13441	11.8766	0.00609663		AT4G20390	-0.856698	7.68324	16.0516	0.00318576
AT4G23750	0.49643	4.83443	11.8461	0.00614247		AT5G58770	-0.978942	1.69505	14.6798	0.00319959
AT1G21150	0.620816	1.55661	11.7838	0.00623753		AT2G23540	-0.70199	8.07595	15.1709	0.00320005
AT3G48440	0.525793	2.86598	11.783	0.0062387		AT1G04220	-0.915964	4.63638	16.2776	0.00321282
AT5G61010	0.393009	5.60776	11.7328	0.00631663		AT1G07610	-0.845065	8.83171	15.7571	0.003238
AT1G75710	0.387126	5.23292	11.7043	0.00636134		AT4G01820	-1.11589	-0.271622	14.6222	0.00323964
AT1G63270	0.350482	3.92961	11.6996	0.00636878		AT2G21960	-0.723014	2.14872	14.621	0.00324049
AT1G76470	0.47721	3.10815	11.6972	0.00637258		AT5G01490	-0.638169	3.72096	14.6159	0.00324403
AT3G10410	0.35904	7.02209	11.6969	0.00637303		AT2G36950	-0.521564	6.65957	14.5972	0.00325724
AT5G02860	0.501472	3.32693	11.696	0.00637441		AT5G19870	-0.673042	3.38361	14.596	0.00325809
AT4G30370	0.553404	2.23029	11.6894	0.00638483		AT1G14520	-0.748395	2.27656	14.5946	0.00325908
AT5G46610	1.51488	-1.27945	11.687	0.00638864		AT4G08290	-0.540111	6.72952	14.5931	0.00326011
AT5G46050	0.789397	1.75729	11.6771	0.00640444		AT4G14690	-0.978527	0.879798	14.5925	0.00326055
AT5G54270	0.720751	3.45819	11.9864	0.00643328		AT2G01580	-0.639495	3.43815	14.591	0.00326158
AT2G30380	1.10834	0.731296	11.6366	0.00646911		AT3G18260	-0.576907	2.88272	14.5771	0.00327145
AT4G36260	0.863319	2.41035	11.8306	0.00655019		AT3G44326	-0.728954	5.65851	15.4269	0.00327653
AT3G21055	0.868933	0.328638	11.5715	0.00657485		AT3G18560	-0.564249	4.96776	14.5576	0.0032853
AT1G33440	0.537664	2.4061	11.5577	0.0065976		AT4G01150	-0.600581	3.78913	14.5472	0.00329273
AT3G08030	0.388699	7.08523	11.5515	0.00660774		AT2G40670	-0.868323	2.24046	14.5262	0.00330774
AT3G23640	0.520908	6.65843	11.5378	0.00664901		ATCG00330	-1.28343	0.588479	14.5225	0.00331037
AT4G10370	0.423644	4.05908	11.5216	0.00665735		AT5G02090	-0.879193	5.98596	16.0597	0.00333883
AT2G02380	0.593674	1.66448	11.509	0.00667842		AT2G46150	-0.529747	4.18606	14.4567	0.00335807
AT4G31000	0.462559	4.03736	11.4929	0.00670539		AT4G34350	-0.518986	6.43497	14.4507	0.00336249
AT4G12910	0.913886	5.04151	12.7265	0.00673349		AT5G51850	-1.02052	1.52826	14.4411	0.00336953
AT3G18200	0.550263	5.80306	11.6682	0.00673416		AT5G19473	-1.71561	-1.7552	14.439	0.00337109
AT5G51350	0.565438	4.28888	11.5736	0.00673947		AT5G25130	-1.24248	0.422665	14.4286	0.00337869
AT3G44260	1.32123	2.51701	12.6999	0.00674417		AT2G45170	-0.561118	6.50261	14.4265	0.00338025
AT2G37580	0.417166	3.35367	11.439	0.00679671		AT5G54560	-2.17124	-0.535671	14.8532	0.00338471
AT1G60470	0.797167	1.90087	11.4387	0.00679719		AT3G45700	-0.600798	5.55817	14.6128	0.00338976
AT5G48480	0.422291	5.52157	11.4368	0.00680036		AT1G69930	-1.09742	1.58403	14.5145	0.00339844
AT1G07090	0.361851	4.27001	11.4294	0.00681312		AT3G51360	-0.760178	3.02578	14.4122	0.00340352
AT5G54040	0.476926	3.26169	11.4126	0.00684188		AT2G16580	-0.600367	2.32233	14.3948	0.00340374
AT1G55500	0.419537	5.84917	11.4095	0.00684728		AT5G23360	-0.650603	2.45641	14.3817	0.0034135
AT5G51670	0.304576	5.09014	11.4075	0.00685074		AT5G05600	-0.583554	6.76952	14.396	0.00341492
AT5G49800	0.562112	3.46708	11.4033	0.006858		AT3G44550	-0.531912	6.7708	14.3745	0.00341885
AT5G19090	0.410456	5.91357	11.3986	0.00686598		AT3G47040	-0.955279	3.5513	15.5533	0.00342912
AT2G36090	0.414685	4.43748	11.394	0.00687398		AT1G77145	-0.684013	1.3598	14.3509	0.00343652
AT1G15080	0.525499	2.12578	11.3757	0.00690579		AT4G30730	-2.07649	-1.6349	14.3481	0.00343865
AT2G37210	0.646761	1.61026	11.374	0.00690878		AT3G19010	-0.515708	6.10823	14.3431	0.0034424
AT2G46970	0.821557	0.439285	11.3585	0.00693576		AT2G41880	-0.522193	3.78765	14.2922	0.00348099
AT4G30520	0.472759	4.55873	11.3522	0.00694681		AT4G00330	-0.50879	4.99172	14.2753	0.00349398
AT5G67440	0.37783	4.66383	11.3492	0.00695206		AT2G04500	-0.539227	2.49697	14.2729	0.00349576
AT5G22500	0.946358	3.30266	12.3318	0.00695628		AT2G18560	-0.52402	3.46712	14.2643	0.00350242
AT2G39350	0.630681	4.55661	11.7543	0.00695985		AT1G13100	-0.618237	3.66988	14.2537	0.00351057
AT5G48070	1.20195	4.87983	12.8667	0.0069717		AT4G30450	-0.798322	5.90212	15.468	0.00351527
AT1G14960	0.58961	7.17778	11.6018	0.00701189		AT5G16590	-0.527251	6.36481	14.2414	0.00352006
AT2G46890	0.427343	5.0203	11.3077	0.00702524		AT4G35250	-0.61767	2.74378	14.2371	0.00352339
AT4G14980	0.536865	2.01151	11.3069	0.00702681		AT3G48450	-0.678901	4.98117	14.7735	0.00354106
AT3G55080	0.506846	2.96796	11.2899	0.00705703		AT2G33790	-0.866039	7.93515	15.5499	0.00356562
AT2G32960	0.393866	3.7373	11.2865	0.00706306		AT1G55390	-0.885753	1.85306	14.1602	0.00358356
AT5G53660	3.96081	-2.48986	11.2654	0.00710096		AT1G34050	-1.06872	0.345016	14.16	0.00358371
AT4G37300	0.399293	5.8473	11.2596	0.00711133		AT5G15290	-1.21015	4.90215	16.057	0.00363808
AT5G18080	2.71873	-2.7115	11.258	0.00711427		AT1G01140	-0.527988	2.68499	14.0791	0.00364843
AT1G71400	0.453504	5.21455	11.2426	0.00714219		AT2G44370	-0.747416	3.48079	14.3277	0.00367018
AT5G50160	1.63826	-0.444388	11.2811	0.00715014		AT3G10080	-0.5263	3.64874	13.995	0.00371715
AT5G55020	4.75416	-3.15838	12.6512	0.00715641		AT5G52930	-2.70412	0.327194	15.6923	0.00374432
AT5G51570	0.320056	5.20149	11.2161	0.00719034		AT3G60130	-0.662858	6.86606	14.3866	0.00376064
AT3G45960	0.602343	1.39312	11.2105	0.00720068		AT1G09812	-0.770556	1.11453	13.9237	0.00377658
AT1G34510	0.988269	5.8368	12.4667	0.00721507		AT4G37530	-0.69829	5.56057	14.6359	0.00378171
AT3G05830	0.438393	3.58379	11.1794	0.00725776		AT2G24240	-0.636756	3.40549	13.9131	0.00378556
AT1G29240	0.587357	1.60506	11.1765	0.00726323		AT5G65230	-0.751198	3.31886	14.127	0.00378605
AT3G12690	0.478435	3.21469	11.1725	0.00727053		AT3G52840	-0.574972	4.30701	13.9	0.00379663
AT3G20240	0.456407	3.37566	11.1557	0.00730174		AT1G54790	-1.11756	2.83018	15.1027	0.00381998
AT5G36260	0.512586	2.7142	11.1528	0.00730718		AT3G51330	-0.940485	6.87661	15.4334	0.00383289
AT1G54450	0.430186	3.32575	11.1319	0.0073462		AT2G21820	-1.06895	0.480956	13.8558	0.00383426
AT2G01200	1.48503	-1.61926	11.1107	0.00738597		AT1G79310	-0.534797	4.79506	13.8546	0.00383529
AT5G59010	0.395497	4.87213	11.0913	0.0074227		AT1G23460	-0.554225	3.42131	13.8173	0.00386746
AT3G61150	0.728148	2.64452	11.1077	0.00744411		AT5G23400	-0.513169	4.37239	13.8123	0.00387181
AT3G21560	0.389722	3.46949	11.0785	0.00744722		AT1G54890	-0.751398	4.43928	14.6134	0.00387617
AT4G14640	0.833798	2.94276	11.4896	0.00751393		AT1G68795	-0.635952	3.35712	13.806	0.00387729
AT1G80480	0.346943	4.20377	11.0288	0.0075426		AT1G71740	-0.83795	4.17097	14.8877	0.00389304
AT1G02070	1.94729	-1.31584	11.0139	0.00757138		AT5G17720	-1.16682	0.0771301	13.7757	0.00390369
AT4G30710	0.329563	4.3705	10.9872	0.00762355		AT3G54510	-0.839574	1.34149	13.7657	0.00391245
AT4G22620	1.09184	-0.204633	10.9845	0.00762897		AT5G62100	-0.842227	2.44928	13.7644	0.00392762
AT3G49360	0.57895	3.26008	10.9758	0.00764597		AT1G23720	-0.896598	7.98423	15.1745	0.00393914
AT3G05675	0.419648	3.14531	10.9701	0.00765713		AT3G46280	-0.827099	6.60613	15.027	0.00394072
AT1G28670	0.418448	3.75737	10.9686	0.0076602		AT3G22840	-0.669168	3.25717	13.7111	0.00396084
AT4G35270	0.427342	4.8547	10.9682	0.0076609		AT4G01250	-0.582274	2.29373	13.677	0.00399137
AT1G50780	1.58075	-1.39077	10.9682	0.00766104		AT4G23400	-0.958549	7.95181	15.2114	0.00399612
AT1G44180	0.368448	3.95608	10.9531	0.00769074		AT2G44380	-0.943007	5.42763	15.3133	0.00400316
AT3G51570	0.981747	0.0943754	10.9467	0.00770351		AT4G00430	-0.661038	7.38531	14.0833	0.00401139
AT5G49750	5.00889	-3.03296	12.2793	0.0077378		AT1G35350	-0.663401	2.58931	13.647	0.00401845
AT4G34950	0.608996	2.54849	10.9099	0.00777688		AT3G54200	-0.502038	5.50271	13.5918	0.00406896
AT4G32810	0.88091	1.35026	10.8989	0.00779906		AT1G78290	-0.879988	5.27064	15.0884	0.0040712
AT3G47600	1.07317	1.54497	11.1993	0.00780783		AT5G02840	-0.635149	6.20522	13.9627	0.00408703
AT3G45760	2.40835	-2.29678	10.8938	0.00780943		AT3G27690	-1.36409	-0.634078	13.5589	0.00409937
AT1G53380	0.348138	5.25393	10.8842	0.00782883		AT1G26680	-0.538502	3.1297	13.5437	0.00411357
AT5G60540	0.344248	5.12438	10.8676	0.00786236		AT2G15830	-0.816072	4.06392	14.4916	0.00411499
AT4G39900	0.332878	5.17502	10.836	0.00792697		AT4G18550	-0.855316	4.91887	14.9356	0.00412354
AT5G17430	0.693008	3.52346	11.1572	0.00793081		AT2G17500	-0.596263	9.51922	13.498	0.00415647
AT1G25510	0.424851	4.78666	10.8187	0.0079627		AT1G02335	-0.938084	5.11274	15.0838	0.00415996
AT4G28720	0.587343	2.74155	10.7849	0.00803299		AT2G31083	-1.09457	5.02857	15.237	0.00416364
AT4G26150	4.75366	-3.15846	12.0985	0.00804169		AT5G07475	-0.845046	5.73316	14.8588	0.00418508
AT5G62000	0.392632	7.81272	10.7794	0.00804441		AT2G34180	-0.847615	1.52987	13.428	0.00422323
AT4G27290	0.466764	2.78206	10.7756	0.00805228		AT1G65330	-1.63818	-1.52556	13.3969	0.0042533
AT4G33480	0.32996	4.11458	10.7714	0.00806123		AT2G36355	-1.34294	-0.332562	13.3903	0.00425971
AT5G02680	0.470199	3.36103	10.7574	0.0080906		AT2G47630	-0.578353	5.36596	13.5624	0.00426338
AT2G37710	0.366882	5.05319	10.7444	0.00811791		AT3G10740	-0.717684	7.94434	14.0077	0.00428074
AT1G78960	0.614016	4.33679	11.0716	0.00813335		AT4G13095	-1.71117	-1.56776	13.367	0.00428249
AT1G01190	0.789131	4.10481	11.6028	0.00813636		AT5G02230	-0.529654	6.44848	13.3176	0.00433122
AT2G44570	4.75444	-3.15834	12.0412	0.00814109		AT4G00220	-0.809954	1.60656	13.256	0.0043929
AT4G34420	0.705084	1.34137	10.7246	0.00815997		AT2G46660	-0.679817	1.75033	13.2541	0.00439477
AT3G25270	5.32218	-2.86328	12.0031	0.00820808		AT5G01250	-0.866537	5.78047	14.6763	0.00440636
AT3G57130	1.76257	-2.12661	10.6983	0.00821613		AT3G55500	-1.46574	-0.925691	13.2424	0.00440666
AT2G38010	0.414862	5.22448	10.6879	0.00823851		AT5G25120	-0.687435	3.68774	13.4495	0.00441876
AT1G76790	0.351879	8.43189	10.6784	0.00825908		AT3G07970	-0.612908	3.62501	13.218	0.00443143
AT3G28310	1.56899	-1.86398	10.6749	0.00826648		AT1G27290	-0.524422	6.42723	13.1991	0.00445084
AT3G18900	0.694569	0.713632	10.6721	0.00827257		AT3G11640	-0.80757	0.714769	13.1977	0.00445226
AT3G04770	0.384751	4.3758	10.6575	0.0083043		AT4G18870	-5.08354	-3.0301	15.0074	0.00450738
AT5G02580	0.460359	4.05254	10.6442	0.00833321		AT2G28210	-1.22776	1.09828	13.3227	0.0045599
AT1G22070	0.363952	5.86372	10.6313	0.00836146		AT5G01200	-0.820868	2.6433	13.2066	0.00457449
AT1G63750	0.947211	1.80977	10.8249	0.00836845		AT4G38690	-0.975125	2.58889	13.6285	0.00458498
AT4G19460	0.75255	3.27569	11.0142	0.00837238		AT3G44190	-0.622441	6.94529	13.3679	0.00459969
AT1G21060	0.621472	2.3311	10.6198	0.00838669		AT2G32800	-0.557995	4.27076	13.037	0.00462084
AT3G21090	0.915846	2.4893	11.0618	0.00840735		AT1G64380	-0.978372	2.67203	13.6656	0.0046347
AT1G25320	0.339041	4.10374	10.6049	0.0084195		AT3G10750	-0.939444	0.0399582	13.0089	0.00465118
AT4G08410	0.469254	5.28843	10.5989	0.0084327		AT2G38823	-1.15855	3.16909	14.3724	0.00469639
AT1G52880	0.413329	2.99399	10.5984	0.00843399		AT3G08500	-0.755018	0.840729	12.9611	0.00470322
AT3G10450	1.12574	0.140168	10.588	0.00845708		AT2G37750	-0.653659	6.83302	13.3734	0.00474906
AT4G13390	0.757022	6.04759	11.4853	0.00851731		AT1G65510	-0.569454	4.95681	13.0554	0.00475977
AT2G25690	0.529859	3.53344	10.5539	0.00853319		AT5G54300	-1.05103	3.1543	14.1276	0.00477275
AT2G38510	1.21235	-0.326519	10.5391	0.00856652		AT2G16760	-0.605057	4.8709	13.2004	0.00477544
AT2G02060	0.548677	1.65937	10.531	0.00858464		AT2G19310	-0.601945	3.31564	12.8767	0.00479689
AT1G61180	0.350038	4.76401	10.5177	0.00861477		AT2G14760	-1.13342	1.17175	12.9369	0.00480721
AT4G20230	0.431034	4.08868	10.5177	0.00861486		AT2G11810	-1.22441	0.748817	12.8554	0.00483072
AT3G52910	0.479635	4.15658	10.5031	0.00864817		AT1G21510	-0.733486	0.838918	12.8275	0.00485239
AT1G54180	0.413892	3.40135	10.4864	0.00868635		AT5G13770	-0.73666	0.775833	12.8109	0.00487135
AT2G29320	0.545564	3.36527	10.4862	0.00868687		AT3G02040	-0.553186	5.58795	12.8945	0.00487536
AT5G26250	0.747621	0.396473	10.4781	0.00870535		AT2G45470	-0.500148	8.39728	12.7846	0.00490162
AT4G25490	1.73563	-1.76108	10.4719	0.0087196		AT5G26930	-1.15979	0.0496807	12.7834	0.00490292
AT2G39010	0.650354	3.07031	10.5049	0.00872363		AT4G15740	-0.829037	3.5758	13.4843	0.00493486
AT5G42040	1.11254	-0.824686	10.4701	0.00872385		AT1G09560	-0.801755	9.96242	13.5788	0.0049656
AT3G55560	0.439774	4.47191	10.4687	0.00872701		AT4G33330	-0.672976	3.97183	13.0512	0.00497928
AT4G21200	0.706742	2.25819	10.4481	0.00877484		AT2G01300	-1.05599	1.09107	12.698	0.00500252
AT1G69830	0.375159	5.17093	10.438	0.00879823		AT4G17215	-0.695603	6.3568	13.3827	0.0050058
AT5G39100	1.62363	-0.841199	10.4304	0.00881603		AT1G02460	-1.06061	1.67956	12.9166	0.00501989
AT5G62470	0.689799	1.42271	10.4264	0.00882531		AT3G25855	-0.866581	0.703124	12.6688	0.00503713
AT3G13600	0.460657	4.11855	10.4257	0.00882696		AT5G65300	-0.55099	2.97051	12.6637	0.00504331
AT1G64670	0.910453	1.93526	10.6167	0.00882887		AT5G59845	-1.50952	0.212656	12.8627	0.00505427
AT3G49550	0.531999	2.92603	10.4193	0.00884198		AT2G32830	-1.20771	-0.450658	12.6239	0.00509104
AT1G22630	3.21858	-2.91758	10.4086	0.00886705		AT5G49690	-0.530202	2.46045	12.5927	0.00512872
AT2G25000	0.420715	3.29885	10.3934	0.00890279		AT3G53600	-1.08472	0.248563	12.5704	0.00515601
AT3G05650	2.05001	-2.29677	10.391	0.00890847		AT1G14280	-0.694857	2.18689	12.5678	0.00515924
AT1G28520	0.40508	5.20432	10.3884	0.0089148		AT3G53720	-1.39766	-0.147347	12.5618	0.00516648
AT3G08560	4.60792	-3.22542	11.6091	0.00894279		AT1G52560	-1.07895	-0.269777	12.5612	0.00516722
AT1G74880	0.793045	0.224677	10.3733	0.00895062		AT1G15040	-0.948953	4.28828	13.8665	0.00519275
ATMG00590	4.60803	-3.2254	11.6003	0.00895999		AT1G54740	-0.646071	4.47748	12.9502	0.00519875
AT3G23030	0.382665	5.75773	10.3435	0.00902166		AT4G05018	-1.1731	-0.503565	12.5146	0.00522488
AT5G17990	0.453511	5.53806	10.3264	0.00906286		AT3G22830	-0.637054	2.57053	12.5124	0.00522758
AT3G25700	0.381854	3.89977	10.3207	0.00907665		AT1G01180	-0.696915	4.63301	13.1696	0.00524285
AT5G05350	0.767428	0.372678	10.3194	0.00907984		AT2G29470	-1.12158	0.00726656	12.4741	0.00527554
AT1G26190	0.482215	4.29364	10.3129	0.00909553		AT3G55090	-0.616302	4.16771	12.672	0.0052759
AT4G10180	0.367319	5.08989	10.3081	0.0091073		AT3G25570	-0.665279	2.77283	12.4721	0.00527809
AT5G05880	0.327819	4.85199	10.3023	0.00912135		AT5G43300	-1.09209	0.0318452	12.4564	0.00529781
AT5G09730	1.31283	-0.0744977	10.2989	0.0091295		AT5G64620	-0.765979	3.68439	12.9974	0.00530624
AT1G67400	0.824035	1.61376	10.2952	0.00913868		AT2G27370	-0.837723	5.83044	13.7205	0.00532524
AT5G11150	0.318972	4.49115	10.2755	0.0091868		AT3G43960	-0.588272	4.01793	12.4188	0.00537721
AT1G80100	0.740021	1.70018	10.2709	0.00919818		AT5G66815	-0.818219	1.49043	12.3899	0.00538281
AT2G05530	1.88139	-1.91945	10.2577	0.00923075		AT5G47530	-0.884907	4.93506	13.6552	0.00541918
AT5G66320	0.424826	3.94634	10.245	0.00926207		AT2G31990	-0.645683	3.83419	12.5391	0.00544187
AT1G28570	0.496824	3.41283	10.2426	0.00926812		AT1G16515	-0.95741	0.130482	12.3424	0.00544453
AT3G07490	1.17024	2.04819	11.027	0.00929438		AT1G76100	-1.24287	-0.968537	12.3334	0.00545631
AT5G06870	1.00632	0.824828	10.2265	0.00930804		AT1G47603	-1.35577	-1.15396	12.3076	0.0054902
AT5G03670	0.545	2.54636	10.2067	0.00935766		AT3G52790	-0.851372	5.21081	13.5698	0.00551415
AT3G13980	0.601006	3.09399	10.2036	0.00936531		AT1G24600	-0.714797	1.91804	12.2837	0.00552189
AT3G18160	0.3352	4.14625	10.2031	0.00936672		AT1G36622	-0.563652	2.52706	12.2622	0.00555057
AT5G18590	0.323392	4.6085	10.2012	0.00937126		AT1G05340	-0.621961	5.39742	12.6938	0.00555461
AT3G15840	0.931346	-0.410164	10.1884	0.00940354		AT5G03795	-0.601099	1.5995	12.2506	0.00556605
AT4G10650	0.71221	0.769753	10.1861	0.00940931		AT5G45490	-0.645922	5.11709	12.7682	0.00558502
AT4G25970	0.299635	6.28912	10.1444	0.00951541		AT5G38610	-0.811448	3.79056	13.0454	0.00559263
AT3G49670	0.404218	5.01747	10.1409	0.00952447		AT1G49032	-0.561938	3.47883	12.2252	0.00560035
AT3G29639	1.22175	-0.798937	10.1361	0.00953664		AT5G28520	-0.904707	2.3475	12.4648	0.0056508
AT5G41460	0.631403	1.68654	10.1309	0.00955012		AT4G37070	-0.72817	8.32347	12.9005	0.00566685
AT1G04250	0.356793	6.70211	10.1279	0.00955797		AT2G25770	-0.802262	1.10622	12.1726	0.005672
AT1G31850	0.372272	6.79336	10.1151	0.00959084		AT1G26700	-0.55904	2.8231	12.1647	0.00568284
AT5G10100	0.401964	3.19685	10.1079	0.00960956		AT3G52720	-0.775699	1.40899	12.1629	0.0056853
AT4G18470	0.557184	1.63276	10.0997	0.00963081		AT1G23710	-0.572679	3.83314	12.1516	0.00570097
AT1G08890	0.369849	5.95637	10.0796	0.00968321		AT1G67090	-0.706567	3.93736	12.5993	0.00571083
AT3G12750	0.518258	3.59603	10.0732	0.00970003		AT3G50060	-0.557474	2.16497	12.1265	0.00573572
AT1G08280	0.417932	4.25113	10.0604	0.00973344		AT1G02580	-1.22267	-0.176494	12.1106	0.00575789
AT5G49960	0.441084	4.22397	10.0556	0.00974609		AT3G17640	-0.696999	1.54621	12.0922	0.00578367
AT4G37870	0.42075	8.95982	10.0187	0.00984396		AT1G55240	-0.760951	5.74529	13.1176	0.00582853
AT1G52230	1.43006	-1.33431	10.0175	0.00984729		AT5G50550	-1.86692	0.012067	12.6634	0.00585158
AT5G49810	0.358072	7.42298	10.0132	0.00985868		AT1G62981	-0.748645	1.66392	12.0387	0.00585946
AT3G51430	0.305449	5.16866	10.0121	0.00986155		AT1G07590	-0.708099	8.57144	12.6165	0.00591169
AT1G18197	1.09707	-1.01985	9.99924	0.00989608		AT1G29025	-0.612233	5.67023	12.4054	0.00591403
AT2G33280	1.75665	-1.28164	9.98285	0.00994022		AT1G01580	-1.03237	3.36174	13.2038	0.00592147
AT5G46270	0.745245	1.12129	9.97422	0.00996353		AT3G07255	-0.986716	0.0297259	11.9898	0.00592989
AT5G26230	0.422505	3.28994	9.96384	0.00999167		AT5G66490	-0.642657	3.21574	11.9848	0.00593707
AT1G27050	0.449507	3.41568	9.95949	0.0100035		AT3G52550	-1.31137	-1.07378	11.9822	0.00594082
AT4G25220	0.837091	5.4637	10.9303	0.0100167		AT3G13840	-1.06662	0.361654	11.9757	0.00595024
AT1G77410	0.564526	1.99829	9.9442	0.0100452		AT4G15300	-1.25877	2.32494	13.1162	0.00595391
AT3G59330	0.585921	3.13148	9.92302	0.0101033		AT1G70720	-1.86775	-1.29126	11.9719	0.00595589
AT2G34650	0.645678	3.51483	10.1504	0.010107		AT1G18140	-0.509658	5.16845	11.9493	0.00598888
AT1G31650	0.695056	3.7638	10.3687	0.0101144		AT1G02360	-0.674541	6.78487	12.552	0.00599809
AT3G19250	0.670515	2.09969	9.91009	0.0101389		AT1G09540	-0.57268	4.01259	11.9183	0.00604918
AT2G21188	0.517796	1.96145	9.9085	0.0101434		AT2G45630	-0.566487	2.76419	11.8937	0.006071
AT4G27820	0.772069	1.50943	9.89375	0.0101842		AT5G03230	-0.506366	3.2951	11.8904	0.00607596
AT3G23790	0.540998	3.0449	9.87883	0.0102258		AT5G26660	-0.665697	4.3	12.3326	0.00608337
AT1G32860	0.468208	4.36334	9.87827	0.0102274		AT3G50980	-1.23927	1.35404	12.3561	0.00608661
AT4G26700	0.372878	3.50164	9.87742	0.0102297		AT2G29350	-2.26064	2.15229	13.9256	0.00610032
AT3G13820	2.37598	-2.57424	9.85045	0.0103054		AT1G47655	-0.518931	2.48886	11.842	0.00614862
AT1G44830	0.608454	1.4911	9.84816	0.0103119		AT2G28860	-0.658412	1.8731	11.8224	0.0061784
AT5G24060	0.452777	3.56017	9.84481	0.0103214		AT3G24420	-0.540046	4.46397	11.8313	0.00619173
AT4G26370	0.513236	2.68983	9.832	0.0103576		AT2G20880	-1.34798	0.692784	12.0906	0.00619249
AT4G14465	0.328919	5.85069	9.81008	0.01042		AT3G61400	-2.02965	-1.66058	11.8121	0.00619419
AT1G36940	0.396467	2.74523	9.80623	0.010431		AT2G41200	-0.517443	2.64321	11.8107	0.00619629
AT1G13430	0.639506	1.98013	9.78863	0.0104815		AT5G59920	-0.5749	2.46691	11.8021	0.00620933
AT2G40840	0.407845	6.38031	9.78528	0.0104911		AT1G22480	-0.871278	0.776116	11.7789	0.00624499
AT3G16410	0.371362	6.9136	9.78049	0.010505		AT1G72230	-0.761974	5.49301	12.829	0.00624602
AT3G21100	0.32011	4.70644	9.75327	0.0105838		AT5G06200	-1.01568	5.46106	13.1306	0.006281
AT1G73590	0.496563	6.08479	9.84065	0.0106274		AT2G24270	-0.898846	1.60467	11.7375	0.00630933
AT5G03640	0.455732	3.3626	9.72511	0.0106662		AT3G13910	-0.555672	3.27184	11.6984	0.0063707
AT5G25260	1.03992	-0.344907	9.71781	0.0106877		AT2G36500	-0.976296	1.58998	11.751	0.00638082
AT2G01830	0.319713	6.5971	9.70902	0.0107136		AT5G42710	-0.580204	2.2291	11.686	0.00639023
AT4G29310	0.388926	3.78187	9.70866	0.0107147		AT5G07080	-0.890229	4.37104	12.854	0.00639733
AT2G12550	0.387171	3.70299	9.69565	0.0107532		AT4G16990	-1.90678	-1.2704	11.64	0.00646376
AT2G07633	4.44554	-3.29567	10.7448	0.0108658		AT2G43050	-0.891119	4.88811	12.888	0.00648257
AT5G03680	1.06881	-0.555856	9.65681	0.0108692		AT5G54230	-1.03627	4.88021	12.9466	0.00652397
AT2G26450	3.59533	-2.71189	9.64488	0.0109051		AT5G51160	-0.698221	4.07402	12.1029	0.00652931
AT5G53420	0.475257	4.92908	9.65412	0.0109681		AT1G13740	-0.556772	2.07535	11.5979	0.00653171
AT3G51490	0.788643	0.217126	9.62073	0.0109783		AT2G21550	-0.525984	3.45707	11.5953	0.0065361
AT2G17970	0.383242	3.40372	9.61982	0.0109811		AT1G52200	-0.544701	6.17335	11.7303	0.00654049
AT1G56120	0.637792	1.91054	9.61662	0.0109908		AT1G76560	-0.697013	3.74911	11.9423	0.00658459
AT1G64080	0.543057	3.05679	9.61041	0.0110098		AT1G61840	-0.664137	2.81601	11.531	0.0066418
AT3G20080	0.314752	5.62046	9.60083	0.0110391		AT2G27660	-0.557381	4.00196	11.5305	0.00664257
AT1G74650	0.751161	0.986847	9.57246	0.0111264		AT5G04340	-0.605033	5.15734	11.9026	0.00667301
AT1G61490	0.713261	2.63917	9.6741	0.0111421		AT5G60650	-0.601605	2.08424	11.4963	0.00669961
AT4G20160	0.862551	1.16746	9.52985	0.0112591		AT3G21340	-0.76061	3.74333	12.0919	0.00672097
AT5G48850	0.502853	3.03714	9.52329	0.0112797		AT1G09155	-0.835674	2.44119	11.667	0.00673618
AT4G03420	0.407576	4.61402	9.51696	0.0112996		AT2G07662	-0.658912	1.52818	11.4628	0.00675615
AT3G11580	0.693106	3.11217	9.7471	0.0113029		AT3G14170	-0.629679	2.35709	11.4545	0.00677033
AT1G70310	0.303837	6.6567	9.51246	0.0113138		AT2G37950	-0.651592	2.69736	11.3821	0.00689461
AT1G05630	0.323121	4.4188	9.50823	0.0113271		AT1G44608	-0.704201	4.1841	11.9538	0.00693847
AT5G43330	0.288024	5.15146	9.49566	0.011367		AT1G24420	-0.887254	2.39874	11.661	0.00695359
AT5G14270	0.37149	5.6553	9.47847	0.0114216		AT3G29570	-5.08904	-3.02926	12.7843	0.00696164
AT5G25560	0.363525	7.97561	9.47672	0.0114272		AT2G35000	-0.577693	5.38785	11.6516	0.00697107
AT5G37730	2.53048	-2.8109	9.45133	0.0115087		AT3G01940	-0.722072	1.03065	11.3372	0.00697312
AT5G37980	0.623827	1.32489	9.44842	0.011518		AT2G37530	-0.605041	2.4657	11.3237	0.00699696
AT4G18020	0.303791	4.22026	9.44611	0.0115255		AT4G23450	-0.544148	4.22458	11.3376	0.00699899
AT2G42860	1.02513	-0.72623	9.43681	0.0115555		AT1G02816	-0.568576	5.39677	11.5759	0.00705601
AT2G39310	0.382713	9.24911	9.42392	0.0115974		AT5G66052	-0.708593	2.86622	11.3232	0.00706792
AT3G14550	0.430545	3.68977	9.41654	0.0116214		AT3G17180	-3.10393	-2.56934	11.2759	0.00708217
AT1G67340	0.368211	4.49095	9.40809	0.011649		AT2G32530	-0.928876	0.85715	11.2727	0.0070879
AT4G13260	0.780247	0.332383	9.38914	0.0117111		AT5G41040	-0.562967	7.20628	11.4387	0.00711083
AT1G53660	0.439825	2.2156	9.37153	0.0117692		AT3G13432	-0.655932	2.4227	11.2294	0.00716617
AT2G20520	0.968826	5.1969	10.3304	0.0117854		AT1G32928	-0.573479	1.83816	11.216	0.0071906
AT4G04890	1.09657	2.76388	10.2239	0.0117865		AT2G01275	-0.771396	3.09915	11.5525	0.00720143
AT4G11650	0.472717	8.3701	9.35216	0.0118335		AT3G28550	-0.552745	9.26697	11.2068	0.00722812
AT4G32890	0.347559	4.52662	9.3113	0.0119705		AT5G09570	-2.23616	2.13184	13.0798	0.00726694
AT5G19740	0.322936	5.84309	9.31111	0.0119712		AT4G39510	-0.596982	1.33698	11.1714	0.00727249
AT2G33500	0.470766	2.90101	9.3002	0.0120081		AT5G15830	-0.528554	3.78701	11.1468	0.00731833
AT2G39370	0.363587	3.86132	9.29977	0.0120095		AT5G44550	-0.684838	7.95334	11.759	0.00732378
AT3G06740	0.394334	3.51036	9.29585	0.0120229		AT3G61260	-0.728751	6.90731	11.9735	0.00733919
AT3G52525	1.45108	-1.31441	9.29376	0.01203		AT1G02340	-0.734447	2.85849	11.2736	0.00733987
AT2G21400	1.0602	0.130553	9.28082	0.012074		AT5G59260	-1.02476	0.226045	11.1293	0.0073511
AT5G05290	4.7535	-3.15849	10.2886	0.0120902		AT5G12420	-0.55001	7.08936	11.2375	0.00742251
AT2G02690	0.581617	2.22114	9.27333	0.0120996		AT2G43600	-0.74175	2.20207	11.0912	0.00742304
AT2G22950	1.71094	-2.1591	9.27189	0.0121045		AT5G07650	-0.593642	2.19411	11.0745	0.0074547
AT1G77390	0.650872	0.933277	9.2585	0.0121505		AT1G33055	-0.821972	2.7374	11.3999	0.00746436
AT2G44210	0.534401	1.97315	9.24489	0.0121974		AT3G51930	-0.539809	2.86069	11.0449	0.0075115
AT5G61000	0.437032	4.37078	9.24265	0.0122052		AT5G12340	-0.552081	3.0915	11.0449	0.00751155
AT1G24996	0.876231	4.93038	10.1453	0.0122069		AT1G10800	-1.04254	0.929166	11.0444	0.00751253
AT5G12330	1.22316	4.57905	10.6023	0.0122119		AT5G04890	-0.511776	3.59032	11.0092	0.00758056
AT5G62720	0.466182	5.89385	9.2701	0.0122301		AT2G38320	-0.549877	3.09304	11.0089	0.00758119
AT2G24010	0.734314	0.663887	9.22392	0.0122701		AT1G15210	-0.527881	8.30327	11.0077	0.00760359
AT1G75240	2.28529	-1.28058	9.46332	0.0122889		AT5G54550	-1.81925	-1.17107	10.9687	0.00765991
AT3G27870	0.437965	3.51634	9.20667	0.0123303		AT2G31940	-0.744356	1.50024	10.9659	0.00766545
AT4G39830	0.676284	2.47307	9.20987	0.0123361		AT1G71690	-1.29367	-1.50519	10.9656	0.00766609
AT1G69870	0.54246	2.30163	9.19726	0.0123633		AT3G04530	-0.671296	3.27018	11.1076	0.0076684
AT2G42280	0.484842	2.98811	9.19685	0.0123647		AT2G22990	-0.985931	3.87099	12.1012	0.00767379
AT1G60160	0.384572	2.94514	9.18555	0.0124045		AT1G26570	-0.707294	0.915446	10.9593	0.00767844
AT4G17770	0.338027	5.50328	9.18179	0.0124178		AT3G57020	-0.651939	6.9569	11.4891	0.00768628
AT2G34430	2.27432	-2.1596	9.17548	0.0124401		AT1G62975	-0.657583	4.96157	11.6004	0.00769049
AT1G65370	0.355749	3.90159	9.17416	0.0124448		AT1G02900	-0.644949	6.62606	11.4794	0.00769151
AT2G45340	0.418115	4.78469	9.17123	0.0124551		AT4G22110	-0.583941	2.34134	10.9272	0.00774234
AT1G29510	2.16662	-1.2629	9.3643	0.0124783		AT3G09020	-0.653511	4.18358	11.3251	0.00776415
AT1G13860	0.465042	4.21256	9.15846	0.0125005		AT4G17470	-1.13456	1.11019	11.0956	0.0078192
AT1G53340	0.458913	3.21278	9.14978	0.0125314		AT4G34320	-0.645895	3.00411	10.8883	0.00782039
AT1G58360	0.45664	5.94771	9.16119	0.0125618		AT4G09850	-1.19333	-1.31015	10.8674	0.0078628
AT5G55780	0.622753	1.67187	9.14097	0.0125629		AT2G41110	-0.645722	3.96957	11.1799	0.0078872
AT2G29580	0.365285	4.52944	9.13167	0.0125962		AT5G02330	-1.29407	0.157562	10.8493	0.00791321
AT3G49380	0.613894	2.29335	9.12403	0.0126237		AT3G56260	-0.744322	1.38913	10.8351	0.00792894
AT1G19330	0.420926	3.47036	9.10734	0.012684		AT3G57070	-0.520435	5.48035	10.9483	0.00795397
AT1G05000	0.379713	5.72301	9.06929	0.0128227		AT4G16620	-0.686754	3.17551	10.9844	0.00795901
AT2G41820	0.334353	5.19799	9.06273	0.0128468		AT3G61490	-0.503382	4.19419	10.8192	0.0079616
AT5G61770	0.346363	4.99316	9.05619	0.0128709		AT4G20780	-0.646948	4.46038	11.2998	0.00799168
AT2G30933	0.46861	2.41288	9.05589	0.012872		AT1G20440	-0.673324	9.61736	11.2154	0.00802842
AT3G26922	0.477868	2.4278	9.0446	0.0129137		AT3G44220	-0.71156	2.58767	10.7778	0.00806072
AT1G18320	0.520253	1.52151	9.02868	0.0129728		AT1G80440	-0.664588	5.12219	11.4249	0.00809765
AT1G05010	0.351456	5.68761	9.01717	0.0130157		AT3G55790	-1.76981	-1.94217	10.75	0.00810609
AT1G30590	0.364635	5.78842	9.006	0.0130576		AT1G65310	-0.800595	6.02303	11.7618	0.00811148
AT1G79460	0.47312	3.90611	8.9995	0.013082		AT3G23190	-0.651227	4.62763	11.2853	0.00812104
AT1G29120	0.289745	4.74093	8.99531	0.0130977		AT4G39360	-0.784065	1.32186	10.7298	0.00814895
AT3G21465	0.320829	4.69525	8.98625	0.0131319		AT5G15190	-0.804647	2.17952	10.76	0.00816145
AT5G04050	0.497319	2.45113	8.98499	0.0131367		AT4G25090	-0.612346	4.83567	11.128	0.00820126
AT5G35560	0.281295	5.86405	8.95391	0.0132547		AT3G30580	-1.07709	-0.56611	10.6989	0.00821489
AT4G32360	0.394395	3.53994	8.95196	0.0132622		AT1G03070	-0.956021	2.57147	11.3093	0.00824046
AT3G61530	0.336135	3.54851	8.90651	0.0134373		AT1G22470	-0.553968	3.53463	10.6696	0.00827812
AT1G33970	0.417307	4.90239	8.9031	0.0134506		AT5G28630	-0.695255	2.01674	10.6584	0.00830229
AT1G77870	2.30764	-1.64335	8.97908	0.0135034		AT5G54470	-0.816866	1.93091	10.6324	0.00835897
AT1G50280	1.27562	-0.963374	8.86571	0.0135969		AT4G00780	-0.779617	1.28062	10.6305	0.0083633
AT1G08100	2.07694	-2.48901	8.85376	0.013644		AT5G15960	-0.602794	4.55265	10.9596	0.00838708
AT1G17840	0.971296	2.7315	9.52763	0.0136522		AT4G00230	-0.71184	4.97404	11.4488	0.00840369
AT4G30080	0.323361	5.47974	8.84838	0.0136654		AT4G36900	-0.517081	4.59061	10.6551	0.00841783
AT1G58410	0.641284	2.75786	8.86272	0.0137115		AT5G64900	-0.637579	3.70652	10.8331	0.00842493
AT2G26710	0.353489	4.3865	8.83148	0.0137325		AT5G56230	-0.789796	2.1015	10.6067	0.00842886
AT1G33730	2.0761	-2.48891	8.80185	0.0138513		AT3G45280	-1.06659	-0.305311	10.5745	0.00848697
AT5G67400	0.850092	7.49652	9.62318	0.0138785		AT1G13820	-0.505873	2.2998	10.5213	0.0086066
AT3G62960	2.40515	-2.29639	8.77581	0.0139567		AT3G51325	-0.816706	1.53155	10.5069	0.00863945
AT3G60730	0.840564	-0.0671294	8.77394	0.0139643		AT4G17280	-0.742338	5.94009	11.4045	0.00865363
AT1G60980	2.98217	-3.0326	8.77089	0.0139767		AT1G78990	-0.697931	5.55492	11.3048	0.00867217
AT3G62110	0.320749	4.24637	8.76995	0.0139805		AT5G19970	-0.628214	4.93519	10.9945	0.00871204
AT1G30760	0.452889	5.2329	8.79567	0.0140036		AT2G35860	-0.538425	2.65059	10.4573	0.00875343
AT5G26570	0.666372	4.79705	9.38716	0.0140487		AT1G01610	-0.87946	6.58719	11.5124	0.00876952
AT5G62820	0.454487	2.73767	8.75059	0.0140596		AT1G79130	-2.23962	-2.08836	10.4413	0.00879053
AT4G30360	0.273242	5.08024	8.73967	0.0141045		AT1G28480	-0.59296	2.73761	10.4293	0.00881857
AT1G02300	0.65613	2.5979	8.76345	0.0141114		AT4G21320	-0.655933	1.51393	10.4281	0.00882138
AT3G12120	0.340046	10.1733	8.72193	0.0141778		AT1G14550	-1.60354	1.30508	11.3748	0.00885307
AT1G13400	3.05213	-2.16063	8.82605	0.014211		AT3G02430	-1.70666	-0.0856221	10.8061	0.00887872
AT3G55340	0.303802	4.49898	8.70245	0.0142588		AT5G03285	-0.586504	1.93783	10.3204	0.00907734
AT2G22840	0.411606	5.93928	8.70115	0.0142642		AT2G31560	-0.580577	3.06934	10.3155	0.00908937
AT1G59950	2.42658	-2.86326	8.7003	0.0142677		AT3G48180	-0.564332	2.80125	10.259	0.00922739
AT3G50230	0.448579	3.09955	8.68098	0.0143487		AT3G19030	-0.617341	5.7847	10.7559	0.00923661
AT2G27590	0.296818	4.28265	8.6803	0.0143515		AT5G35390	-1.51078	-1.5248	10.2456	0.00926055
AT5G19560	0.561155	3.15439	8.66865	0.0144006		AT2G22800	-0.530735	3.37016	10.2365	0.00928322
AT5G45290	0.293053	5.46911	8.66753	0.0144054		AT3G23060	-0.947102	0.0425006	10.2107	0.00934742
AT3G13510	0.3071	4.54951	8.66465	0.0144176		AT2G40745	-4.96524	-3.09111	11.3942	0.00937809
AT1G52450	0.809713	0.989661	8.6518	0.014472		AT1G10810	-0.538473	2.93987	10.1854	0.00941124
AT1G74088	0.552905	1.85075	8.65163	0.0144727		AT5G54940	-0.625794	7.52918	10.6367	0.00941558
AT3G54790	0.347178	4.54009	8.64894	0.0144842		AT1G05810	-0.545632	4.66314	10.3743	0.0094475
AT1G68550	0.456779	4.59218	8.6552	0.0145216		AT5G35960	-0.670282	0.8544	10.1479	0.00950664
AT1G69520	0.482995	1.85134	8.63974	0.0145234		AT3G45300	-0.576939	6.62349	10.4329	0.00955188
AT5G50130	0.940843	-0.4717	8.63129	0.0145594		AT3G66656	-2.26021	-2.70817	10.1239	0.00956827
AT5G53500	0.292085	4.2332	8.61691	0.0146211		AT1G47271	-0.54763	2.19096	10.0978	0.00963567
AT4G02770	0.483448	3.43985	8.61471	0.0146306		AT1G52130	-1.51184	-0.454993	10.1093	0.00966705
AT2G26100	0.312568	4.22327	8.60815	0.0146588		AT1G76220	-0.980504	0.668782	10.0843	0.00967082
AT2G41905	1.1688	-0.354379	8.60455	0.0146744		AT5G24040	-0.776425	1.70393	10.0826	0.00967535
AT3G01310	0.332079	6.41949	8.60174	0.0146866		AT4G20040	-0.717262	1.5628	10.0819	0.00967728
AT3G25740	0.515629	2.41508	8.60101	0.0146897		AT5G26330	-0.507406	3.99711	10.0818	0.00967735
AT2G19450	0.28872	5.67696	8.58635	0.0147533		AT3G16690	-0.604546	5.27931	10.529	0.0097147
AT3G13225	0.358214	5.26985	8.57614	0.0147977		AT3G55870	-1.56527	-2.06043	10.0512	0.00975768
AT3G08840	0.324325	4.50605	8.57577	0.0147994		AT1G13300	-0.540561	6.62964	10.2449	0.00977168
AT5G64120	0.477266	8.03169	8.61254	0.0148033		AT5G23760	-0.577695	2.56831	10.0329	0.00980623
AT1G44750	0.279612	5.57419	8.57296	0.0148116		AT3G58150	-1.76037	-0.137878	10.4767	0.0098283
AT5G66530	0.282312	5.51201	8.572	0.0148158		AT1G16960	-1.02261	0.351367	10.0181	0.00984571
AT1G50660	0.337286	6.00565	8.56116	0.0148633		AT4G30850	-0.611737	6.94832	10.445	0.00984682
AT3G55490	0.409535	3.3639	8.55918	0.0148719		AT2G34000	-0.977605	-0.0640308	10.0164	0.00985014
AT2G36570	0.461846	4.0341	8.54706	0.0149253		AT1G04660	-1.18033	-0.43899	10.015	0.00985399
AT1G53940	0.687893	3.61646	8.96519	0.0149611		AT2G26750	-1.14572	-0.982821	9.99749	0.00990079
AT5G40720	0.368852	3.58125	8.52735	0.0150125		AT2G20750	-0.503466	5.42874	10.1248	0.009902
AT4G16957	0.406225	3.29247	8.52045	0.0150432		AT5G43350	-0.668671	8.03908	10.5697	0.00990805
AT2G28260	0.52114	2.68515	8.51555	0.015065		AT4G12000	-0.524201	3.04892	9.99159	0.00991667
AT2G31510	0.283051	5.96394	8.51295	0.0150766		AT2G23840	-1.11201	-0.577141	9.97666	0.00995693
AT5G23010	0.904651	4.96944	9.32523	0.0150874		AT1G66173	-0.82137	0.355637	9.92548	0.0100965
AT3G02110	0.411115	3.58534	8.49938	0.0151373		AT5G55360	-0.683699	1.08808	9.86844	0.0102549
AT1G61460	0.695528	0.911581	8.48018	0.0152237		AT2G45820	-0.508474	7.25313	9.92489	0.0103161
AT1G72830	0.350825	4.34271	8.47918	0.0152282		AT2G15340	-1.7027	-0.935729	9.83818	0.0103642
AT1G04180	0.430627	2.52509	8.46248	0.0153039		AT1G11190	-0.763649	4.67923	10.6786	0.010412
AT1G56310	0.40957	3.25969	8.46095	0.0153108		AT4G33810	-0.92405	0.734817	9.81166	0.0104155
AT4G15450	0.453174	3.33282	8.44525	0.0153824		AT3G56060	-1.00564	2.45073	10.4814	0.0104235
AT1G01110	0.464639	4.29999	8.44981	0.015408		AT5G44020	-0.812535	8.9298	10.6488	0.0104859
AT1G63470	0.335467	4.84764	8.3983	0.0155989		AT1G32770	-3.35269	-2.91397	9.77929	0.0105084
AT1G09390	0.335978	3.70751	8.3919	0.0156287		AT5G49450	-0.61633	4.18884	10.0969	0.0105653
AT1G18480	0.298255	4.78005	8.38334	0.0156687		AT2G28120	-0.59217	3.12356	9.73965	0.0106236
AT3G22800	0.330437	5.21528	8.3617	0.0157703		AT2G16050	-0.509852	2.45574	9.72634	0.0106626
AT4G23515	0.580207	1.32279	8.36025	0.0157771		AT5G46730	-0.569555	2.35313	9.7263	0.0106627
AT2G28950	0.742135	3.87788	8.96054	0.0158079		AT1G72430	-0.748174	5.70518	10.5729	0.0106776
AT4G29020	1.0119	3.46043	9.11003	0.0158094		AT2G45130	-0.927518	0.801925	9.6978	0.0107468
AT5G02750	0.457165	2.24306	8.34928	0.015829		AT2G28990	-0.504736	3.86003	9.6917	0.0107649
AT5G19210	0.525534	2.38756	8.33731	0.0158857		AT3G58810	-0.697845	4.81939	10.4248	0.0108069
AT1G65890	1.64113	-1.71195	8.32726	0.0159336		AT2G34355	-0.530885	4.21597	9.7736	0.0108222
AT4G26640	0.317281	5.29231	8.3268	0.0159358		AT5G60520	-0.511614	3.74876	9.67076	0.0108274
AT4G21585	0.376979	2.86246	8.32625	0.0159384		AT2G02250	-1.17034	-0.291584	9.66569	0.0108425
AT2G46450	0.399969	4.8786	8.31942	0.015971		AT1G01570	-0.513507	1.98977	9.65469	0.0108756
AT3G28910	0.33215	3.98682	8.31505	0.015992		AT1G17190	-0.50586	7.6572	9.70337	0.0109474
AT1G63820	0.459807	2.51443	8.30199	0.0160547		AT1G53163	-0.561877	2.5572	9.62029	0.0109797
AT1G61190	0.603019	0.933326	8.29833	0.0160724		AT5G18630	-0.553158	5.81474	9.90763	0.0109848
AT1G02230	0.619654	1.45237	8.28661	0.016129		AT2G43670	-0.6251	3.60759	9.82852	0.0110052
AT5G13360	0.322159	4.61656	8.28459	0.0161388		AT4G33880	-0.888109	4.3027	10.5098	0.0110592
AT1G63880	0.677974	0.942405	8.27966	0.0161627		AT1G66130	-0.943218	-0.200912	9.5906	0.0110705
AT4G38660	0.301173	5.92648	8.27563	0.0161823		AT3G49845	-0.621491	5.31634	10.1108	0.0111551
AT5G11950	0.354244	4.73987	8.27502	0.0161852		AT3G06390	-0.715346	8.0593	10.2593	0.0111912
AT1G49475	0.626274	1.49799	8.2728	0.016196		AT1G24440	-0.585382	5.44684	9.95272	0.01125
AT5G66580	0.436108	3.8964	8.26029	0.016257		AT2G26670	-0.721365	6.88472	10.296	0.0112518
AT4G30000	0.432544	3.28239	8.25796	0.0162685		AT1G19900	-1.06315	5.30514	10.6544	0.0112655
AT5G44930	0.51573	2.24464	8.25338	0.0162909		AT5G23950	-0.784866	3.01953	9.93329	0.0113067
AT1G61810	0.582049	2.49252	8.25217	0.0162968		AT1G08090	-1.48895	0.808456	10.1159	0.0114204
AT4G01870	0.349293	7.66067	8.25126	0.0163013		AT3G12040	-0.810072	3.41273	10.1093	0.0114625
AT3G20560	0.285694	4.66858	8.2451	0.0163315		AT5G42500	-0.586306	5.859	9.85264	0.0115461
AT1G05200	0.327502	3.9331	8.23735	0.0163697		AT1G16530	-1.02412	0.265174	9.43666	0.011556
AT5G62230	1.68822	-2.03417	8.23033	0.0164044		AT1G54070	-1.9241	-2.4448	9.41317	0.0116324
AT5G62620	0.424257	3.69147	8.22849	0.0164134		AT3G27027	-0.520256	2.83614	9.40101	0.0116721
AT5G65890	1.09273	-0.219084	8.2263	0.0164243		AT1G76650	-0.694009	0.898654	9.39159	0.011703
AT3G21580	0.3464	3.07838	8.22569	0.0164273		AT5G54630	-2.03999	-1.91061	9.38278	0.011732
AT1G60870	0.52773	2.92327	8.22277	0.0164418		AT3G20450	-0.716548	1.75546	9.33074	0.0119051
AT5G62360	0.871391	-0.162162	8.22192	0.0164459		AT4G37150	-0.565178	3.61904	9.37913	0.0119724
AT3G62460	0.473785	2.87903	8.2178	0.0164664		AT2G26390	-0.518445	1.74526	9.28726	0.0120521
AT5G40300	0.264547	4.94901	8.20709	0.0165197		AT4G10350	-0.667512	2.98058	9.41946	0.0120647
AT2G23180	1.00958	-0.204991	8.206	0.0165251		AT5G62150	-0.640113	2.23752	9.26929	0.0121135
AT5G20950	0.395979	7.78319	8.20333	0.0165384		AT4G33660	-0.567909	2.11438	9.26088	0.0121423
AT3G18080	0.374545	5.04614	8.20257	0.0165422		AT5G51760	-1.23234	-0.147292	9.23948	0.0122161
AT1G65486	0.766048	1.48177	8.2003	0.0165536		AT5G24070	-0.955082	2.97379	9.95702	0.0123177
AT4G38480	0.422414	3.12915	8.19772	0.0165665		AT4G27710	-0.5798	4.6109	9.53487	0.0123637
AT2G26700	0.549468	2.98237	8.18976	0.0166063		AT1G53620	-1.15772	-0.0219765	9.19651	0.0123659
AT1G21600	0.408745	3.5066	8.1885	0.0166127		AT5G58360	-0.674827	2.4448	9.19525	0.0123704
AT3G16565	0.291586	4.07164	8.1821	0.0166448		AT5G61290	-0.901469	-0.0253854	9.16835	0.0124653
AT3G13570	0.332851	6.29216	8.18001	0.0166554		AT5G10625	-0.603128	4.91754	9.64817	0.012473
AT5G44210	0.461131	2.06016	8.16835	0.0167142		AT3G25760	-0.902356	0.135649	9.16445	0.0124792
AT1G53430	0.284865	5.64749	8.1602	0.0167554		AT3G59690	-0.505389	1.97195	9.15291	0.0125202
AT1G50970	0.443668	3.34097	8.16017	0.0167556		AT5G46090	-0.853798	4.32168	9.92986	0.0127235
AT5G48150	0.259521	5.67962	8.15712	0.0167711		AT2G05620	-0.540657	2.99442	9.088	0.0127543
AT5G08580	0.280002	5.1833	8.15295	0.0167922		AT4G25000	-1.04489	-0.683549	9.07465	0.0128031
AT4G02760	0.288439	5.07502	8.14845	0.0168152		AT5G22580	-0.98193	1.89256	9.45163	0.0128115
AT3G60630	0.444875	5.83998	8.20124	0.0168233		AT1G79040	-0.74411	5.69531	9.82616	0.0128151
AT5G06100	0.291798	4.56422	8.14362	0.0168398		AT3G52800	-0.522338	7.54769	9.17067	0.0130905
AT4G37750	0.621758	2.93865	8.23201	0.0168758		AT2G23830	-0.981737	0.185449	8.95732	0.0132417
AT5G45300	0.342512	3.71848	8.12996	0.0169096		AT1G31935	-0.798016	4.98185	9.76336	0.0132589
AT5G45210	0.364209	3.96991	8.12878	0.0169157		AT1G27110	-0.906217	2.50022	9.44351	0.0132763
AT1G18570	0.519692	4.52204	8.32786	0.0169192		AT4G00880	-0.880942	0.422435	8.93633	0.0133221
AT4G36110	1.14324	-0.346825	8.12776	0.0169209		AT2G04070	-2.16212	2.59651	10.446	0.0133334
AT5G20380	0.337173	4.01904	8.12652	0.0169273		AT3G57450	-0.506484	4.70142	9.08549	0.0133727
AT1G30160	1.2954	-1.91826	8.12598	0.0169301		AT3G21710	-0.524826	6.75203	9.12895	0.0133772
AT2G28660	0.365231	4.46044	8.12551	0.0169324		AT2G41730	-1.58987	3.66322	10.4192	0.0134129
AT5G58830	1.39495	-1.76027	8.12403	0.0169401		AT4G35770	-0.874919	4.43525	9.7258	0.0135284
AT1G72050	0.377676	4.8964	8.12282	0.0169463		AT2G31425	-1.98806	-0.320189	9.45772	0.0135417
AT3G54910	0.426073	2.72753	8.12208	0.0169501		AT5G20860	-0.573017	4.10101	9.1046	0.0135711
AT5G61300	0.419362	3.05457	8.12041	0.0169587		AT1G78440	-0.628127	0.722783	8.83874	0.0137036
AT4G02900	0.390226	2.98819	8.1102	0.0170113		AT1G53625	-0.59053	3.02843	8.83963	0.0137238
AT2G24350	0.546673	1.20546	8.08671	0.0171332		AT2G47770	-1.19576	-0.223773	8.83249	0.0137285
AT1G15310	0.346997	4.0506	8.08459	0.0171442		AT1G22590	-1.23665	-1.12063	8.80918	0.0138218
AT4G35390	0.465435	3.8919	8.06765	0.0172328		AT2G26695	-0.578069	1.68401	8.80353	0.0138445
AT3G15720	0.491968	2.83628	8.06632	0.0172398		AT1G52060	-0.939041	6.5819	9.66429	0.0138574
AT3G11980	1.00136	-0.738008	8.06424	0.0172507		AT2G32460	-1.99659	-2.40529	8.77658	0.0139535
AT5G49770	0.492074	1.60722	8.05865	0.0172801		AT3G46900	-0.72116	6.56267	9.47954	0.0139875
AT1G63580	0.490605	1.89524	8.05818	0.0172826		AT1G80180	-0.608932	6.88893	9.1943	0.0141347
AT5G66350	0.705798	1.4719	8.03717	0.0173936		AT1G08630	-1.31728	-1.12179	8.72765	0.0141541
AT4G32880	0.346433	5.73023	8.01477	0.0175129		AT4G05430	-0.687303	0.505006	8.70538	0.0142466
AT1G15600	1.83054	-2.61769	8.014	0.0175171		AT3G46270	-0.610862	2.13536	8.7004	0.0142673
AT3G54000	0.313129	3.73916	8.01267	0.0175242		AT4G23390	-1.2666	-1.59169	8.66712	0.0144071
AT2G28340	1.91754	-2.3705	8.01155	0.0175302		AT4G13580	-0.852929	5.44901	9.47378	0.0144087
AT3G50460	1.5911	-1.22716	8.00945	0.0175415		AT4G38830	-0.656774	2.63636	8.68292	0.0144939
AT3G57490	0.316811	5.01973	8.00493	0.0175657		AT1G73340	-0.543109	4.14836	8.82485	0.0145135
AT2G04090	0.517892	3.95182	8.10148	0.0176426		AT4G40065	-0.604909	1.23004	8.61159	0.014644
AT3G60320	0.375727	5.60958	7.98954	0.0176486		AT5G08050	-0.596899	1.09723	8.57777	0.0147906
AT3G54870	0.454638	3.61578	7.98882	0.0176524		AT4G19960	-0.505631	2.95524	8.56023	0.0148674
AT2G16586	0.763739	-0.00642411	7.98402	0.0176784		AT3G24020	-0.972089	1.83299	8.90749	0.0148685
AT5G45920	0.270249	4.47035	7.97486	0.017728		AT5G61640	-0.527676	4.63276	8.77038	0.0149022
AT1G09080	1.25123	-0.703228	7.97379	0.0177338		AT5G50060	-1.75153	-2.3668	8.55106	0.0149077
AT5G40090	0.352338	3.20861	7.96762	0.0177674		AT1G44318	-0.640639	2.02452	8.54958	0.0149142
AT1G30490	0.331961	5.08095	7.95607	0.0178304		AT1G69325	-0.757536	0.534279	8.51329	0.0150751
AT3G05350	0.327147	4.43636	7.95404	0.0178415		AT2G28270	-0.647212	1.08407	8.51022	0.0150888
AT2G02000	0.678485	0.7812	7.94988	0.0178643		AT2G21100	-0.632235	5.39789	9.08888	0.0150897
AT5G25610	0.792899	2.86701	8.36681	0.0178883		AT5G24640	-1.96397	1.51144	9.42584	0.0151192
AT5G26180	0.361696	5.02026	7.94486	0.0178918		AT5G52570	-0.900119	0.0132503	8.47318	0.0152554
AT2G24400	0.488227	2.35101	7.93449	0.0179488		AT5G64510	-0.754822	1.0864	8.44336	0.0153911
AT1G33870	1.75422	-1.6417	7.912	0.0180733		AT4G16640	-0.527665	2.72266	8.42642	0.0154688
AT3G43580	0.49314	1.9868	7.8906	0.0181927		AT1G64195	-1.23811	-0.793087	8.42423	0.0154789
AT5G53760	0.267594	5.74126	7.88191	0.0182415		AT5G45000	-0.564231	1.19909	8.41319	0.0155299
AT5G48500	0.311987	4.68668	7.88057	0.018249		AT4G01023	-2.76244	-2.75733	8.40001	0.015591
AT1G65680	3.18758	-0.477252	8.58884	0.0182666		AT1G17960	-0.630353	3.5117	8.64122	0.0155969
AT1G14900	0.27622	6.67978	7.8756	0.018277		AT3G51220	-0.841627	-0.0198236	8.36444	0.0157574
AT3G59060	1.10506	-0.460968	7.87327	0.0182901		AT1G09415	-0.563647	2.08886	8.35738	0.0157906
AT2G19230	2.11745	-2.71098	7.87291	0.0182921		AT2G36870	-0.503964	1.67403	8.35618	0.0157963
AT1G63057	1.97162	-2.00455	7.87209	0.0182968		AT1G53633	-0.622556	2.30691	8.34144	0.0158661
AT4G21680	0.982675	1.22589	8.05435	0.0183197		AT2G45220	-0.790084	7.58214	9.03531	0.0159585
AT4G06010	1.83285	-2.61801	7.86629	0.0183295		AT1G22530	-0.57299	8.03756	8.64763	0.0159594
AT1G51440	1.14694	0.964454	8.15752	0.0183597		AT1G04445	-0.940804	0.0195127	8.31943	0.015971
AT4G19700	0.302284	4.59245	7.85808	0.018376		AT3G03500	-0.996801	4.79083	9.18261	0.0160698
AT4G29510	0.355887	5.86227	7.8549	0.018394		AT2G35300	-1.10059	-0.69083	8.28843	0.0161202
AT1G64310	1.01879	-1.01999	7.84925	0.0184262		AT3G26510	-0.591577	3.27521	8.39381	0.0161508
AT2G36250	0.300692	4.69475	7.84795	0.0184335		AT1G14185	-0.681364	4.42776	8.85837	0.0162437
AT1G61750	0.729601	1.58204	7.84172	0.0184691		AT1G44030	-1.56824	-1.56904	8.22779	0.0164169
AT4G34160	0.46757	4.76368	7.95569	0.0184797		AT5G51390	-0.664791	2.4253	8.24582	0.0164412
AT1G01300	0.333452	6.76332	7.83029	0.0185344		AT5G01740	-0.625538	1.51549	8.2098	0.0165062
AT4G12470	0.913267	3.91376	8.50436	0.0185417		AT2G30670	-2.19696	-1.94398	8.18751	0.0166176
AT4G15550	0.372078	5.80737	7.8275	0.0185504		AT5G42785	-0.654145	3.77307	8.57476	0.0166682
AT2G19600	0.298477	4.94828	7.82361	0.0185728		AT4G05170	-0.586345	2.53728	8.14773	0.0168188
AT1G21520	0.682833	2.73445	7.987	0.0185955		AT2G28700	-0.693536	0.281026	8.12275	0.0169466
AT4G28790	0.392808	3.85908	7.80992	0.0186516		AT4G14280	-0.791367	1.68298	8.13328	0.0170542
AT1G47890	0.581492	2.43476	7.80174	0.0186989		AT5G58120	-0.739917	0.244756	8.09686	0.0170804
AT1G03230	0.32793	7.60084	7.79024	0.0187656		AT4G30970	-4.12396	-3.44606	8.88456	0.0171238
AT1G15260	1.31339	-1.81132	7.77831	0.0188351		AT1G27380	-0.619913	2.76758	8.12786	0.0171345
AT2G22680	0.290899	5.60981	7.77582	0.0188497		AT1G03400	-0.610392	1.65698	8.06399	0.017252
AT1G47570	0.305829	4.89982	7.76827	0.0188939		AT4G29980	-2.14399	-2.52735	8.0565	0.0172914
AT5G59670	0.807513	0.140448	7.7557	0.0189678		AT2G35700	-0.819316	-0.0958638	8.0268	0.0174487
AT4G38580	0.272907	4.58176	7.7459	0.0190257		AT5G23920	-0.576343	5.24783	8.4451	0.0175001
AT1G30510	0.286862	7.82182	7.73657	0.019081		ATMG00980	-0.996192	-0.269293	7.98879	0.0176526
AT5G67480	0.372361	4.44949	7.73258	0.0191046		AT1G31772	-0.744982	0.662402	7.98454	0.0176756
AT5G11550	0.377578	2.95797	7.72672	0.0191395		AT1G70080	-0.910682	0.281563	7.97932	0.0177038
AT4G13990	0.382825	3.87345	7.7241	0.0191551		AT4G15480	-1.04236	-0.555262	7.9413	0.0179114
AT4G39390	0.285857	5.83207	7.70855	0.0192482		AT5G09585	-1.16812	-0.577169	7.93308	0.0179566
AT5G63990	0.281118	4.89448	7.69954	0.0193023		AT1G51890	-0.631717	3.92505	8.31778	0.0179592
AT5G56840	0.750787	-0.252725	7.69502	0.0193295		AT1G29000	-0.649601	2.97514	8.10052	0.017965
AT1G06330	0.766627	1.41497	7.69011	0.0193591		AT2G38210	-0.647674	0.386422	7.92916	0.0179783
AT2G25270	0.404528	3.61503	7.64472	0.0196356		AT4G24310	-0.588917	4.67507	8.33753	0.0180362
AT2G33360	0.341264	3.60652	7.64447	0.0196372		AT4G26560	-1.12883	-1.23799	7.91459	0.0180589
AT5G61180	1.70299	-2.48892	7.63659	0.0196857		AT2G23690	-0.635876	1.73854	7.91088	0.0180795
AT5G25475	0.480531	3.47633	7.63593	0.0196898		AT2G39110	-0.510429	5.92856	8.14029	0.0181057
AT2G01660	0.372176	4.76528	7.63357	0.0197043		AT5G01100	-0.505929	2.77903	7.87895	0.0182582
AT1G69530	1.1791	5.21466	8.77346	0.019721		AT1G56320	-0.545507	5.16908	8.22458	0.0182808
AT3G19700	2.98614	-3.03294	7.6257	0.0197529		AT5G53190	-0.807706	3.98705	8.51278	0.0182881
AT4G28640	0.37372	3.12336	7.61615	0.0198121		AT3G28390	-1.44935	-1.91309	7.86922	0.018313
AT2G05070	2.62674	-2.7605	7.60972	0.0198521		AT4G17480	-0.547138	2.52671	7.84382	0.0184571
AT4G26330	1.06961	-0.541663	7.60948	0.0198536		AT1G11175	-0.569755	4.02559	8.08933	0.0184665
AT1G73620	0.328178	5.94568	7.60933	0.0198545		AT4G31970	-1.67242	1.14235	8.50094	0.0185588
AT5G62090	0.253448	5.65779	7.60734	0.0198669		AT2G15970	-0.645336	9.42364	8.2577	0.0186409
AT2G21590	0.667587	0.542743	7.5977	0.0199272		AT1G78520	-0.525093	2.39888	7.79497	0.0187381
AT3G46720	0.343249	3.8399	7.5939	0.0199509		AT4G31470	-0.706638	4.1678	8.35663	0.0187797
AT1G03440	0.341557	3.68986	7.5868	0.0199955		AT2G40880	-0.632632	2.12508	7.76606	0.0189069
AT2G46930	0.264532	5.06099	7.58569	0.0200024		AT1G66540	-1.10197	-1.36522	7.76555	0.0189099
AT5G64550	0.520964	2.41162	7.57544	0.020067		AT5G10430	-1.05008	0.737114	7.88148	0.0189127
AT2G39710	0.413931	3.04411	7.5725	0.0200855		AT5G35920	-4.52474	-3.29289	8.50553	0.0189154
AT3G02210	0.516894	2.9491	7.56115	0.0201574		AT5G47740	-0.785255	4.34739	8.38823	0.0189597
AT3G56770	0.77424	0.536198	7.55139	0.0202194		AT4G01895	-0.59055	1.25312	7.69287	0.0193425
AT4G22230	0.386823	3.9297	7.534	0.0203305		AT5G04200	-0.942416	5.33609	8.45404	0.0194052
AT4G27950	0.493222	4.20649	7.65735	0.0203323		AT5G35525	-0.835933	0.0371786	7.64837	0.0196133
AT1G28650	2.52697	-2.81051	7.53196	0.0203436		AT1G58430	-3.10601	-3.03163	7.63873	0.0196725
AT3G30300	0.375352	5.20503	7.52382	0.0203958		AT1G48070	-0.803814	1.14135	7.62537	0.019755
AT1G67900	0.316096	4.55302	7.51892	0.0204274		AT2G17770	-0.642456	1.56229	7.60959	0.0198529
AT2G36400	0.332454	5.52543	7.50671	0.0205063		AT5G11620	-0.707676	1.40938	7.60606	0.019875
AT3G20190	2.05078	-2.29663	7.50036	0.0205474		AT4G26200	-0.580369	2.30587	7.60476	0.019883
AT3G04420	0.767173	0.637832	7.49943	0.0205535		AT1G70410	-0.686699	7.55768	8.15614	0.0199012
AT3G61010	0.392618	5.87576	7.491	0.0206084		AT2G38250	-0.546974	1.87689	7.58723	0.0199928
AT4G03620	4.4449	-3.29577	8.18357	0.0206257		AT5G61590	-0.521601	5.63723	7.868	0.0200055
AT5G38820	0.571758	0.975854	7.46785	0.0207599		AT1G63105	-2.43868	-2.61441	7.58262	0.0200218
AT5G02640	0.402515	2.94453	7.46546	0.0207755		AT4G14130	-0.672118	5.93128	8.11858	0.0201106
AT5G53980	0.636294	1.77149	7.46078	0.0208064		AT3G14850	-0.751849	3.8549	8.10404	0.0201924
AT2G31870	0.349934	3.34067	7.46048	0.0208083		AT2G15590	-0.891959	-0.846207	7.55111	0.0202212
AT3G18490	0.292395	6.10376	7.44804	0.0208906		AT4G21310	-0.623239	0.904834	7.55106	0.0202215
AT1G70710	0.390052	6.62035	7.44133	0.0209351		AT1G29020	-1.0108	1.34248	7.81527	0.0202821
AT5G27220	1.03428	-1.26095	7.43216	0.0209961		AT3G25420	-2.45531	-2.91431	7.54061	0.0202881
AT3G13650	0.380928	5.33229	7.4285	0.0210205		AT3G50820	-0.868048	3.26657	8.10621	0.0203358
AT1G13050	0.427258	3.28937	7.42548	0.0210407		AT5G65800	-0.576943	2.66069	7.52807	0.0203685
AT5G58820	3.10742	-2.97418	7.41136	0.0211352		AT1G17090	-0.522967	3.20798	7.5274	0.0203955
AT5G18370	0.402056	3.93463	7.40477	0.0211796		AT5G65030	-0.670044	0.779866	7.51312	0.0204648
AT2G21030	0.814178	0.237865	7.38805	0.0212926		ATCG00500	-0.780332	-0.248222	7.48108	0.0206731
AT1G03960	0.404683	4.31859	7.38345	0.0213238		AT4G36070	-1.51531	-2.09054	7.47663	0.0207023
AT3G09800	0.341463	3.38155	7.38115	0.0213393		AT1G23550	-0.734176	1.38224	7.47497	0.0207131
AT4G33985	0.491038	2.1512	7.37162	0.0214042		AT3G07250	-3.11793	-3.02983	7.47495	0.0207132
AT5G22410	0.707549	5.63435	7.94796	0.0214071		AT2G01880	-0.576438	6.01576	7.89058	0.020735
AT1G09490	0.348834	3.75501	7.36573	0.0214445		AT2G21040	-1.30633	-2.09152	7.44386	0.0209183
AT5G06270	0.410702	4.5764	7.36498	0.0214496		AT5G54240	-0.539723	2.1745	7.42831	0.0210217
AT1G33680	0.325692	6.39951	7.35805	0.0214971		AT1G52070	-0.771995	7.57438	8.03332	0.0210855
AT3G46370	1.1044	-1.27918	7.35519	0.0215167		AT4G37010	-0.729815	6.51456	7.95806	0.0213466
AT5G26240	0.314233	5.98084	7.35294	0.0215321		AT5G53740	-0.72261	0.456561	7.3724	0.0213989
AT4G36190	0.274991	4.70914	7.3492	0.0215579		AT2G36800	-2.1764	2.08444	8.44049	0.0214345
AT3G23860	1.99852	-2.53083	7.34827	0.0215642		AT2G19500	-4.12164	-3.44638	8.03866	0.0214588
AT5G12440	0.392796	4.96674	7.33456	0.0216589		AT5G01700	-0.577021	3.40884	7.50863	0.0215268
AT4G35690	1.03141	0.52911	7.39724	0.0216627		AT3G60140	-0.895032	3.38332	7.90917	0.0216442
AT5G22100	0.359549	4.30324	7.3277	0.0217064		AT5G53490	-0.687446	0.114659	7.32216	0.0217449
AT1G17060	0.76026	3.17902	7.76872	0.0217377		AT3G48940	-0.955148	3.34654	7.89688	0.0219029
AT3G45070	0.534811	5.66415	7.64563	0.0217806		AT1G07680	-4.12314	-3.44618	7.96384	0.0219055
AT5G14850	0.298397	4.3345	7.30873	0.0218385		AT5G59340	-1.42441	-1.83172	7.2931	0.0219481
AT5G23310	0.349452	3.07277	7.30398	0.0218717		AT4G08930	-0.503873	5.21638	7.54077	0.0219703
AT2G03090	0.483831	5.34018	7.4863	0.0219458		AT2G39040	-0.736367	5.58876	7.87908	0.0220124
AT3G26550	0.480359	3.27098	7.28449	0.0220088		AT5G62165	-0.587046	4.54019	7.67658	0.0220652
AT2G34570	0.33874	3.85577	7.28008	0.0220399		AT2G39050	-0.548424	6.8815	7.59726	0.0220837
AT5G47070	0.55382	2.61277	7.27027	0.0221094		AT2G45135	-2.55941	-2.86092	7.27087	0.0221051
AT2G02120	1.23346	3.08779	7.96616	0.0221357		AT1G51100	-0.661748	0.393638	7.24483	0.0222907
AT2G02880	0.355852	2.62468	7.26125	0.0221735		AT5G57670	-0.500794	1.73024	7.21999	0.0224696
AT5G38910	0.96454	3.35806	7.85225	0.0221788		AT5G67245	-0.530526	1.24834	7.21254	0.0225236
AT5G43810	0.616422	5.85452	7.7375	0.0222038		AT4G26415	-2.32683	-2.97214	7.20851	0.0225529
AT2G47130	0.328303	6.55432	7.24977	0.0222554		AT1G30750	-0.743578	6.34503	7.79131	0.0225627
AT3G06690	0.50448	1.81928	7.22789	0.0224125		AT4G28030	-0.635785	3.58848	7.52143	0.0226242
AT4G02280	0.257716	5.40681	7.22637	0.0224235		AT4G25810	-0.662527	4.01847	7.65669	0.0226814
AT1G14250	4.26203	-3.36961	7.87705	0.0224384		AT5G17320	-2.83439	-3.15617	7.15868	0.0229186
AT4G21250	0.963445	-0.192058	7.20606	0.0225707		AT1G16225	-1.19984	-1.78217	7.15572	0.0229405
AT1G45229	0.470251	2.84951	7.2008	0.022609		AT5G37165	-2.06067	-2.80767	7.13285	0.023111
AT4G00238	0.400441	4.4461	7.18653	0.0227133		AT3G52105	-1.45864	-2.12206	7.13152	0.0231209
AT5G63800	0.35422	5.96237	7.18537	0.0227218		AT5G66390	-0.579979	7.72164	7.48347	0.0233014
AT4G09510	0.338128	3.75291	7.1853	0.0227223		AT1G21529	-2.97414	-3.09298	7.09026	0.0234326
AT1G79500	0.243556	5.17518	7.18259	0.0227422		AT2G34790	-0.703691	4.37089	7.6116	0.0234702
AT5G48100	0.852631	1.78226	7.3643	0.0227852		AT1G62935	-1.262	0.0196816	7.24026	0.0234741
AT1G07790	0.30423	5.8386	7.17177	0.0228218		AT1G52050	-1.0739	5.33023	8.00379	0.0235398
AT5G53010	0.381223	4.4442	7.16322	0.022885		AT1G22500	-0.568349	4.68375	7.45378	0.0235474
AT3G22300	0.307925	5.38881	7.16268	0.022889		AT5G46350	-0.654579	0.333687	7.07409	0.0235561
AT1G13770	0.286914	3.63268	7.15223	0.0229665		AT5G40730	-0.6103	8.50414	7.4772	0.0235969
AT3G29680	0.333867	2.8755	7.15004	0.0229827		AT2G47730	-0.552045	10.5574	7.25722	0.0236318
AT3G27580	0.256173	4.85041	7.14732	0.023003		AT2G38240	-0.898008	0.323489	7.06217	0.0236476
AT5G21105	0.367281	6.45294	7.13402	0.0231023		AT2G04039	-1.46801	-2.36715	7.06132	0.0236541
AT4G18465	0.282058	4.3525	7.13033	0.0231299		AT1G24405	-0.62547	0.593508	7.03523	0.0238561
AT5G62220	0.302763	4.24941	7.12955	0.0231357		AT3G02242	-0.548764	1.19044	7.03509	0.0238572
AT1G64800	2.62912	-2.76035	7.11869	0.0232173		AT4G02075	-0.548792	4.19381	7.28592	0.0239298
AT1G07650	0.287175	5.43867	7.11376	0.0232545		AT2G36920	-2.33242	-2.97129	7.00322	0.0241068
AT2G22420	0.325387	3.94387	7.11055	0.0232787		AT3G14280	-0.674519	5.77441	7.51885	0.0241329
AT4G39410	0.615424	0.316855	7.10768	0.0233004		AT2G39430	-0.748568	6.84382	7.54464	0.0242044
AT4G34220	0.349201	3.24798	7.10206	0.0233429		AT5G22390	-0.982183	-0.623237	6.98366	0.0242615
AT1G15772	1.29465	-1.91796	7.09382	0.0234055		AT1G20860	-1.11733	0.913401	7.25839	0.024265
AT5G41680	0.561697	1.95674	7.09333	0.0234092		AT2G40740	-1.48989	-2.22322	6.98136	0.0242798
AT1G34110	0.64812	5.74162	7.5771	0.023459		AT1G32170	-0.653813	7.18789	7.45858	0.0242827
AT1G10040	0.360897	3.53393	7.08645	0.0234616		AT4G28530	-0.741385	3.61325	7.45834	0.0242844
AT5G18770	0.384251	2.79874	7.07737	0.0235309		AT5G52260	-0.533661	2.91061	6.95048	0.0245515
AT2G28070	0.36211	5.12782	7.07503	0.0235488		AT1G49900	-0.549408	0.773647	6.94664	0.0245576
AT3G56160	0.321772	4.13592	7.07233	0.0235695		AT1G49500	-0.553347	7.1696	7.27269	0.0246134
AT3G16750	0.442003	1.99884	7.066	0.0236182		AT3G45870	-0.510946	1.80273	6.92058	0.0247688
AT5G19890	0.865641	0.981085	7.08367	0.0236182		AT4G35783	-1.17664	-0.679358	6.91846	0.0247861
AT3G49630	0.861911	0.331123	7.05443	0.0237073		AT2G27930	-0.620956	2.34115	6.93347	0.0248026
AT1G24160	0.299051	5.53217	7.05286	0.0237194		AT3G46890	-0.607841	1.56588	6.90001	0.024937
AT1G27680	0.30906	3.87278	7.02984	0.0238981		AT2G17940	-0.5856	0.535217	6.88886	0.0250287
AT3G13810	0.351888	4.32332	7.02782	0.0239138		AT3G22540	-0.568135	1.85909	6.87707	0.0251262
AT5G01760	1.34345	-1.39062	7.02245	0.0239558		AT2G23620	-1.06194	5.02052	7.75287	0.0251667
AT5G65158	0.900408	0.650469	7.02221	0.0239576		AT5G15500	-2.67097	-2.80717	6.86486	0.0252276
AT1G08640	0.249624	4.56027	7.02182	0.0239607		AT3G19430	-1.2546	5.78406	7.83859	0.0253963
AT5G10060	0.299397	5.95965	7.01943	0.0239795		AT5G44380	-0.516888	9.37078	7.00522	0.0254684
AT1G06150	0.464608	5.03105	7.17175	0.0240002		AT4G33870	-0.843807	-0.912764	6.82944	0.0255247
AT2G28190	0.275657	4.85146	7.01384	0.0240232		AT3G09085	-0.531326	0.899937	6.82783	0.0255383
AT1G62262	0.543503	1.08103	7.01331	0.0240274		AT2G17710	-0.682278	5.86931	7.31435	0.0256726
AT5G65410	2.8492	-3.09394	7.00378	0.0241023		AT1G08340	-0.504289	4.84345	7.05138	0.0257301
AT4G22080	0.775191	4.64866	7.55477	0.0241341		AT1G44160	-0.571172	4.42565	7.15621	0.0257597
AT1G70630	0.430728	2.83926	6.98594	0.0242434		AT4G13680	-0.628695	1.5229	6.79063	0.0258551
AT4G34710	0.387826	9.15125	6.98039	0.0242875		AT1G03445	-1.19788	-1.25419	6.78682	0.0258878
AT2G15620	0.32034	7.53984	6.97165	0.0243571		AT3G56920	-1.53566	-2.33045	6.77972	0.0259489
AT3G61820	0.488659	6.35419	7.15974	0.0244127		AT5G45120	-1.51144	-2.09122	6.77953	0.0259505
AT3G62630	0.351932	4.6964	6.95904	0.024458		AT5G51440	-1.11194	3.60825	7.47419	0.0259885
AT2G23470	0.486547	1.87038	6.95788	0.0244673		AT2G21610	-0.856399	2.47213	7.16804	0.0260542
AT4G14580	0.388415	5.57242	6.95116	0.0245447		AT5G16980	-0.956414	0.279374	6.7475	0.0262284
AT3G12060	0.690602	0.298495	6.93936	0.0246164		AT4G17860	-1.7636	-1.63247	6.73854	0.0263323
AT2G26200	0.32278	4.83613	6.93755	0.024631		AT2G28710	-0.58159	1.34837	6.73262	0.0263586
AT5G26731	0.47964	2.11711	6.93726	0.0246334		AT1G67920	-0.651294	2.46817	6.83088	0.0264213
AT4G25500	0.314436	6.5326	6.93194	0.0246765		AT1G04040	-0.533028	6.28507	7.03866	0.0264386
AT3G06962	1.10845	-0.297996	6.92956	0.0246958		AT2G31540	-0.594869	3.07704	6.86542	0.0264396
AT1G21830	0.293099	3.75885	6.92801	0.0247083		AT1G70910	-2.15728	-2.75819	6.71805	0.0264869
AT4G01950	0.363265	4.73252	6.92318	0.0247476		AT3G15358	-0.52489	2.61149	6.71506	0.0265134
AT1G77660	0.427224	3.98277	6.92194	0.0247577		AT3G56705	-1.46742	-1.63414	6.71057	0.0265532
AT5G25480	0.348506	3.13707	6.92043	0.02477		AT5G26730	-0.524985	1.97013	6.70738	0.0265814
AT3G11210	0.267677	4.02418	6.90985	0.0248563		AT2G31420	-1.39259	-0.571898	6.80506	0.0266439
AT1G61420	0.485193	1.76272	6.90865	0.0248661		AT5G52020	-0.523298	2.9501	6.70371	0.0266532
AT5G25440	0.369712	3.13214	6.90555	0.0248915		AT1G65850	-0.574568	1.68691	6.69669	0.0266766
AT1G21090	0.266699	5.32283	6.9038	0.0249059		AT5G55370	-1.19013	-1.63673	6.68822	0.0267521
AT1G48100	0.727822	0.0729711	6.90078	0.0249307		AT3G25655	-0.548657	1.9145	6.68401	0.0267898
AT3G29075	0.259584	5.39389	6.90051	0.0249329		AT4G37810	-1.79026	-2.70831	6.67545	0.0268666
AT4G03292	0.494145	1.37604	6.88646	0.0250485		AT3G45710	-0.604194	7.24973	7.08092	0.0269053
AT4G36280	1.06542	-0.906785	6.88539	0.0250574		AT1G13130	-1.45432	1.39151	7.15298	0.0271315
AT5G12920	0.383853	2.52708	6.88038	0.0250988		AT3G20160	-1.29877	3.02146	7.37639	0.027173
AT2G18050	0.834128	6.61848	7.42579	0.0252125		AT4G34920	-0.562379	5.6652	6.99939	0.027421
AT5G05320	0.47935	2.85096	6.86625	0.0252161		AT2G17600	-1.00506	-0.577183	6.6127	0.0274379
AT1G27720	0.497989	1.18246	6.863	0.0252431		AT1G34500	-1.6903	-0.78428	6.83469	0.0274462
AT3G28040	0.378669	3.90514	6.85976	0.0252702		AT3G05625	-1.2257	-1.18422	6.61073	0.0274561
AT3G14000	0.306204	4.13	6.85766	0.0252877		AT2G23410	-1.1156	3.56249	7.23283	0.0278301
AT4G17570	0.250419	4.47947	6.85536	0.0253069		AT2G41312	-0.588583	1.52535	6.56314	0.0278996
AT5G48450	0.463695	3.60425	6.85741	0.0253179		AT3G60020	-3.87546	-3.5289	7.10356	0.0279908
AT3G62570	0.304291	4.3004	6.85394	0.0253187		AT1G09790	-2.26511	-2.70746	6.54812	0.0280414
AT1G26370	0.285841	4.98084	6.85009	0.025351		AT3G20680	-0.645654	0.730893	6.53671	0.0281498
AT2G18910	0.280929	3.99521	6.84426	0.0253999		AT4G19970	-1.17768	0.310161	6.70745	0.0281885
AT2G19146	2.70597	-3.15823	6.83875	0.0254462		AT5G48657	-0.533141	5.51282	6.85996	0.0282258
AT4G02710	0.528129	4.08676	7.03337	0.0254494		AT5G38005	-0.591538	3.22225	6.68327	0.0283527
AT1G11280	0.291247	5.27843	6.83136	0.0255085		AT1G25460	-0.584624	0.673972	6.51518	0.0283555
AT3G22190	0.281865	4.22789	6.82959	0.0255234		AT4G09110	-0.756014	0.952853	6.50074	0.0284945
AT2G28380	0.325207	5.84968	6.82631	0.0255511		AT3G47750	-1.42013	-1.65872	6.49498	0.0285501
AT1G19650	0.331828	2.97805	6.82075	0.0255983		AT2G32300	-0.795541	6.87012	6.96437	0.0288738
AT1G29600	0.530422	1.6363	6.81653	0.025634		AT1G73510	-3.87785	-3.52858	6.99641	0.0288909
AT2G27230	0.465652	6.07319	6.97107	0.0256646		AT3G22870	-3.87785	-3.52858	6.99641	0.0288909
AT1G09795	0.275216	3.83712	6.80739	0.0257118		AT5G40260	-3.87785	-3.52858	6.99641	0.0288909
AT3G51950	0.322986	7.33487	6.8062	0.0257219		AT4G08360	-0.739316	0.353506	6.45624	0.0289281
AT1G65950	0.341686	3.83845	6.80339	0.0257459		AT4G27790	-1.82423	-2.91522	6.45588	0.0289317
AT5G36740	1.29264	-1.4889	6.79726	0.0257982		AT1G34490	-1.19145	-0.466513	6.46211	0.028978
AT1G13200	1.13398	-0.774443	6.7931	0.0258339		AT1G16705	-1.42201	-1.36334	6.4414	0.0290745
AT1G34360	0.241723	4.89313	6.79282	0.0258363		AT5G56060	-1.82496	-2.91511	6.42583	0.029229
AT1G75900	0.849895	1.89769	7.02079	0.0258816		AT1G08860	-1.38858	-2.40632	6.41684	0.0293188
AT1G21610	0.259717	5.40077	6.77785	0.025965		AT4G00975	-1.59	-2.61539	6.41434	0.0293438
AT1G79630	0.378248	4.72216	6.77178	0.0260174		AT5G66260	-1.60411	-2.44467	6.3979	0.0295088
AT4G14620	0.298903	4.29491	6.77099	0.0260243		AT1G17810	-2.9877	-3.09097	6.36899	0.0298019
AT5G08790	0.302315	6.30073	6.77001	0.0260327		AT3G16040	-2.45231	-2.91469	6.35948	0.029899
AT1G13270	0.459255	2.25759	6.76637	0.0260643		AT1G15540	-1.00457	-0.938936	6.32554	0.030249
AT2G25737	0.338601	3.48473	6.76567	0.0260703		AT3G57900	-4.12246	-3.44627	6.80781	0.030566
AT3G18960	0.715462	-0.160834	6.7624	0.0260986		AT4G04972	-1.41393	-1.65981	6.29398	0.0305789
AT1G01560	1.31129	0.62014	7.12069	0.0261111		AT5G28960	-0.819632	-0.683678	6.28163	0.0307091
AT2G05180	0.412643	2.13008	6.75256	0.0261842		AT5G37470	-2.19766	-3.03051	6.27251	0.0308058
AT4G15720	0.851081	-0.587062	6.74984	0.026208		AT2G01530	-0.725601	9.32194	6.6911	0.03096
AT1G30960	0.373563	3.05287	6.74379	0.0262608		AT3G43890	-0.62246	1.24715	6.24377	0.0311127
AT1G09230	0.291991	4.36316	6.74241	0.0262729		AT1G71370	-2.67193	-3.22333	6.24364	0.0311142
AT2G35035	0.387376	2.47481	6.73115	0.0263715		AT4G19950	-0.52883	1.42596	6.23191	0.0312405
AT3G06435	0.777194	0.536167	6.72976	0.0263837		AT5G52780	-1.10614	-1.6135	6.22184	0.0313495
AT4G26050	1.57063	-1.31592	6.72444	0.0264306		AT1G69085	-1.0624	-1.57005	6.19434	0.0316494
AT4G15210	1.60872	-1.29962	6.73846	0.0264404		AT3G61880	-0.559002	0.952374	6.17053	0.031912
AT3G48110	0.322135	4.94964	6.72289	0.0264443		AT5G42180	-0.706886	7.2099	6.60884	0.0319782
AT3G59850	0.418197	4.00518	6.71687	0.0264974		AT4G22680	-0.550041	0.957469	6.13721	0.0322839
AT3G13230	0.25149	5.38076	6.7127	0.0265343		AT5G61200	-0.541612	0.943741	6.11995	0.0324787
AT5G64340	0.36858	6.5251	6.71196	0.0265409		AT2G36695	-0.908872	-0.91321	6.11019	0.0325894
AT3G50640	0.301347	5.9702	6.71025	0.026556		AT5G04690	-0.743589	-0.339565	6.10259	0.0326759
AT1G09310	0.64391	0.416784	6.70975	0.0265604		AT3G08970	-0.609577	2.10925	6.10455	0.0328101
AT2G33110	0.357951	2.36609	6.70884	0.0265685		AT3G55310	-0.543789	1.05849	6.07443	0.0329991
AT4G22960	0.884672	0.55153	6.6938	0.0267023		AT2G37805	-0.749578	-0.660859	6.04885	0.0332961
AT5G05790	0.249862	4.56806	6.69334	0.0267064		AT1G75620	-0.510533	3.32784	6.10626	0.0335899
AT4G31890	0.393022	3.88881	6.68916	0.0267437		ATCG00030	-0.844707	1.2879	6.1409	0.033594
AT1G43860	0.240192	4.59773	6.68604	0.0267716		AT2G29380	-0.639833	0.612859	5.97885	0.0341254
AT2G01130	0.410663	5.26183	6.74445	0.0267957		AT3G20340	-0.570804	3.7708	6.23229	0.0341647
AT2G42960	0.443981	3.36025	6.67506	0.0268701		AT5G41030	-1.89138	-2.66027	5.97495	0.0341723
AT3G19440	0.336279	3.52633	6.67424	0.0268775		AT3G01060	-0.510476	1.49788	5.97468	0.0341756
AT5G57110	0.334967	7.60144	6.67327	0.0268862		AT1G16150	-0.597987	2.54702	6.04025	0.0343613
AT5G49665	0.346597	5.71431	6.67154	0.0269018		AT1G59860	-0.700897	0.221011	5.93791	0.034622
AT3G56620	0.328163	3.33975	6.66057	0.0270008		AT4G09690	-1.10062	-1.7575	5.93122	0.0347041
AT3G28455	0.361601	2.31931	6.65884	0.0270164		AT1G63450	-0.579602	4.03323	6.22332	0.0348782
AT4G03230	0.342675	4.04993	6.65763	0.0270274		AT5G65390	-0.61048	7.16503	6.27486	0.0348783
AT1G18870	0.291531	6.34452	6.65333	0.0270663		AT3G56290	-0.715594	2.6135	6.16713	0.0349047
AT4G21960	0.281786	10.9503	6.65315	0.027068		AT4G00210	-0.503599	0.817448	5.89035	0.0352102
AT4G14713	0.344101	3.23004	6.64767	0.0271178		AT1G21550	-0.931261	-1.15399	5.87683	0.0353797
AT3G48610	0.494449	3.52832	6.70659	0.0271232		AT1G20340	-0.580279	2.5115	5.92538	0.0354945
AT3G15356	0.338752	3.90476	6.64522	0.0271401		AT5G22240	-1.11435	-0.331435	5.86891	0.0357063
AT3G61970	1.71194	-1.39266	6.66466	0.0273107		AT2G32750	-0.863923	-0.346494	5.8399	0.0358475
AT5G49850	0.770228	1.73033	6.7239	0.0273587		AT1G02310	-0.623994	2.30131	5.90889	0.0359622
AT1G14660	0.366727	3.01584	6.61707	0.0273977		AT1G68585	-0.633273	-0.0816288	5.81988	0.0361043
AT1G07290	0.361339	3.20631	6.6092	0.0274702		AT3G24130	-1.60384	-2.44483	5.81545	0.0361614
AT3G12550	0.370998	3.54031	6.59259	0.0276242		AT2G19760	-0.574034	8.1939	6.12618	0.0363004
AT1G68920	0.252263	5.34206	6.58862	0.0276611		AT2G29750	-0.542735	6.52127	6.11108	0.0364494
AT2G47935	3.10647	-2.97433	6.58636	0.0276822		AT4G40010	-0.696611	4.16985	6.15612	0.0368578
AT5G53460	0.415285	10.2783	6.58436	0.0277009		AT5G62380	-0.542197	0.407985	5.71279	0.0375166
AT5G66910	0.286686	4.69245	6.57614	0.0277777		AT5G15940	-0.548092	2.69134	5.74548	0.0378034
AT3G15240	0.304036	6.30815	6.57111	0.0278248		AT5G11290	-0.584138	0.93933	5.69071	0.0378162
AT5G22700	0.314121	4.68322	6.56949	0.02784		AT3G02150	-0.74974	0.267679	5.68841	0.0378475
AT5G36220	0.401025	2.48481	6.56437	0.0278881		AT5G02160	-0.560353	1.05863	5.64637	0.0384265
AT4G34412	0.290364	3.74352	6.56398	0.0278917		AT5G58010	-0.649417	5.61637	6.01616	0.0385667
AT1G31050	0.295648	5.79421	6.5614	0.027916		AT3G49190	-1.24768	3.74393	6.30302	0.0385734
AT3G28650	0.507225	1.601	6.56121	0.0279178		AT4G11390	-0.889662	-0.646275	5.61492	0.0388669
AT5G06060	0.317136	4.52699	6.56105	0.0279194		ATCG00160	-0.902098	0.875289	5.71316	0.038946
AT5G18790	0.322886	4.0487	6.55638	0.0279634		AT3G28210	-0.527762	2.92398	5.66625	0.0390653
AT1G44780	0.48467	2.3494	6.55562	0.0279705		ATMG00080	-0.607887	0.888544	5.57292	0.0394644
AT1G60850	0.310922	4.56757	6.55481	0.0279781		AT3G47290	-0.521791	0.885018	5.57028	0.0395023
AT1G64900	0.451113	4.13239	6.61997	0.0280288		AT5G56720	-0.539797	1.97348	5.56773	0.039539
AT5G10340	1.5328	-2.40887	6.54739	0.0280484		AT2G42065	-1.42995	-0.847033	5.64355	0.0399334
AT3G54040	0.35402	7.27933	6.544	0.0280805		AT5G04210	-1.19816	-1.70667	5.5355	0.0400063
AT5G06960	0.30021	4.9607	6.54144	0.0281047		AT1G43160	-0.660809	5.15458	5.89171	0.0401617
AT3G48830	0.449078	2.16286	6.53963	0.0281219		ATCG00470	-0.590159	5.04241	5.86053	0.040261
AT5G40400	0.493551	2.12515	6.5344	0.0281718		AT4G39650	-1.2939	-1.50555	5.51708	0.0402763
AT1G16260	0.550502	1.39963	6.53171	0.0281974		ATCG00440	-0.724235	0.720186	5.51646	0.0402855
AT4G38420	0.678458	2.41874	6.65921	0.0282843		AT3G60270	-0.980954	-1.22098	5.48773	0.0407113
AT3G28007	1.02047	-0.724864	6.51333	0.0283732		ATCG00670	-0.596852	3.49845	5.73174	0.0407609
AT3G15095	0.278251	5.52174	6.51316	0.0283749		AT5G35790	-0.553659	0.923456	5.48046	0.04082
AT1G78240	0.261431	6.43527	6.50448	0.0284584		AT2G44690	-0.531421	1.18799	5.47611	0.0408851
AT3G02280	0.276849	4.61872	6.50408	0.0284622		AT4G30740	-0.749839	-0.364167	5.44595	0.0413405
AT4G35130	0.610702	1.03813	6.50104	0.0284916		AT1G30515	-0.740859	-0.443425	5.42272	0.0416955
AT5G06510	0.438315	1.92639	6.49991	0.0285025		AT2G31081	-0.922069	0.602583	5.49969	0.0417521
AT3G18000	0.477088	7.17063	6.66655	0.0285044		AT3G26520	-0.616365	11.5981	5.68269	0.0420571
AT1G69240	0.497317	4.78652	6.72512	0.0285966		AT3G04330	-0.872432	2.50641	5.72822	0.0420673
AT5G49555	0.284347	5.30396	6.4863	0.0286343		AT3G13433	-1.23658	-2.02936	5.39709	0.0420914
AT5G65450	0.409315	3.32866	6.48622	0.0286351		AT1G67856	-4.32951	-3.36864	5.78843	0.0420929
AT1G10690	0.286692	4.03748	6.48387	0.0286579		AT5G37670	-0.727996	0.0507684	5.38491	0.0422811
AT4G39110	0.719574	0.571284	6.48357	0.0286609		AT1G10155	-1.09568	-1.42512	5.36988	0.0425167
AT4G33440	0.313266	3.79388	6.48309	0.0286655		AT3G45490	-1.00991	-1.73299	5.36388	0.0426112
AT5G15550	0.280912	5.54445	6.48057	0.02869		AT2G02540	-0.595273	0.060204	5.34789	0.0428644
AT1G48370	0.327559	3.91474	6.47778	0.0287173		AT2G41445	-1.39357	-2.15556	5.33576	0.0430577
AT2G37320	0.451822	1.40213	6.47532	0.0287412		AT1G09370	-1.24745	-1.33166	5.3272	0.0431947
AT2G35140	0.483934	2.62342	6.47489	0.0287454		AT2G23000	-0.631064	1.11582	5.31959	0.043317
AT2G27650	1.74229	-2.66391	6.46532	0.0288389		AT2G18260	-0.875904	-1.1384	5.27939	0.0439699
AT2G34850	0.553274	0.920937	6.46134	0.028878		AT1G72590	-1.07306	-0.66909	5.26531	0.0442014
AT5G44730	0.340602	3.0551	6.45683	0.0289223		AT5G14110	-0.572437	0.0656929	5.26312	0.0442375
AT1G07645	2.70619	-3.1582	6.4483	0.0290064		AT2G26940	-1.45965	-2.12168	5.26113	0.0442704
AT5G39220	0.881737	-0.630855	6.44622	0.0290269		AT1G07850	-3.57831	-3.61642	5.62287	0.0444567
AT2G33980	0.396348	2.27119	6.44521	0.0290368		AT5G38520	-0.77317	-0.742946	5.24051	0.0446129
AT1G68780	2.62111	-2.75974	6.44467	0.0290421		AT2G31335	-3.57917	-3.6163	5.59369	0.0448905
AT1G10640	0.887202	1.56382	6.65189	0.029066		AT3G16540	-1.06684	-1.50483	5.22262	0.0449126
AT1G50420	0.246954	5.0482	6.44214	0.0290672		AT5G52690	-1.05594	-1.63838	5.22181	0.0449263
AT3G19200	0.405878	4.0229	6.44095	0.029079		AT2G25680	-0.57544	1.74588	5.21442	0.0450508
AT5G10030	0.268506	5.51474	6.44013	0.029087		AT1G64500	-0.726283	1.69825	5.30166	0.0452542
AT5G05840	0.489445	2.4988	6.43362	0.0291516		AT4G33467	-1.20762	-2.36752	5.2011	0.0452763
AT2G36020	2.4742	-1.14725	6.84002	0.0291622		ATCG00200	-2.48567	-3.2942	5.17786	0.0456734
AT5G10170	0.335872	5.53419	6.42741	0.0292134		AT5G37490	-1.43037	0.382125	5.47648	0.0457954
AT2G19930	0.355298	4.12356	6.42556	0.0292318		AT3G25950	-0.836207	3.04208	5.48882	0.045931
AT4G17695	0.730547	0.0503134	6.40595	0.0294279		AT1G72240	-0.511057	1.86964	5.15657	0.0460408
AT4G35520	0.517236	1.7786	6.40595	0.0294279		AT1G32540	-1.00131	-1.31025	5.15379	0.0460889
AT4G14860	0.693091	0.936342	6.40432	0.0294443		AT3G25240	-0.720594	-0.0896302	5.15257	0.0461101
AT5G59570	0.429836	2.52306	6.40372	0.0294503		AT1G50290	-0.67388	2.8908	5.39689	0.0461324
AT4G28706	0.25205	4.76749	6.39987	0.029489		AT1G73190	-3.58161	-3.61598	5.50973	0.0461695
AT3G52440	0.896756	-0.961971	6.39455	0.0295426		AT3G06460	-1.04629	5.07819	5.71581	0.0462009
AT1G61730	0.286802	5.58404	6.39195	0.0295688		AT3G45150	-4.12794	-3.44552	5.49899	0.0463364
AT1G23150	0.377589	3.9268	6.38577	0.0296313		AT1G48980	-1.28063	-2.00174	5.13462	0.0464234
AT4G03965	0.636892	0.231302	6.38453	0.0296439		AT2G34990	-0.595011	-0.065541	5.13319	0.0464483
AT3G61990	0.292241	6.84261	6.38318	0.0296576		AT1G06090	-0.948363	6.11807	5.69556	0.0464973
AT1G33090	0.408351	3.23043	6.3612	0.0298814		AT4G30280	-0.584658	6.32385	5.42696	0.0465888
AT3G29636	1.69669	-2.48837	6.34519	0.0300458		AT4G06375	-2.04694	-3.09274	5.12382	0.046613
AT4G14230	0.275662	5.00288	6.32779	0.0302256		AT2G21880	-0.657292	4.52758	5.43192	0.0468283
AT5G14345	1.69726	-2.48827	6.32711	0.0302327		AT3G44120	-0.606933	0.0152339	5.11125	0.046835
AT2G32220	0.394781	2.96366	6.32689	0.0302349		AT5G01320	-0.76856	-0.591484	5.10066	0.0470229
AT1G68765	1.80959	-1.02318	6.53075	0.0302609		AT1G22740	-0.591873	4.08087	5.36946	0.047144
AT5G25110	0.357868	4.35235	6.32099	0.0302963		AT2G13810	-0.829123	2.38232	5.36615	0.047198
AT5G65310	0.262416	7.33212	6.32093	0.0302969		AT2G05310	-0.606546	-0.0581686	5.09027	0.0472084
AT2G43840	0.518262	1.89292	6.31437	0.0303652		AT1G51330	-1.81633	-2.32986	5.08852	0.0472397
AT3G48280	0.979911	-0.314122	6.31424	0.0303666		AT2G36100	-0.621824	8.04595	5.38923	0.0472572
AT2G25480	0.276172	4.56474	6.2944	0.0305745		AT5G60880	-4.11932	-3.4467	5.4389	0.0472844
AT3G48300	2.98505	-3.03311	6.28877	0.0306338		AT1G13230	-1.06727	-1.56901	5.08493	0.047304
AT4G07950	0.28812	4.0745	6.28685	0.030654		AT5G03020	-1.06839	-1.50454	5.0844	0.0473134
AT3G03450	0.365228	3.89525	6.28068	0.0307192		AT4G27745	-0.573726	5.6504	5.38086	0.0473319
AT1G33700	0.342578	6.13965	6.27062	0.0308258		AT2G20562	-0.517948	3.31438	5.19851	0.04736
AT5G65180	0.287576	4.41691	6.2663	0.0308718		AT4G35165	-0.785632	-1.1882	5.08177	0.0473605
AT5G17570	0.466989	1.84076	6.26215	0.030916		AT1G32470	-0.903611	-0.697778	5.08029	0.0473872
AT4G25450	0.256108	4.37579	6.25699	0.0309711		AT1G06970	-0.972295	-1.68453	5.06585	0.0476475
AT1G67490	0.303767	5.09553	6.25382	0.031005		AT3G13400	-1.57484	-2.80795	5.04677	0.0479942
AT5G25800	0.384941	3.85722	6.25365	0.0310068		AT2G37540	-0.974675	3.85743	5.5024	0.0485397
AT3G15750	0.519232	1.17984	6.25127	0.0310322		AT2G02620	-0.6347	0.245611	5.01667	0.0485472
AT3G14060	0.324052	4.01807	6.2505	0.0310406		AT3G01760	-0.501428	2.0007	4.99985	0.0488598
AT4G32510	1.7414	-2.66381	6.24563	0.0310928		AT4G34410	-2.05175	-3.09197	4.98605	0.049118
AT3G16710	0.61271	1.42507	6.24095	0.031143		AT1G29465	-0.533373	0.773407	4.96675	0.049482
AT1G28610	0.578515	0.23194	6.23808	0.031174		AT5G07680	-0.552968	4.90118	5.2435	0.0495038
AT2G18060	0.593774	0.512733	6.23435	0.0312142		AT2G38152	-0.509689	1.74071	4.96451	0.0495244
AT3G16300	0.483176	1.49396	6.23339	0.0312245		AT2G18680	-0.686769	-0.52673	4.95411	0.0497221
AT5G35732	0.347324	2.97279	6.23061	0.0312546		AT2G24395	-0.543512	0.869019	4.94473	0.0499013
AT4G25580	2.21317	-2.19138	6.22936	0.0313034		AT1G55370	-1.05535	-2.02989	4.94403	0.0499148
AT5G23570	0.382914	3.45293	6.22225	0.0313451		AT1G05230	-1.11658	-1.09137	4.94237	0.0499464
AT5G13690	0.372227	3.97999	6.22107	0.0313579
AT2G33793	0.443637	2.01923	6.21673	0.0314049
AT2G40570	0.432269	3.07593	6.21546	0.0314188
AT1G16540	0.287749	4.59745	6.20726	0.0315081
AT1G04080	0.257539	7.17484	6.20426	0.0315408
AT3G16110	0.249665	5.21465	6.20374	0.0315465
AT3G17600	0.611287	1.9032	6.20273	0.0315576
AT4G36270	0.550918	1.76566	6.20168	0.031569
AT1G02390	0.59516	1.68595	6.19977	0.03159
AT2G21250	0.226867	5.8959	6.191	0.0316861
AT2G32280	0.309139	3.82716	6.18649	0.0317357
AT4G30610	0.337651	4.29953	6.1849	0.0317532
AT5G61730	2.6275	-2.76011	6.18449	0.0317577
AT3G29390	0.268961	6.54913	6.18177	0.0317878
AT2G41380	0.348559	6.61958	6.17796	0.0318298
AT3G48460	0.668191	1.42985	6.1709	0.0319079
AT4G10070	0.259763	4.96453	6.16989	0.0319191
AT5G41540	0.959323	-1.00318	6.16832	0.0319365
AT3G07290	0.578108	1.83698	6.16748	0.0319459
AT2G22920	0.445642	5.8616	6.30547	0.0320134
AT5G57400	0.524126	2.26195	6.16114	0.0320163
AT1G15840	1.24179	-1.59583	6.15999	0.0320291
AT2G42320	0.246196	4.52232	6.15672	0.0320655
AT2G37860	0.286524	5.37845	6.15537	0.0320806
AT1G30190	1.24831	-1.76131	6.14957	0.0321454
AT5G46330	0.807095	-0.142354	6.1489	0.0321528
AT2G33490	0.236928	4.98564	6.14796	0.0321633
AT1G12663	2.29452	-2.61794	6.14061	0.0322458
AT2G18550	0.821431	-0.0498103	6.14046	0.0322474
AT5G48090	0.535271	1.68391	6.13664	0.0322903
AT5G03280	0.334941	7.45148	6.13646	0.0322924
AT5G20830	0.442046	5.93027	6.27106	0.0323292
ATMG01170	0.777952	-0.194812	6.13137	0.0323496
AT1G67420	0.310989	4.53082	6.12974	0.032368
AT5G26170	0.444287	1.69378	6.12668	0.0324026
AT4G02715	0.300624	5.81032	6.12366	0.0324367
AT1G33350	0.442088	2.37416	6.1218	0.0324577
AT4G20890	0.282739	7.47202	6.11997	0.0324785
AT3G60900	0.334405	5.0233	6.11809	0.0324998
AT1G65900	0.41576	2.92583	6.11511	0.0325335
AT1G59960	0.229778	5.29491	6.11376	0.0325489
AT2G18480	1.01964	-0.934669	6.11152	0.0325742
AT1G11040	1.45954	-1.31493	6.10374	0.0326628
AT5G08500	0.237185	5.10926	6.10362	0.0326642
AT5G53920	0.441908	1.70635	6.10285	0.032673
AT3G46180	0.228856	4.80873	6.09454	0.0327679
AT3G05030	0.259666	4.29656	6.09224	0.0327942
AT5G37590	0.347656	3.52257	6.08956	0.032825
AT4G21410	0.241476	5.2061	6.08602	0.0328656
AT1G31600	0.328276	5.47919	6.08463	0.0328816
AT2G25970	0.241245	7.72488	6.08153	0.0329172
AT5G49560	0.303911	3.89005	6.07887	0.0329478
AT5G01950	0.233819	5.63926	6.0755	0.0329868
AT3G07210	0.274471	4.21233	6.07279	0.033018
AT5G20240	0.80327	-0.12821	6.06935	0.0330578
AT4G09810	0.404881	1.97274	6.05939	0.0331733
AT2G45850	0.696472	-0.0658276	6.0569	0.0332022
AT3G49200	3.80636	-3.52985	6.52796	0.0332841
AT1G59780	0.313675	3.74525	6.04714	0.0333159
AT3G59420	0.578241	3.00535	6.16639	0.0333727
AT1G49390	0.378389	3.16197	6.03902	0.0334109
AT2G23510	3.80667	-3.52981	6.51519	0.0334153
AT3G53800	0.707652	-0.095217	6.03458	0.0334631
AT5G20480	0.387931	2.43527	6.03264	0.0334858
AT1G55820	0.292564	4.62343	6.0319	0.0334945
AT4G02020	0.296127	5.39725	6.03092	0.033506
AT1G04590	0.299711	4.72105	6.02589	0.0335653
AT2G40130	0.74457	1.15802	6.02757	0.0335739
AT1G10910	0.334212	4.24728	6.02343	0.0335943
AT2G38660	0.277992	4.00151	6.02338	0.0335949
AT5G07790	0.395913	2.67196	6.01919	0.0336443
AT2G31270	0.385086	4.81008	6.04204	0.0336737
AT1G61270	0.852216	-0.2188	6.0154	0.0336892
AT1G48430	0.307389	5.70697	6.0127	0.0337212
AT3G05510	0.284762	3.88207	6.01015	0.0337515
AT5G43240	1.99049	-2.33352	6.00691	0.0337899
AT5G20045	0.7701	3.14903	6.37271	0.0338062
AT1G60220	0.252911	5.21696	6.00542	0.0338076
AT2G43010	0.607825	1.61044	5.99702	0.0339077
AT5G14620	0.291546	4.22797	5.99134	0.0339755
AT3G12200	0.252596	4.80539	5.99101	0.0339794
AT1G48540	0.323923	4.71567	5.98879	0.0340061
AT1G65030	0.355197	4.51619	5.98805	0.034015
AT5G51590	0.462524	4.92723	6.16948	0.034052
AT4G03400	0.316982	3.69223	5.9807	0.0341031
AT3G10490	0.224568	6.01235	5.97571	0.0341632
AT4G19220	0.617278	0.362556	5.97478	0.0341744
AT4G22840	0.240996	4.24522	5.9733	0.0341922
AT3G09730	0.369475	2.4933	5.971	0.0342199
AT4G14900	0.227167	6.77386	5.97033	0.034228
AT4G10060	1.64484	-2.71094	5.97031	0.0342282
AT5G47150	1.64484	-2.71094	5.97031	0.0342282
AT3G46840	2.37754	-2.57448	5.96194	0.0343295
AT1G19850	0.672542	5.55609	6.38039	0.0343358
AT4G38140	0.658315	0.478989	5.94383	0.0345497
AT3G03030	0.318923	3.35792	5.93905	0.0346081
AT2G21060	0.226941	5.50059	5.93715	0.0346314
AT1G01460	2.3155	-2.9177	5.93574	0.0346487
AT4G00380	0.666079	1.58744	5.93603	0.0346738
AT5G47020	0.346579	6.65138	5.92911	0.0347299
AT5G67170	0.330618	2.99627	5.92532	0.0347765
AT4G15710	2.15236	-2.44919	5.91703	0.0348788
AT1G54840	0.47547	1.03794	5.91638	0.0348869
AT1G65481	0.599163	0.796879	5.90968	0.0349698
AT1G03310	0.361846	3.16805	5.90713	0.0350013
AT3G47800	0.32672	5.45873	5.90049	0.0350838
AT1G33480	0.279731	3.23255	5.89681	0.0351296
AT4G01570	0.336737	3.64077	5.88875	0.0352302
AT1G62180	0.46122	3.75109	5.96024	0.0352335
AT2G31070	0.438425	1.66125	5.88833	0.0352355
AT3G53400	0.376958	4.1064	5.87758	0.0353703
AT1G67970	0.383388	2.38901	5.87701	0.0353774
AT1G69210	0.482912	2.1681	5.87585	0.035392
AT5G02340	2.31373	-2.91748	5.87522	0.0353999
AT1G51840	0.675217	4.5233	6.28275	0.0354101
AT2G44390	0.699332	0.208249	5.87213	0.0354387
AT1G29980	0.383342	4.65857	5.8877	0.03549
AT2G20290	0.280438	4.60817	5.86677	0.0355064
AT3G50100	0.515943	1.79332	5.86643	0.0355106
AT1G77640	0.502114	1.81568	5.8622	0.0355641
AT1G13390	0.278097	5.04954	5.86127	0.0355759
AT1G13500	0.547322	1.46393	5.85979	0.0355945
AT1G15420	0.240101	5.00178	5.85511	0.0356539
AT3G05190	0.355614	2.7397	5.85335	0.0356763
AT5G17510	0.299574	4.80725	5.84023	0.0358432
AT1G16750	0.939173	-0.737746	5.83989	0.0358477
AT3G21352	0.7717	0.00112284	5.83923	0.035856
AT3G29300	0.550292	0.947785	5.83848	0.0358657
AT3G26760	0.237171	4.79612	5.83087	0.0359631
AT4G23820	0.317734	3.42715	5.82842	0.0359945
AT2G35530	0.253445	4.6002	5.82426	0.0360479
AT1G52310	0.262025	4.729	5.81308	0.036192
AT5G10120	2.07708	-2.48899	5.80853	0.0362509
AT1G08830	0.306612	4.94612	5.80195	0.0363362
AT2G32670	1.10387	-0.919227	5.80059	0.0363538
AT1G19485	0.300567	4.90392	5.79986	0.0363633
AT4G01740	0.286696	4.02913	5.79331	0.0364485
AT5G22250	0.444055	2.59406	5.79259	0.036458
AT1G07440	1.37409	-1.97413	5.78713	0.0365292
AT1G49350	0.308326	3.21309	5.78695	0.0365315
AT5G66670	0.674981	0.217781	5.77669	0.036666
AT1G51340	0.287332	3.50049	5.76511	0.0368184
AT5G01170	0.353597	3.73515	5.75938	0.036894
AT3G04570	0.238999	6.5193	5.75462	0.036957
AT3G57160	0.359494	2.27615	5.75443	0.0369596
AT1G27740	0.62205	4.19864	6.09386	0.0369761
AT1G32610	0.547235	1.71981	5.75256	0.0369845
AT2G44640	0.37353	3.45564	5.75105	0.0370044
AT1G30970	0.257944	6.00085	5.74687	0.03706
AT4G10090	0.315852	2.96152	5.74157	0.0371306
AT2G24520	0.283097	3.59617	5.74076	0.0371413
AT5G13660	0.332339	2.77669	5.7317	0.0372624
AT3G43930	0.701087	1.73669	5.79627	0.0373009
AT1G19715	0.357374	3.90409	5.72119	0.0374034
AT2G03070	0.225886	4.99847	5.72098	0.0374063
AT2G17050	0.847938	-0.0459401	5.71514	0.0374849
AT1G47710	0.234717	5.57783	5.71282	0.0375162
AT1G27200	0.232587	4.77061	5.71187	0.0375291
AT2G16850	0.492864	4.25584	5.90155	0.0375756
AT2G04160	0.392446	7.1482	5.75225	0.0376074
AT1G56430	0.709897	0.460599	5.7056	0.0376138
AT1G60620	0.270385	3.57443	5.70007	0.0376888
AT1G67470	0.540352	0.345546	5.69958	0.0376955
AT1G76660	0.290272	4.9244	5.69903	0.037703
AT4G34740	0.323974	3.92169	5.69699	0.0377307
AT1G48460	0.334808	2.97508	5.68826	0.0378495
AT5G42235	0.766943	-0.837783	5.68743	0.0378609
AT5G66900	0.311231	2.74214	5.68632	0.0378761
AT1G77120	0.394991	2.90885	5.67624	0.0380141
AT2G38280	0.289916	6.67773	5.67558	0.0380231
AT5G63420	0.409283	3.55459	5.67318	0.0380561
AT5G06380	1.30943	-1.81051	5.66795	0.038128
AT1G48570	0.38133	3.55056	5.66665	0.0381459
AT2G40610	0.403797	4.22829	5.70495	0.0381734
AT1G47845	2.70638	-3.15842	5.66144	0.0382178
AT4G08035	0.270169	5.16205	5.65926	0.0382478
AT4G11440	0.324584	2.75367	5.65851	0.0382582
AT3G52890	0.300643	5.62252	5.65785	0.0382674
AT5G41130	0.307382	3.87392	5.65581	0.0382956
AT5G10510	0.607816	5.49392	5.99974	0.0384756
AT5G57410	0.261307	4.20835	5.63833	0.0385385
AT4G00990	0.302727	5.04891	5.63721	0.0385541
AT5G03780	0.523099	1.943	5.63719	0.0385544
AT3G04485	0.438163	1.36478	5.63643	0.038565
AT1G69523	1.00925	-1.3889	5.63437	0.0385938
AT4G25870	0.21247	5.61799	5.63348	0.0386062
AT4G02270	0.668602	7.21372	6.01056	0.0386367
AT1G67270	0.755431	0.115815	5.625	0.038725
AT1G17590	0.325827	3.82563	5.62395	0.0387398
AT1G33750	0.30602	6.21448	5.62359	0.0387449
AT1G29290	0.519542	1.10255	5.62118	0.0387787
AT4G21926	4.44479	-3.29578	6.04104	0.0387845
AT5G28390	0.369079	3.34035	5.62002	0.038795
AT4G02220	0.278806	4.08594	5.61524	0.0388623
AT5G46740	0.354755	4.24866	5.61066	0.0389269
AT3G04610	0.222839	6.18879	5.60766	0.0389692
AT3G23570	0.300267	4.80099	5.60543	0.0390008
AT2G23520	0.29856	4.44542	5.60201	0.0390493
AT3G28700	0.283528	3.85565	5.6005	0.0390707
AT1G52430	0.661618	-0.235717	5.5996	0.0390835
AT1G53040	0.291792	5.75228	5.59698	0.0391206
AT4G21590	0.383954	2.07512	5.5941	0.0391617
AT2G22400	0.344696	6.26236	5.59383	0.0391655
AT1G31360	0.346465	3.80999	5.59353	0.0391698
AT2G04480	0.608403	1.12352	5.59347	0.0391707
AT1G67800	0.226677	5.50568	5.5913	0.0392015
AT1G17020	0.343276	3.67454	5.58928	0.0392303
AT1G51035	1.0735	-0.759517	5.58708	0.0392617
AT5G45560	0.270047	4.28283	5.5855	0.0392842
AT1G07830	0.242442	5.10343	5.58145	0.0393421
AT4G33700	0.217396	5.4126	5.58133	0.0393438
AT2G32010	0.450682	2.99679	5.57971	0.0393669
AT5G57320	0.639642	0.260417	5.57954	0.0393694
AT2G43465	0.514916	1.56233	5.57775	0.0393951
AT5G51560	0.436521	4.58305	5.69327	0.0394605
AT3G26920	0.303169	3.69857	5.57306	0.0394623
AT3G04070	0.329599	5.21722	5.5617	0.0396259
AT1G42440	0.270147	5.76896	5.56142	0.0396299
AT5G19420	0.306941	4.72783	5.55834	0.0396744
AT1G59980	0.315942	3.52809	5.5536	0.039743
AT1G26945	0.329407	4.1164	5.55097	0.0397812
AT2G10440	2.98571	-3.03275	5.54484	0.0398701
AT3G63110	0.510888	1.84312	5.54132	0.0399213
AT5G04360	0.434775	2.78439	5.54065	0.0399311
AT2G17150	0.238339	5.05005	5.5398	0.0399435
AT4G36570	1.36394	-1.78706	5.52733	0.0401257
AT5G09670	0.231201	4.59946	5.5255	0.0401526
AT5G10630	0.229148	4.47532	5.52327	0.0401853
AT5G55530	0.216303	5.4839	5.52187	0.0402059
AT5G43120	2.54096	-3.22491	5.52151	0.0402112
AT1G46264	0.480125	4.85753	5.73886	0.0402997
AT4G13850	0.23298	7.42605	5.51523	0.0403036
AT1G35780	0.237166	5.7195	5.51477	0.0403104
AT3G09040	0.45495	2.42266	5.50924	0.040392
AT1G12050	0.220777	5.59342	5.50646	0.040433
AT2G33170	0.279066	5.30397	5.50539	0.0404489
AT4G38230	0.223288	5.17396	5.50195	0.0404999
AT1G72480	0.240937	5.41735	5.50169	0.0405037
AT2G01630	0.281698	4.92868	5.50041	0.0405228
AT1G51500	0.49397	3.43071	5.58784	0.0405768
AT1G16190	0.235639	5.81272	5.49639	0.0405824
AT5G14410	0.834992	-0.500313	5.49629	0.0405838
AT1G11655	0.783007	2.03831	5.713	0.0405912
AT1G47500	0.316184	5.60799	5.49537	0.0405975
AT4G27440	0.73396	1.032	5.49671	0.0406082
AT1G04520	0.256265	4.91208	5.49181	0.0406506
AT4G38650	0.396175	2.32281	5.49122	0.0406593
AT1G69280	0.456581	1.69313	5.48212	0.0407952
AT5G06540	0.647566	0.793696	5.47907	0.0408407
AT4G02540	0.234405	6.04726	5.47683	0.0408743
AT1G68250	2.70632	-3.15843	5.47451	0.0409091
AT5G60950	0.280663	5.64708	5.47359	0.0409229
AT3G05130	0.401567	3.67278	5.47328	0.0409275
AT5G53090	0.236994	4.40471	5.4713	0.0409573
AT5G47660	0.366346	3.42709	5.46849	0.0409995
AT1G47610	0.576728	1.48724	5.46606	0.0410361
AT1G68325	3.80629	-3.52986	5.86273	0.0410839
AT1G34210	0.364186	4.30275	5.46097	0.0411129
AT3G23260	0.537189	1.43274	5.45766	0.0411629
AT3G28730	0.240161	6.16114	5.4563	0.0411836
AT3G60050	0.380254	3.59497	5.44977	0.0412825
AT5G63770	0.296265	4.67152	5.44973	0.041283
AT1G14950	3.80692	-3.52978	5.84235	0.0413576
AT2G39060	3.80692	-3.52978	5.84235	0.0413576
AT5G20935	3.80692	-3.52978	5.84235	0.0413576
AT5G35550	3.80692	-3.52978	5.84235	0.0413576
AT5G51720	3.80692	-3.52978	5.84235	0.0413576
ATMG01260	3.80692	-3.52978	5.84235	0.0413576
AT1G48050	0.222232	4.43753	5.44382	0.0413728
AT2G19520	0.282329	6.20386	5.44362	0.041376
AT1G47490	0.243896	6.15837	5.44068	0.0414207
AT3G60390	0.481992	2.13033	5.43866	0.0414514
AT5G24990	0.336195	2.4362	5.435	0.0415073
AT1G01200	0.316989	2.72961	5.43359	0.0415288
AT5G43710	0.29752	4.68241	5.43179	0.0415564
AT1G08910	0.256825	5.20603	5.4316	0.0415592
AT2G40260	0.249194	4.2487	5.42354	0.0416828
AT1G20990	1.19924	-1.40987	5.42075	0.0417257
AT1G32930	0.320789	3.96676	5.42057	0.0417284
AT3G61310	0.627689	1.33242	5.4195	0.041745
AT4G19120	0.320182	6.0955	5.41448	0.0418222
AT2G33620	0.299114	4.2855	5.41232	0.0418556
AT1G80170	0.257778	3.91788	5.41074	0.0418798
AT2G25930	0.265048	6.13245	5.40874	0.0419108
AT5G38600	0.241899	4.86779	5.39907	0.0420607
AT5G40870	0.230125	5.23781	5.39554	0.0421155
AT3G25505	1.73798	-2.29668	5.39386	0.0421416
AT5G25490	0.382899	2.48812	5.39297	0.0421555
AT1G26660	0.325533	3.24423	5.39068	0.042191
AT1G17460	0.458598	2.50274	5.39029	0.0421972
AT3G10160	0.257846	4.76841	5.38613	0.0422621
AT3G12670	0.255616	5.83073	5.38363	0.0423011
AT2G31040	0.32692	3.56876	5.38252	0.0423185
AT3G44670	0.376523	5.10657	5.4337	0.042349
AT4G10050	0.228746	4.53831	5.37821	0.042386
AT5G25150	0.214723	4.95466	5.37388	0.0424538
AT2G29510	0.265306	5.76198	5.36984	0.0425173
AT1G64430	0.338483	3.44517	5.36523	0.04259
AT5G65670	0.229853	8.63756	5.3644	0.0426031
AT2G18245	0.272826	3.73534	5.35438	0.0427615
AT3G21500	0.990497	-0.865978	5.34931	0.0428419
AT5G49630	1.11647	3.52059	5.91325	0.0428622
AT5G15070	0.347576	4.61715	5.34765	0.0428682
AT5G65760	0.211489	5.27892	5.34722	0.042875
AT4G28490	0.525841	1.91309	5.34641	0.0428879
AT1G04770	0.277975	4.11919	5.34627	0.0428901
AT2G41550	0.409857	2.08798	5.34532	0.0429052
AT1G70620	0.319349	7.15235	5.3453	0.0429055
AT3G08700	0.860068	-0.713445	5.3435	0.0429342
AT1G33400	0.333884	3.94532	5.33481	0.0430728
AT4G26760	0.292604	5.88789	5.33467	0.0430751
AT3G15000	0.278023	7.91483	5.33057	0.0431406
AT4G39790	0.499829	2.05618	5.32842	0.0431751
AT2G27340	0.338484	3.65997	5.32124	0.0432903
AT5G63710	0.342897	5.07757	5.32293	0.0432945
AT1G07160	0.774433	-0.0347084	5.31877	0.0433302
AT4G05631	0.675153	1.41605	5.33015	0.0433458
AT1G67180	0.373012	1.98001	5.31679	0.043362
AT4G11830	0.307162	6.72353	5.31605	0.043374
AT1G09660	0.241282	5.8291	5.31347	0.0434156
AT3G13690	0.261815	5.12551	5.31119	0.0434524
AT1G71850	0.402855	3.49077	5.31015	0.0434692
AT1G63400	0.48156	1.44559	5.30948	0.04348
AT4G18205	0.337751	3.64382	5.30919	0.0434848
AT2G35760	0.335501	2.11323	5.30735	0.0435145
AT1G65120	0.591074	1.60048	5.30619	0.0435332
AT1G08610	0.351293	2.21504	5.30467	0.0435579
AT1G60080	0.289086	3.69217	5.30347	0.0435774
AT5G43990	0.346444	3.68	5.3014	0.0436109
AT3G53940	0.411938	3.38464	5.29991	0.043635
AT5G46260	0.546695	0.740352	5.29872	0.0436544
AT5G46400	0.410615	4.31551	5.37328	0.0436906
AT2G32440	0.325754	3.84817	5.29395	0.0437319
AT1G79740	0.273571	4.71191	5.28657	0.0438523
AT5G52450	0.248638	4.35051	5.2847	0.0438829
AT5G61760	0.258576	4.40945	5.28451	0.0438861
AT5G02140	0.501604	1.19642	5.27543	0.0440349
AT1G48210	0.250756	5.19954	5.2744	0.0440517
AT4G14720	0.347492	4.53876	5.2722	0.0440879
AT1G17235	0.623838	0.467735	5.26547	0.0441987
AT2G01913	0.611234	2.20982	5.33226	0.044263
AT5G18320	1.01139	-0.975457	5.25815	0.0443198
AT3G22780	0.294634	5.80056	5.25692	0.0443401
AT3G32940	0.20922	5.64768	5.25213	0.0444194
AT1G16220	0.33783	2.95362	5.25055	0.0444456
AT3G07340	0.217775	5.2444	5.24795	0.0444889
AT4G16250	0.333778	4.2624	5.2458	0.0445247
AT5G08750	0.256963	4.10919	5.24223	0.0445842
AT1G71920	2.81856	-0.322823	5.69417	0.0446723
AT1G06350	0.975848	0.477199	5.33002	0.0447352
AT3G55690	0.407623	3.34756	5.23202	0.0447548
AT1G03687	0.302313	4.09405	5.23023	0.0447848
AT1G63590	1.38236	-1.97536	5.22778	0.0448258
AT3G13880	0.584722	1.67548	5.22765	0.0448281
AT2G34060	0.331098	2.89797	5.22136	0.0449339
AT1G23170	0.265501	4.34307	5.21713	0.045005
AT4G30680	0.34937	2.67783	5.20929	0.0451376
AT2G47870	1.7413	-2.66383	5.20879	0.045146
AT4G36140	0.286651	4.89766	5.20682	0.0451793
AT4G21870	0.873655	-0.773195	5.2068	0.0451797
AT2G04965	0.506608	1.28333	5.2054	0.0452034
AT1G49840	0.251886	4.00206	5.20334	0.0452383
AT1G13490	1.20828	-2.2959	5.20332	0.0452388
AT4G00400	0.360996	3.5688	5.19948	0.045304
AT2G42600	0.222386	6.01391	5.19487	0.0453825
AT1G33060	0.274596	3.96163	5.19193	0.0454326
AT1G54120	0.387127	3.51229	5.18783	0.0455025
AT4G18820	0.347011	4.98348	5.19741	0.0455164
AT1G53510	0.226919	6.84713	5.18586	0.0455362
AT2G47300	0.429748	2.42168	5.18569	0.0455392
AT2G17060	0.416917	2.47518	5.18543	0.0455436
AT3G13065	0.401555	1.56613	5.18313	0.045583
AT5G27000	0.242719	4.68371	5.18238	0.0455958
AT5G13980	0.272121	6.90111	5.18085	0.045622
AT1G22290	0.483966	1.67392	5.18026	0.0456321
AT5G38860	0.283999	3.15677	5.17571	0.0457103
AT1G58350	0.289273	5.54454	5.17491	0.045724
AT3G63160	0.723569	-0.150686	5.17362	0.0457463
AT5G43020	0.340523	4.28637	5.17345	0.0457492
AT5G26910	0.297665	4.33122	5.17164	0.0457802
AT5G55507	1.31895	-2.36986	5.17124	0.0457872
AT1G30300	0.222029	4.41154	5.17108	0.04579
AT4G35290	0.464703	1.67351	5.16655	0.045868
AT2G07774	0.62057	-0.262334	5.165	0.0458948
AT3G09720	0.307694	4.72311	5.16471	0.0458999
AT1G09980	0.265678	5.60904	5.16195	0.0459476
AT1G10180	0.264615	5.32024	5.16054	0.0459719
AT1G60890	0.241978	4.52386	5.1519	0.0461219
AT3G30841	0.247591	3.76253	5.15155	0.046128
AT4G25630	0.284629	7.53351	5.14153	0.0463025
AT3G47740	0.436914	2.90913	5.14021	0.0463255
AT3G19540	0.281214	5.28969	5.13632	0.0463936
AT2G33580	0.258369	3.60281	5.13339	0.046445
AT5G44700	0.274414	3.4099	5.1318	0.0464729
AT5G14800	0.296549	7.45033	5.12874	0.0465265
AT5G47850	0.979346	-0.678519	5.1286	0.0465289
AT1G55270	0.272461	3.67628	5.12791	0.046541
AT3G58070	2.42534	-2.86321	5.12706	0.046556
AT4G21350	0.234164	3.91454	5.12312	0.0466254
[truncated: 80 more rows]

## Sheet: wt_BiAux+IAA_vs_IAA
	up-regulated					down-regulated
GeneID	logFC	logCPM	F	PValue		GeneID	logFC	logCPM	F	PValue
AT1G68050	0.675263	4.12917	32.5874	0.000175557		AT1G67740	-0.577972	2.19795	15.6555	0.00255246
AT3G20810	0.76401	3.11047	20.6557	0.00103754		AT2G36870	-0.557395	1.72913	13.9751	0.00366824
AT2G38530	0.737224	6.84883	22.4827	0.00112697		AT1G22890	-0.931109	0.511381	12.9418	0.00464822
AT4G23030	1.03447	0.632393	18.0591	0.00158394		AT2G32460	-2.14312	-2.29637	12.545	0.00510628
AT2G05520	0.512975	3.16161	17.532	0.001752		AT2G30570	-0.58007	2.31727	12.0091	0.00581412
AT1G55200	0.785158	1.69465	17.1957	0.00187044		AT3G46880	-0.898366	0.195704	11.8327	0.00607253
AT2G47460	0.579076	3.04788	15.1736	0.00282475		AT3G21055	-0.677296	1.06561	11.1234	0.00726141
AT2G40080	0.522762	4.52694	14.7429	0.00349808		AT1G25440	-0.758534	0.757786	10.9044	0.00768391
AT2G05530	2.11157	-1.94684	14.0684	0.00359263		AT1G52690	-0.74297	2.37078	11.0143	0.00816323
AT5G66700	0.632011	2.41102	13.7861	0.00382739		AT4G10310	-0.603946	1.52715	10.1666	0.00934195
AT2G36270	0.534128	1.83934	13.6958	0.00390638		AT3G61210	-0.670598	2.50321	10.0355	0.0104862
AT5G42900	0.66604	1.58908	13.5664	0.00402296		AT3G49620	-1.76837	-2.33294	9.7366	0.0105074
AT3G63140	1.44496	-1.16014	13.3386	0.00423853		AT2G46840	-2.61943	-2.81107	9.61886	0.0108566
AT1G47990	1.10505	-0.306909	13.2959	0.00428046		AT4G02320	-1.4738	-1.9745	9.48939	0.0112568
AT1G27730	0.645576	4.49109	14.0992	0.00482964		AT4G06305	-1.03802	-0.931492	9.47503	0.0113023
AT4G35190	0.666052	0.751046	12.6926	0.00492976		AT1G53080	-2.61938	-2.81104	9.08993	0.0126088
AT3G62820	1.97292	-1.89137	12.5858	0.00505669		AT5G43470	-0.616598	0.974836	8.77202	0.0138265
AT2G38920	0.919553	0.544529	12.4341	0.00524388		AT1G76210	-0.744192	0.677311	8.41007	0.0153902
AT5G55507	2.12475	-2.48976	11.8646	0.00602476		AT4G08868	-0.988044	-1.00366	8.28951	0.0159579
AT3G02840	2.32111	-1.97525	11.8233	0.00608665		AT1G75050	-4.30942	-3.37059	8.67107	0.0178563
AT4G24570	0.771541	3.33291	12.7908	0.00619401		AT3G01327	-2.93479	-3.09502	7.88414	0.0180616
AT4G23810	0.659185	1.42398	11.4631	0.00666016		AT2G40670	-0.513065	2.04983	7.62212	0.0196008
AT4G29305	2.34236	-2.61902	10.6931	0.0081196		AT3G46780	-1.01024	-1.38951	7.61793	0.0196267
AT5G50360	1.25456	-1.2794	10.469	0.00861484		AT2G05100	-0.88505	0.150417	7.57663	0.019884
AT4G21620	0.530144	2.43081	10.3298	0.00894065		AT2G21330	-2.09255	-2.53103	7.49924	0.0203771
AT1G53880	1.89554	-0.0885125	11.026	0.00922638		AT3G44120	-0.749024	0.123145	7.49876	0.0203802
AT4G12290	0.541788	1.78707	9.80078	0.0103228		AT4G30970	-4.30918	-3.37061	8.16558	0.02046
AT1G80340	0.583841	3.3308	10.086	0.0104484		AT1G08380	-0.561418	3.19921	7.66536	0.0212709
AT5G39110	1.86643	-1.08069	9.61749	0.011349		AT3G27250	-0.506902	4.09924	7.58527	0.0230097
AT3G44260	1.2047	2.57251	10.9929	0.0116072		AT3G22961	-1.36782	-0.0247121	7.39483	0.023222
AT3G11180	1.33299	-1.5748	9.15641	0.0123707		AT5G16980	-0.914818	0.277021	6.77504	0.0259378
AT4G02160	1.62448	-1.97518	9.06475	0.0127004		AT1G52560	-0.714567	-0.458426	6.74575	0.0260443
AT5G06070	0.911739	-0.371703	8.95746	0.0130998		AT1G02640	-0.58277	5.18771	7.32201	0.0284326
AT5G59670	0.672337	0.206865	8.83726	0.0135654		AT2G27385	-1.48628	-1.86356	6.32507	0.0300418
AT1G50750	0.664459	1.00992	8.69593	0.0141387		AT2G07741	-3.85189	-3.53118	6.77768	0.0305233
AT4G36280	1.0139	-0.877765	8.62187	0.0144507		AT4G35120	-3.85189	-3.53118	6.77768	0.0305233
AT4G25470	0.827547	0.847629	8.57139	0.0146682		AT1G55670	-1.04636	-1.48909	6.21108	0.0312508
AT5G53880	0.644438	0.867784	8.57056	0.0146718		AT5G28380	-2.48645	-1.57448	6.28929	0.034277
AT1G20750	1.86493	-1.08064	8.76798	0.0147468		AT5G64816	-0.809951	-1.06355	5.87423	0.035186
AT5G51920	0.639542	1.59856	8.45278	0.015195		AT4G27440	-0.529656	1.64629	5.7391	0.0369328
AT4G33980	0.530757	2.9157	8.48704	0.0156268		AT1G78840	-1.41652	-2.37053	5.731	0.0370409
AT5G22570	1.57831	-0.470305	8.54031	0.015944		AT3G44460	-2.11303	-2.7604	5.72595	0.0371084
AT4G11890	2.92994	-2.61915	8.24165	0.0161903		AT5G54450	-2.17422	-2.09513	5.76921	0.037607
AT4G25480	0.897373	0.529576	8.17665	0.0165124		AT5G66990	-3.85277	-3.53111	6.06457	0.0381408
AT4G19980	0.516562	2.21445	8.1394	0.0167005		AT5G67060	-0.87253	-0.945899	5.61218	0.0386707
AT5G19650	0.851979	0.059571	8.12479	0.016775		AT1G29179	-0.787779	-0.917841	5.6045	0.038779
AT4G00180	2.34118	-2.61903	8.00185	0.017418		AT3G10845	-4.30978	-3.37056	5.91123	0.0400824
AT4G39364	1.09414	-1.3154	7.99316	0.0174645		AT1G21500	-1.63462	-2.76053	5.40538	0.0417213
AT4G25850	0.595498	1.12128	7.97313	0.0175724		AT3G20680	-0.544688	0.699456	5.30268	0.0433454
AT2G28500	1.28572	0.0522816	8.11851	0.018101		AT4G36540	-0.5777	1.1771	5.23194	0.0445091
AT3G55780	4.28642	-3.37098	8.52342	0.0185715		AT1G53160	-2.62728	-3.22619	5.20884	0.0448974
AT1G48720	4.28671	-3.37095	8.50829	0.0186469		AT1G76620	-0.776266	-0.0327593	5.13937	0.0460902
AT4G36000	0.6316	0.44103	7.69927	0.0191317		AT2G21770	-0.965583	-1.66408	5.13494	0.0461675
AT3G08770	0.527049	2.42516	7.66786	0.0194304		AT4G31441	-0.590414	-0.0792734	5.10053	0.0467739
AT3G22830	0.511304	2.01733	7.64952	0.0194326		AT1G76110	-0.700131	-0.663981	5.06604	0.0473917
AT4G32950	1.35872	-0.619918	7.63864	0.0199633		AT4G24950	-3.55467	-3.61867	5.38298	0.0478057
AT1G68870	1.82779	-2.44901	7.44551	0.0207282		AT5G35920	-3.55467	-3.61867	5.38298	0.0478057
AT2G02580	1.38258	-1.46975	7.39954	0.0210344		AT5G39690	-3.55467	-3.61867	5.38298	0.0478057
AT1G61550	0.936533	0.641824	7.40914	0.021726		AT5G55135	-3.55467	-3.61867	5.38298	0.0478057
AT3G20555	1.47954	-1.94675	7.2765	0.0218814		AT1G07850	-3.55505	-3.61864	5.36963	0.0480244
AT1G02230	0.51678	1.51456	7.24759	0.0220863		AT1G09720	-3.55505	-3.61864	5.36963	0.0480244
AT1G13400	2.42609	-2.09579	7.24081	0.0226865		AT5G60880	-3.55531	-3.61862	5.36075	0.0481705
AT5G50270	1.01439	-0.838226	7.16105	0.022714
AT1G50732	2.47311	-2.86406	7.15264	0.0227761
AT5G23970	1.50481	-2.44907	7.13479	0.0229086
AT1G07900	1.45791	-2.19275	7.01167	0.0238489
AT1G09080	1.12389	-0.653735	6.91596	0.0246123
AT4G32380	4.0763	-3.44896	7.48898	0.0247386
AT3G25719	4.07671	-3.44892	7.46969	0.0248764
AT1G19790	0.552833	2.10603	6.90701	0.0249852
AT1G61470	1.3639	-1.81188	6.8553	0.0251114
AT4G22830	0.581275	0.250809	6.82194	0.0253912
AT4G13490	2.67288	-2.76115	6.81328	0.0254644
AT2G36970	1.13118	-0.689009	6.73691	0.0261215
AT2G22942	2.75023	-3.15949	6.66669	0.0267439
AT1G25422	0.554227	0.876201	6.66668	0.0267439
AT1G72920	0.66333	0.979815	6.66175	0.0267884
AT2G30760	1.45933	-2.19282	6.59861	0.0273645
AT4G16240	1.07016	-0.0882992	6.6246	0.027731
AT2G28140	0.773298	-0.111419	6.55504	0.027771
AT1G19610	0.722253	0.268689	6.52118	0.0280919
AT2G32210	0.681038	1.16433	6.49053	0.0285171
AT5G40990	1.60479	-0.825466	6.64829	0.0290289
AT1G30170	5.24874	-2.91865	7.27152	0.029321
AT2G33020	1.41705	0.237364	6.84029	0.0295104
AT1G17960	0.507661	2.96004	6.51418	0.0297704
AT5G43650	1.50411	-2.44902	6.27103	0.0306077
AT1G09930	1.42707	-1.1119	6.29282	0.030866
AT5G38565	1.04714	-1.6649	6.24554	0.0308791
AT2G45550	1.30766	-1.0196	6.21668	0.0312933
AT4G38420	0.579003	2.48031	6.40171	0.0313395
AT2G01200	1.00096	-1.48984	6.15476	0.03187
AT3G60420	3.83039	-3.53139	6.61773	0.0320517
AT2G39790	3.83066	-3.53137	6.60592	0.0321684
AT5G42325	1.26841	-2.06448	6.11373	0.0323304
AT1G75520	0.514203	3.08374	6.28792	0.0327986
AT1G63990	0.841163	-0.619148	6.05116	0.0330483
AT5G39130	2.37354	0.865535	7.05208	0.0332203
AT2G24255	2.19754	-2.44926	6.02975	0.0332985
AT1G72930	0.848838	0.97201	6.17657	0.0335492
AT5G11410	1.96939	-2.19287	5.9966	0.0336902
AT5G10100	0.63639	3.12458	6.41871	0.0341353
AT1G30160	1.47739	-1.94659	5.93588	0.0344226
AT3G12060	0.629782	0.34066	5.90788	0.0347668
AT5G45010	0.999923	-1.48969	5.90239	0.0348347
AT5G42530	2.03456	-2.33365	5.89601	0.034914
AT3G54150	0.615215	3.09908	6.25488	0.0354566
AT3G50030	0.656862	0.48339	5.84577	0.0355453
AT4G15310	2.19723	-1.89147	5.97104	0.0355604
AT5G39180	2.27819	-1.83803	6.01488	0.0356694
AT2G30380	0.51231	0.957717	5.81428	0.0359483
AT4G28170	0.708484	0.141557	5.78818	0.0362864
AT2G47780	1.64717	-1.22721	5.90611	0.0363672
AT5G52710	1.9724	-1.64221	5.89789	0.0365807
AT1G27820	2.10603	-3.03395	5.74996	0.0367886
AT5G58170	2.10614	-3.03394	5.74649	0.0368346
AT1G50745	0.503687	0.755742	5.73195	0.0370282
AT1G53820	2.10588	-3.0339	5.72517	0.0371188
AT2G40750	0.729124	0.855551	5.7151	0.0378465
AT2G07638	0.807085	-0.773826	5.66541	0.0379299
AT1G52110	1.16134	-1.33376	5.62722	0.0384595
AT5G19880	0.783697	1.2863	5.81116	0.0385205
AT2G03250	2.36024	-2.9185	5.57989	0.0391287
AT1G04880	0.715195	-0.724418	5.57755	0.039162
AT1G27480	3.83027	-3.5314	5.95682	0.0394923
AT3G45000	3.83027	-3.5314	5.95682	0.0394923
AT1G14950	3.83081	-3.53135	5.93787	0.0397362
AT1G02980	0.885569	-1.12752	5.49701	0.0403346
AT2G40340	0.826865	0.914696	5.64234	0.0403628
AT3G18870	1.06249	-1.89119	5.47457	0.040669
AT1G52100	0.686227	1.24951	5.52041	0.0414728
AT1G07135	0.74155	1.03832	5.44547	0.0427136
AT1G79800	1.32899	-2.26148	5.31233	0.0431894
AT1G67100	1.29552	-1.76124	5.30503	0.0433074
AT4G11480	1.82569	-0.725077	5.66095	0.0435046
AT3G12230	2.34876	-1.64222	5.50238	0.044517
AT3G54085	0.889885	-1.48969	5.19944	0.0450565
AT5G36740	1.03279	-1.40957	5.17864	0.0454111
AT4G18253	2.67221	-2.76109	5.16403	0.0457818
AT1G05894	0.618065	-0.361755	5.12526	0.0463372
AT4G33720	1.63856	-1.55327	5.15358	0.0472105
AT3G52620	4.28633	-3.37099	5.40983	0.04737
AT1G35140	0.774954	1.18712	5.20715	0.0478578
AT5G48710	2.58639	-3.22658	5.03938	0.0478759
AT4G18250	0.765493	0.534729	5.05221	0.0483159
AT5G11320	1.5037	-2.44907	5.00425	0.0485234
AT1G80525	4.07659	-3.44893	5.30196	0.0491521
AT3G25820	0.561086	5.51058	5.58801	0.0492026
AT2G24600	0.528413	1.7919	4.98713	0.049605
AT5G64750	0.603317	0.519982	4.94676	0.0496063

## Sheet: all deregulated genes
GeneID	wt_BiAux _vs_ mock	wt_IAA _vs_ mock	wt_BiAux+IAA _vs_ mock	Function
AT1G66630	4.30181	0	0	Protein with RING/U-box and TRAF-like domains Protein with RING/U-box and TRAF-like domains; FUNCTIONS IN: ubiquitin-protein ligase activity, zinc ion binding; INVOLVED IN: multicellular organismal development, ubiquitin-dependent protein catabolic process, protein ubiquitination; LOCATED IN: nucleus; CONTAINS InterPro DOMAIN/s: TRAF-like (InterPro:IPR008974), Zinc finger, SIAH-type (InterPro:IPR…
AT2G15555	4.09436	0	0	other RNA
AT5G50490	3.84793	2.64045	3.13673	nuclear factor Y, subunit C5 "nuclear factor Y, subunit C5" (NF-YC5); FUNCTIONS IN: DNA binding, sequence-specific DNA binding transcription factor activity; INVOLVED IN: regulation of transcription, DNA-dependent; LOCATED IN: nucleus, intracellular; CONTAINS InterPro DOMAIN/s: Transcription factor CBF/NF-Y/archaeal histone (InterPro:IPR003958), Histone-fold (InterPro:IPR009072); BEST Arabidopsis…
AT2G33350	3.84764	3.81619	1.8473	CCT motif family protein CCT motif family protein; CONTAINS InterPro DOMAIN/s: CCT domain (InterPro:IPR010402); BEST Arabidopsis thaliana protein match is: CCT motif family protein (TAIR:AT1G04500); Has 8037 Blast hits to 5335 proteins in 176 species: Archae - 8; Bacteria - 26; Metazoa - 23; Fungi - 132; Plants - 1672; Viruses - 0; Other Eukaryotes - 6176 (source: NCBI BLink).
AT1G67290	3.8464	6.79441	6.56342	glyoxal oxidase-related protein glyoxal oxidase-related protein; FUNCTIONS IN: molecular_function unknown; INVOLVED IN: biological_process unknown; LOCATED IN: endomembrane system; EXPRESSED IN: 10 plant structures; EXPRESSED DURING: L mature pollen stage, M germinated pollen stage, 4 anthesis, C globular stage, petal differentiation and expansion stage; CONTAINS InterPro DOMAIN/s: Galactose oxid…		and	ed RNA-bi
AT2G10440	3.0591	2.56162	2.98571	unknown protein; BEST Arabidopsis thaliana protein match is: unknown protein (TAIR:AT1G15780); Has 8319 Blast hits to 5104 proteins in 317 species: Archae - 0; Bacteria - 285; Metazoa - 1706; Fungi - 535; Plants - 320; Viruses - 18; Other Eukaryotes - 5455 (source: NCBI BLink).
AT1G47845	2.92694	1.25179	2.70638	#N/A
AT3G61290	2.78161	-0.0386029	-0.0538337	Arabidopsis thaliana protein of unknown function (DUF821) CONTAINS InterPro DOMAIN/s: Lipopolysaccharide-modifying protein (InterPro:IPR006598), Protein of unknown function DUF821, CAP10-like (InterPro:IPR008539); BEST Arabidopsis thaliana protein match is: Arabidopsis thaliana protein of unknown function (DUF821) (TAIR:AT3G61280); Has 665 Blast hits to 654 proteins in 126 species: Archae - 0; Ba…
AT2G47935	2.77962	2.72385	3.10647	#N/A
AT1G35183	2.61955	2.5618	1.60859	unknown protein; Has 5 Blast hits to 5 proteins in 2 species: Archae - 0; Bacteria - 0; Metazoa - 0; Fungi - 0; Plants - 5; Viruses - 0; Other Eukaryotes - 0 (source: NCBI BLink).
AT1G28650	2.60958	2.33061	2.52697	GDSL-like Lipase/Acylhydrolase superfamily protein GDSL-like Lipase/Acylhydrolase superfamily protein; FUNCTIONS IN: hydrolase activity, acting on ester bonds, carboxylesterase activity; INVOLVED IN: lipid metabolic process; LOCATED IN: endomembrane system; EXPRESSED IN: stem; CONTAINS InterPro DOMAIN/s: Lipase, GDSL (InterPro:IPR001087); BEST Arabidopsis thaliana protein match is: GDSL-like Lipa…
AT1G22210	2.39611	0.461042	1.35818	Haloacid dehalogenase-like hydrolase (HAD) superfamily protein Haloacid dehalogenase-like hydrolase (HAD) superfamily protein; FUNCTIONS IN: catalytic activity, trehalose-phosphatase activity; INVOLVED IN: trehalose biosynthetic process, metabolic process; LOCATED IN: cellular_component unknown; EXPRESSED IN: 17 plant structures; EXPRESSED DURING: 7 growth stages; CONTAINS InterPro DOMAIN/s: HAD-…
AT3G46616	2.10305	0.324057	1.40426	unknown protein; FUNCTIONS IN: molecular_function unknown; INVOLVED IN: biological_process unknown; LOCATED IN: cellular_component unknown; Has 0 Blast hits to 0 proteins in 0 species (source: NCBI BLink).
AT5G43640	2.10221	0.32732	1.06109	Ribosomal protein S19 family protein Ribosomal protein S19 family protein; CONTAINS InterPro DOMAIN/s: Ribosomal protein S15, eukaryotic/archaeal (InterPro:IPR005713), Ribosomal protein S19/S15 (InterPro:IPR002222), Ribosomal protein S19 conserved site (InterPro:IPR020934); BEST Arabidopsis thaliana protein match is: Ribosomal protein S19 family protein (TAIR:AT5G09500); Has 1807 Blast hits to 18…
AT5G15840	2.08914	1.6681	1.43254	B-box type zinc finger protein with CCT domain Encodes a protein showing similarities to zinc finger transcription factors, involved in regulation of flowering under long days. Acts upstream of FT and SOC1. CONSTANS (CO); CONTAINS InterPro DOMAIN/s: CCT domain (InterPro:IPR010402), Zinc finger, B-box (InterPro:IPR000315); BEST Arabidopsis thaliana protein match is: CONSTANS-like 2 (TAIR:AT3G02380…
AT5G46830	2.00381	5.9842	6.36421	NACL-inducible gene 1 Calcium-binding transcription factor involved in salt stress signaling. NACL-inducible gene 1 (NIG1); CONTAINS InterPro DOMAIN/s: Helix-loop-helix DNA-binding domain (InterPro:IPR001092), Helix-loop-helix DNA-binding (InterPro:IPR011598); BEST Arabidopsis thaliana protein match is: Basic helix-loop-helix (bHLH) DNA-binding family protein (TAIR:AT1G32640); Has 1807 Blast hits…		0	; Bacteri
AT1G68050	1.95185	1.58889	2.26618	flavin-binding, kelch repeat, f box 1 Encodes FKF1, a flavin-binding kelch repeat F box protein, is clock-controlled, regulates transition to flowering. Forms a complex with GI on the CO promoter to regulate CO expression. "flavin-binding, kelch repeat, f box 1" (FKF1); FUNCTIONS IN: ubiquitin-protein ligase activity, signal transducer activity; INVOLVED IN: response to blue light, positive regul…
AT2G41850	1.89993	4.03855	4.37767	polygalacturonase abscission zone A. thaliana ADPG2. polygalacturonase abscission zone A. thaliana (PGAZAT); FUNCTIONS IN: polygalacturonase activity; INVOLVED IN: cell wall modification involved in abscission, fruit dehiscence, floral organ abscission, anther dehiscence, carbohydrate metabolic process; LOCATED IN: endomembrane system; EXPRESSED IN: 6 plant structures; EXPRESSED DURING: 4 anthesi…		:IP	R020636),
AT5G45570	1.88456	1.82423	1.05723	Ulp1 protease family protein Ulp1 protease family protein; FUNCTIONS IN: peptidase activity, cysteine-type peptidase activity; INVOLVED IN: proteolysis; LOCATED IN: cellular_component unknown; CONTAINS InterPro DOMAIN/s: Domain of unknown function DUF1985 (InterPro:IPR015410), Peptidase C48, SUMO/Sentrin/Ubl1 (InterPro:IPR003653); BEST Arabidopsis thaliana protein match is: Ulp1 protease family p…
AT1G48405	1.8606	0.895463	1.13011	Kinase interacting (KIP1-like) family protein Kinase interacting (KIP1-like) family protein; CONTAINS InterPro DOMAIN/s: KIP1-like (InterPro:IPR011684); BEST Arabidopsis thaliana protein match is: Kinase interacting (KIP1-like) family protein (TAIR:AT3G17680); Has 200 Blast hits to 198 proteins in 54 species: Archae - 0; Bacteria - 36; Metazoa - 14; Fungi - 10; Plants - 112; Viruses - 0; Other Eu…
AT5G50630	1.81133	2.55402	0.37371	Major facilitator superfamily protein Major facilitator superfamily protein; LOCATED IN: endomembrane system; CONTAINS InterPro DOMAIN/s: Nodulin-like (InterPro:IPR010658), Major facilitator superfamily, general substrate transporter (InterPro:IPR016196); BEST Arabidopsis thaliana protein match is: Major facilitator superfamily protein (TAIR:AT5G50520); Has 30201 Blast hits to 17322 proteins in 7…
AT4G06010	1.72746	2.54074	1.83285	#N/A
AT3G10870	1.71299	2.94489	3.41713	methyl esterase 17 Encodes a methyl IAA esterase. Methyl IAA is believed to be an inactive form of auxin that needs to be demethylated to exert a biological effect. MES17 does not act on methyl JA, MeSA, MeGA4, or MEGA9 in vitro. This gene is expressed in several tissues of seedlings and adult plants, with a higher relative level of expression in the seedling shoot apex and the adult stem. methyl…
AT1G23520	1.68854	2.95933	3.28631	Domain of unknown function (DUF220) Domain of unknown function (DUF220); CONTAINS InterPro DOMAIN/s: Protein of unknown function DUF220 (InterPro:IPR003863); BEST Arabidopsis thaliana protein match is: Domain of unknown function DUF220 (TAIR:AT1G23600); Has 145 Blast hits to 132 proteins in 11 species: Archae - 0; Bacteria - 0; Metazoa - 0; Fungi - 0; Plants - 145; Viruses - 0; Other Eukaryotes -…		NCB	I BLink).
AT3G27410	1.67926	0.296733	0.990107	unknown protein; Has 10 Blast hits to 10 proteins in 2 species: Archae - 0; Bacteria - 0; Metazoa - 0; Fungi - 0; Plants - 10; Viruses - 0; Other Eukaryotes - 0 (source: NCBI BLink).
AT4G30140	1.66789	4.49183	4.72986	GDSL-like Lipase/Acylhydrolase superfamily protein Member of the GDSL lipase/esterase family of proteins that functions as cutinase. Expressed in pollen and at the zone of lateral root emergence. CUTICLE DESTRUCTING FACTOR 1 (CDEF1); FUNCTIONS IN: cutinase activity, carboxylesterase activity; INVOLVED IN: lipid metabolic process; LOCATED IN: extracellular space; EXPRESSED IN: 14 plant structures;…
AT5G47150	1.62426	1.32755	1.64484	YDG/SRA domain-containing protein YDG/SRA domain-containing protein; CONTAINS InterPro DOMAIN/s: SRA-YDG (InterPro:IPR003105); BEST Arabidopsis thaliana protein match is: YDG/SRA domain-containing protein (TAIR:AT5G47160); Has 1807 Blast hits to 1807 proteins in 277 species: Archae - 0; Bacteria - 0; Metazoa - 736; Fungi - 347; Plants - 385; Viruses - 0; Other Eukaryotes - 339 (source: NCBI BLink…		7),	Ribosoma
AT4G00872	1.61459	0.157579	1.09926	Plant invertase/pectin methylesterase inhibitor superfamily protein Plant invertase/pectin methylesterase inhibitor superfamily protein; FUNCTIONS IN: enzyme inhibitor activity, pectinesterase activity; INVOLVED IN: biological_process unknown; LOCATED IN: endomembrane system; CONTAINS InterPro DOMAIN/s: Pectinesterase inhibitor (InterPro:IPR006501); BEST Arabidopsis thaliana protein match is: Pla…
AT4G25433	1.61279	0.784197	0.762302	peptidoglycan-binding LysM domain-containing protein peptidoglycan-binding LysM domain-containing protein; FUNCTIONS IN: molecular_function unknown; INVOLVED IN: cell wall macromolecule catabolic process; LOCATED IN: endomembrane system; CONTAINS InterPro DOMAIN/s: Peptidoglycan-binding lysin domain (InterPro:IPR018392); BEST Arabidopsis thaliana protein match is: peptidoglycan-binding LysM domai…
AT4G25490	1.60434	1.05489	1.73563	C-repeat/DRE binding factor 1 Transcriptional activator that binds to the DRE/CRT regulatory element and induces COR (cold-regulated) gene expression increasing plant freezing tolerance. It encodes a member of the DREB subfamily A-1 of ERF/AP2 transcription factor family (CBF1). The protein contains one AP2 domain. There are six members in this subfamily, including CBF1, CBF2, and CBF3. This gene…
AT2G19990	1.57931	4.23868	4.60014	pathogenesis-related protein-1-like Encodes a PR-1-like protein homolog that is differentially expressed in resistant compared to susceptible cultivars by powdery mildew infection. The deduced amino acid sequence has 24 amino acids comprising the signal peptide and 140 amino acids of the mature peptide (15 kDa). Northern blot analysis showed accumulation of the corresponding mRNA 12 h after inocu…		Euk	aryotes -
AT2G42200	1.555	2.95613	2.51713	squamosa promoter binding protein-like 9 Encodes a putative transcriptional regulator that is involved in the vegetative to reproductive phase transition. Expression is regulated by MIR156b. SPL activity nonautonomously inhibits initiation of new leaves at the shoot apical meristem. squamosa promoter binding protein-like 9 (SPL9); FUNCTIONS IN: sequence-specific DNA binding transcription factor a…
AT5G14345	1.52442	1.86618	1.69726	early nodulin-like protein 21 Encodes a Uclacyanin/Basic blue family protein early nodulin-like protein 21 (ENODL21); FUNCTIONS IN: electron carrier activity, copper ion binding; LOCATED IN: endomembrane system; CONTAINS InterPro DOMAIN/s: Plastocyanin-like (InterPro:IPR003245), Cupredoxin (InterPro:IPR008972); BEST Arabidopsis thaliana protein match is: early nodulin-like protein 6 (TAIR:AT1G489…
AT1G78390	1.51939	0.333891	0.832684	nine-cis-epoxycarotenoid dioxygenase 9 Encodes 9-cis-epoxycarotenoid dioxygenase, a key enzyme in the biosynthesis of abscisic acid. The expression of this gene increases during the first 6h of imbibition. nine-cis-epoxycarotenoid dioxygenase 9 (NCED9); CONTAINS InterPro DOMAIN/s: Carotenoid oxygenase (InterPro:IPR004294); BEST Arabidopsis thaliana protein match is: nine-cis-epoxycarotenoid dioxy…		In	terPro DO
AT3G11980	1.50148	0.712684	1.00136	Jojoba acyl CoA reductase-related male sterility protein Similar to fatty acid reductases. MALE STERILITY 2 (MS2); FUNCTIONS IN: fatty-acyl-CoA reductase (alcohol-forming) activity, oxidoreductase activity, acting on the CH-CH group of donors, NAD or NADP as acceptor; INVOLVED IN: microsporogenesis, pollen exine formation; LOCATED IN: chloroplast; EXPRESSED IN: leaf whorl, sepal, flower; EXPRESSE…
AT3G20810	1.49429	1.43319	2.19953	2-oxoglutarate (2OG) and Fe(II)-dependent oxygenase superfamily protein 2-oxoglutarate (2OG) and Fe(II)-dependent oxygenase superfamily protein; CONTAINS InterPro DOMAIN/s: Transcription factor jumonji/aspartyl beta-hydroxylase (InterPro:IPR003347); BEST Arabidopsis thaliana protein match is: 2-oxoglutarate (2OG) and Fe(II)-dependent oxygenase superfamily protein (TAIR:AT5G19840); Has 1946 Blast …
AT5G55507	1.47927	-0.805446	1.31895	hydroxyproline-rich glycoprotein family protein hydroxyproline-rich glycoprotein family protein; Has 30201 Blast hits to 17322 proteins in 780 species: Archae - 12; Bacteria - 1396; Metazoa - 17338; Fungi - 3422; Plants - 5037; Viruses - 0; Other Eukaryotes - 2996 (source: NCBI BLink).
AT1G49720	1.43266	1.32908	1.68734	abscisic acid responsive element-binding factor 1 Identified as a protein that binds to abscisic acid response elements. May mediate transcriptional regulation of ABA responses. abscisic acid responsive element-binding factor 1 (ABF1); FUNCTIONS IN: protein binding, DNA binding, transcription activator activity, sequence-specific DNA binding transcription factor activity; INVOLVED IN: abscisic ac…		36	8 species
AT4G33980	1.39204	0.677195	1.21061	BEST Arabidopsis thaliana protein match is: cold regulated gene 27 (TAIR:AT5G42900); Has 30201 Blast hits to 17322 proteins in 780 species: Archae - 12; Bacteria - 1396; Metazoa - 17338; Fungi - 3422; Plants - 5037; Viruses - 0; Other Eukaryotes - 2996 (source: NCBI BLink).
AT4G11310	1.34736	2.40631	1.88649	Papain family cysteine protease cysteine proteinase precursor-like protein Papain family cysteine protease; FUNCTIONS IN: cysteine-type peptidase activity, cysteine-type endopeptidase activity; INVOLVED IN: proteolysis, N-terminal protein myristoylation; LOCATED IN: cell wall; CONTAINS InterPro DOMAIN/s: Peptidase C1A, papain (InterPro:IPR013128), Proteinase inhibitor I29, cathepsin propeptide (I…
AT1G24996	1.34181	0.956011	0.876231	unknown protein; BEST Arabidopsis thaliana protein match is: unknown protein (TAIR:AT1G24822); Has 11 Blast hits to 11 proteins in 1 species: Archae - 0; Bacteria - 0; Metazoa - 0; Fungi - 0; Plants - 11; Viruses - 0; Other Eukaryotes - 0 (source: NCBI BLink).
AT2G30730	1.32663	0.652779	0.509264	Protein kinase superfamily protein Protein kinase superfamily protein; FUNCTIONS IN: protein tyrosine kinase activity, protein kinase activity, kinase activity, ATP binding; INVOLVED IN: protein amino acid phosphorylation; LOCATED IN: cellular_component unknown; CONTAINS InterPro DOMAIN/s: Protein kinase, ATP binding site (InterPro:IPR017441), Protein kinase, catalytic domain (InterPro:IPR000719)…
AT5G60100	1.31536	0.922251	1.34037	pseudo-response regulator 3 Encodes pseudo-response regulator 3 (APRR3/PRR3). PRR3 transcript levels vary in a circadian pattern with peak expression at dusk under long and short day conditions. PRR3 affects the period of the circadian clock and seedlings with reduced levels of PRR3 have shorter periods, based on transcriptional assays of clock-regulated genes. PRR3 is expressed in the vasculatur…
AT1G11210	1.30027	0.704833	1.07568	Protein of unknown function (DUF761) Protein of unknown function (DUF761); FUNCTIONS IN: molecular_function unknown; INVOLVED IN: response to oxidative stress; LOCATED IN: endomembrane system; EXPRESSED IN: 10 plant structures; EXPRESSED DURING: LP.06 six leaves visible, LP.04 four leaves visible, 4 anthesis, petal differentiation and expansion stage; CONTAINS InterPro DOMAIN/s: Protein of unknow…
AT3G28310	1.2996	2.22747	1.56899	Protein of unknown function (DUF677) Protein of unknown function (DUF677); CONTAINS InterPro DOMAIN/s: Protein of unknown function DUF677 (InterPro:IPR007749); BEST Arabidopsis thaliana protein match is: Protein of unknown function (DUF677) (TAIR:AT3G28290); Has 57 Blast hits to 57 proteins in 3 species: Archae - 0; Bacteria - 0; Metazoa - 0; Fungi - 0; Plants - 57; Viruses - 0; Other Eukaryotes …
AT2G01200	1.24047	0.482024	1.48503	indole-3-acetic acid inducible 32 Belongs to auxin inducible gene family. indole-3-acetic acid inducible 32 (IAA32); FUNCTIONS IN: sequence-specific DNA binding transcription factor activity; INVOLVED IN: response to auxin stimulus, embryo development ending in seed dormancy, pollen development; LOCATED IN: nucleus; CONTAINS InterPro DOMAIN/s: Aux/IAA-ARF-dimerisation (InterPro:IPR011525), AUX/IA…
AT1G28990	1.23267	0.656114	-0.15747	pre-tRNA tRNA-Pro (anticodon: TGG)
AT1G15260	1.20854	1.75663	1.31339	unknown protein; BEST Arabidopsis thaliana protein match is: unknown protein (TAIR:AT3G16070); Has 28 Blast hits to 28 proteins in 7 species: Archae - 0; Bacteria - 0; Metazoa - 0; Fungi - 0; Plants - 28; Viruses - 0; Other Eukaryotes - 0 (source: NCBI BLink).
AT5G10660	1.19313	0.608347	0.177613	calmodulin-binding protein-related calmodulin-binding protein-related; BEST Arabidopsis thaliana protein match is: unknown protein (TAIR:AT5G24880); Has 1807 Blast hits to 1807 proteins in 277 species: Archae - 0; Bacteria - 0; Metazoa - 736; Fungi - 347; Plants - 385; Viruses - 0; Other Eukaryotes - 339 (source: NCBI BLink).
AT1G67270	1.16042	0.673794	0.755431	Zinc-finger domain of monoamine-oxidase A repressor R1 protein Zinc-finger domain of monoamine-oxidase A repressor R1 protein; CONTAINS InterPro DOMAIN/s: DDT domain superfamily (InterPro:IPR018501), DDT domain, subgroup (InterPro:IPR018500), Cell division cycle-associated protein (InterPro:IPR018866); BEST Arabidopsis thaliana protein match is: Zinc-finger domain of monoamine-oxidase A repressor…		ink	).
AT3G45540	1.15989	0.166599	0.499008	RING/U-box protein with C6HC-type zinc finger RING/U-box protein with C6HC-type zinc finger; FUNCTIONS IN: zinc ion binding; CONTAINS InterPro DOMAIN/s: Zinc finger, RING-type, conserved site (InterPro:IPR017907), Zinc finger, C6HC-type (InterPro:IPR002867), Zinc finger, RING-type (InterPro:IPR001841); BEST Arabidopsis thaliana protein match is: RING/U-box protein with C6HC-type zinc finger (TAIR…
AT2G19970	1.14987	3.70269	3.97768	CAP (Cysteine-rich secretory proteins, Antigen 5, and Pathogenesis-related 1 protein) superfamily protein CAP (Cysteine-rich secretory proteins, Antigen 5, and Pathogenesis-related 1 protein) superfamily protein; FUNCTIONS IN: molecular_function unknown; INVOLVED IN: biological_process unknown; LOCATED IN: extracellular region; EXPRESSED IN: hypocotyl, root, flower; EXPRESSED DURING: petal differ…
AT1G04620	1.14112	1.07202	1.43346	coenzyme F420 hydrogenase family / dehydrogenase, beta subunit family coenzyme F420 hydrogenase family / dehydrogenase, beta subunit family; FUNCTIONS IN: coenzyme F420 hydrogenase activity; INVOLVED IN: biological_process unknown; LOCATED IN: chloroplast; EXPRESSED IN: 22 plant structures; EXPRESSED DURING: 13 growth stages; CONTAINS InterPro DOMAIN/s: Coenzyme F420 hydrogenase/dehydrogenase bet…
AT4G34900	1.125	1.96205	2.00085	xanthine dehydrogenase 2 xanthine dehydrogenase 2 (XDH2); FUNCTIONS IN: in 8 functions; INVOLVED IN: oxidation reduction, allantoin biosynthetic process; LOCATED IN: cellular_component unknown; CONTAINS InterPro DOMAIN/s: Aldehyde oxidase/xanthine dehydrogenase (InterPro:IPR016208), Ferredoxin (InterPro:IPR001041), Molybdopterin dehydrogenase, FAD-binding (InterPro:IPR002346), Beta-grasp fold, fe…
AT1G56430	1.11739	0.602119	0.709897	nicotianamine synthase 4 Encodes a protein with nicotianamine synthase activity. nicotianamine synthase 4 (NAS4); CONTAINS InterPro DOMAIN/s: Nicotianamine synthase (InterPro:IPR004298); BEST Arabidopsis thaliana protein match is: nicotianamine synthase 3 (TAIR:AT1G09240); Has 205 Blast hits to 202 proteins in 47 species: Archae - 24; Bacteria - 12; Metazoa - 0; Fungi - 20; Plants - 147; Viruses …		NCB	I BLink).
AT1G72860	1.11376	0.480021	0.218114	Disease resistance protein (TIR-NBS-LRR class) family Disease resistance protein (TIR-NBS-LRR class) family; FUNCTIONS IN: transmembrane receptor activity, ATP binding; INVOLVED IN: signal transduction, apoptosis, defense response, innate immune response; LOCATED IN: intrinsic to membrane; EXPRESSED IN: stem, leaf; CONTAINS InterPro DOMAIN/s: NB-ARC (InterPro:IPR002182), Leucine-rich repeat (Inte…
AT5G42900	1.10199	0.173511	0.841797	cold regulated gene 27 cold regulated gene 27 (COR27); BEST Arabidopsis thaliana protein match is: unknown protein (TAIR:AT4G33980); Has 74 Blast hits to 74 proteins in 12 species: Archae - 0; Bacteria - 0; Metazoa - 0; Fungi - 0; Plants - 74; Viruses - 0; Other Eukaryotes - 0 (source: NCBI BLink).
AT3G04550	1.07573	0.811764	0.855933	unknown protein; INVOLVED IN: biological_process unknown; LOCATED IN: chloroplast stroma, chloroplast; EXPRESSED IN: 22 plant structures; EXPRESSED DURING: 13 growth stages; BEST Arabidopsis thaliana protein match is: unknown protein (TAIR:AT5G28500); Has 110 Blast hits to 110 proteins in 51 species: Archae - 0; Bacteria - 67; Metazoa - 1; Fungi - 0; Plants - 41; Viruses - 0; Other Eukaryotes - 1…		act	eria - 20
AT2G38920	1.07069	0.440002	1.36222	SPX (SYG1/Pho81/XPR1) domain-containing protein / zinc finger (C3HC4-type RING finger) protein-related SPX (SYG1/Pho81/XPR1) domain-containing protein / zinc finger (C3HC4-type RING finger) protein-related; FUNCTIONS IN: zinc ion binding; EXPRESSED IN: male gametophyte, flower, pollen tube; EXPRESSED DURING: M germinated pollen stage, 4 anthesis; CONTAINS InterPro DOMAIN/s: Zinc finger, RING-type…
AT1G13550	1.06477	-0.0315288	-0.116431	Protein of unknown function (DUF1262) Protein of unknown function (DUF1262); CONTAINS InterPro DOMAIN/s: Protein of unknown function DUF1262 (InterPro:IPR010683); BEST Arabidopsis thaliana protein match is: Protein of unknown function (DUF1262) (TAIR:AT1G13480); Has 101 Blast hits to 94 proteins in 9 species: Archae - 0; Bacteria - 0; Metazoa - 0; Fungi - 0; Plants - 101; Viruses - 0; Other Eukar…
AT5G06690	1.05715	0.330724	0.17395	WCRKC thioredoxin 1 Encodes a thioredoxin (WCRKC1) localized in chloroplast stroma. Contains a WCRKC motif. WCRKC thioredoxin 1 (WCRKC1); INVOLVED IN: cell redox homeostasis; LOCATED IN: chloroplast stroma; EXPRESSED IN: 22 plant structures; EXPRESSED DURING: 13 growth stages; CONTAINS InterPro DOMAIN/s: Thioredoxin, core (InterPro:IPR015467), Thioredoxin-like (InterPro:IPR017936), Thioredoxin do…
AT5G49305	1.05341	0.621669	0.600342	#N/A
AT4G01735	1.05218	0.441783	0.686152	unknown protein; Has 30201 Blast hits to 17322 proteins in 780 species: Archae - 12; Bacteria - 1396; Metazoa - 17338; Fungi - 3422; Plants - 5037; Viruses - 0; Other Eukaryotes - 2996 (source: NCBI BLink).
AT2G29630	1.02848	0.921733	1.04525	thiaminC Encodes a protein involved in thiamine biosynthesis. The protein is an iron-sulfur cluster protein predicted to catalyze the conversion of 5-aminoimidazole ribonucleotide (AIR) to hydroxymethylpyrimidine phosphate (HMP-P). A severe reduction of THIC levels in plants decreases vitamin B1 (thiamin diphosphate (TPP)) levels and also leads to changes in the levels of numerous other metabolit…		n 4	399 speci
AT5G24470	1.02308	0.704747	1.13995	pseudo-response regulator 5 Encodes a pseudo-response regulator whose mutation affects various circadian-associated biological events such as flowering time in the long-day photoperiod conditions, red light sensitivity of seedlings during early photomorphogenesis, and the period of free-running rhythms of certain clock-controlled genes including CCA1 and APRR1/TOC1 in constant white light. Acts a…
AT5G65320	1.00719	2.74731	3.024	basic helix-loop-helix (bHLH) DNA-binding superfamily protein basic helix-loop-helix (bHLH) DNA-binding superfamily protein; FUNCTIONS IN: DNA binding, sequence-specific DNA binding transcription factor activity; INVOLVED IN: regulation of transcription; LOCATED IN: nucleus; EXPRESSED IN: hypocotyl, root, leaf; EXPRESSED DURING: LP.04 four leaves visible, LP0 ten leaves visible, 4 leaf senescence…		e -	98; Bact
AT1G47400	0.998728	1.78985	1.42509	unknown protein; BEST Arabidopsis thaliana protein match is: unknown protein (TAIR:AT1G47395); Has 11 Blast hits to 11 proteins in 2 species: Archae - 0; Bacteria - 0; Metazoa - 0; Fungi - 0; Plants - 11; Viruses - 0; Other Eukaryotes - 0 (source: NCBI BLink).
AT5G20470	0.995733	0.590189	0.282998	myosin, putative myosin, putative; CONTAINS InterPro DOMAIN/s: Dil domain (InterPro:IPR018444), Dilute (InterPro:IPR002710); BEST Arabidopsis thaliana protein match is: Myosin family protein with Dil domain (TAIR:AT5G20490); Has 43606 Blast hits to 24266 proteins in 2175 species: Archae - 661; Bacteria - 6400; Metazoa - 22997; Fungi - 3265; Plants - 2573; Viruses - 146; Other Eukaryotes - 7564 (s…		e 1	(TAIR:AT
AT5G46950	0.993446	0.61819	0.708319	Plant invertase/pectin methylesterase inhibitor superfamily protein Plant invertase/pectin methylesterase inhibitor superfamily protein; FUNCTIONS IN: enzyme inhibitor activity, pectinesterase inhibitor activity, pectinesterase activity; INVOLVED IN: biological_process unknown; LOCATED IN: endomembrane system; CONTAINS InterPro DOMAIN/s: Pectinesterase inhibitor (InterPro:IPR006501); BEST Arabido…
AT2G22190	0.991898	1.11243	1.15589	Haloacid dehalogenase-like hydrolase (HAD) superfamily protein Haloacid dehalogenase-like hydrolase (HAD) superfamily protein; FUNCTIONS IN: catalytic activity, trehalose-phosphatase activity; INVOLVED IN: trehalose biosynthetic process, metabolic process; LOCATED IN: cellular_component unknown; EXPRESSED IN: 23 plant structures; EXPRESSED DURING: 12 growth stages; CONTAINS InterPro DOMAIN/s: HAD…
AT2G28210	0.983602	-1.72268	-1.22776	alpha carbonic anhydrase 2 alpha carbonic anhydrase 2 (ACA2); FUNCTIONS IN: carbonate dehydratase activity, zinc ion binding; INVOLVED IN: response to carbon dioxide, one-carbon metabolic process; LOCATED IN: cellular_component unknown; EXPRESSED IN: stem, root; CONTAINS InterPro DOMAIN/s: Carbonic anhydrase, alpha-class, catalytic domain (InterPro:IPR001148), Carbonic anhydrase, alpha-class, con…
AT5G66400	0.977869	1.08604	0.93473	Dehydrin family protein Belongs to the dehydrin protein family, which contains highly conserved stretches of 7-17 residues that are repetitively scattered in their sequences, the K-, S-, Y- and lysine rich segments. ABA- and drought-induced glycine-rice dehydrin protein. The ABA-induced expression of RAB18 was reduced following ACC application, indicating that ethylene inhibits the ABA signaling …		Ba	cteria -
AT1G64310	0.97621	1.11243	1.01879	Tetratricopeptide repeat (TPR)-like superfamily protein Tetratricopeptide repeat (TPR)-like superfamily protein; CONTAINS InterPro DOMAIN/s: Pentatricopeptide repeat (InterPro:IPR002885); BEST Arabidopsis thaliana protein match is: Pentatricopeptide repeat (PPR) superfamily protein (TAIR:AT4G18750); Has 36015 Blast hits to 13020 proteins in 182 species: Archae - 0; Bacteria - 0; Metazoa - 67; Fun…
AT3G01311	0.973554	0.366236	0.548857	Protein of unknown function (DUF569) CONTAINS InterPro DOMAIN/s: Protein of unknown function DUF569 (InterPro:IPR007679), Actin cross-linking (InterPro:IPR008999); BEST Arabidopsis thaliana protein match is: Protein of unknown function (DUF569) (TAIR:AT3G28630); Has 35333 Blast hits to 34131 proteins in 2444 species: Archae - 798; Bacteria - 22429; Metazoa - 974; Fungi - 991; Plants - 531; Viruse…
AT4G04450	0.968485	1.20565	1.53521	WRKY family transcription factor member of WRKY Transcription Factor; Group II-b WRKY42; CONTAINS InterPro DOMAIN/s: DNA-binding WRKY (InterPro:IPR003657); BEST Arabidopsis thaliana protein match is: WRKY DNA-binding protein 31 (TAIR:AT4G22070); Has 3599 Blast hits to 3152 proteins in 220 species: Archae - 0; Bacteria - 6; Metazoa - 41; Fungi - 2; Plants - 3474; Viruses - 0; Other Eukaryotes - 76…
AT2G40130	0.957859	0.597328	0.74457	Double Clp-N motif-containing P-loop nucleoside triphosphate hydrolases superfamily protein Double Clp-N motif-containing P-loop nucleoside triphosphate hydrolases superfamily protein; BEST Arabidopsis thaliana protein match is: Double Clp-N motif-containing P-loop nucleoside triphosphate hydrolases superfamily protein (TAIR:AT2G29970); Has 212 Blast hits to 210 proteins in 27 species: Archae - 0…
AT1G65330	0.95298	-1.61655	-1.63818	MADS-box transcription factor family protein Type I MADS-box protein, regulated by MEA and FIE, expressed transiently after fertilization in embryo and endosperm. PHERES1 (PHE1); CONTAINS InterPro DOMAIN/s: Transcription factor, MADS-box (InterPro:IPR002100); BEST Arabidopsis thaliana protein match is: AGAMOUS-like 38 (TAIR:AT1G65300); Has 3933 Blast hits to 3931 proteins in 449 species: Archae -…
AT2G23030	0.948687	1.0643	1.31593	SNF1-related protein kinase 2 encodes a member of SNF1-related protein kinases (SnRK2) SNF1-related protein kinase 2 (SNRK2); FUNCTIONS IN: protein serine/threonine kinase activity, protein kinase activity, kinase activity, ATP binding; INVOLVED IN: protein amino acid phosphorylation, response to osmotic stress; EXPRESSED IN: hypocotyl, root; CONTAINS InterPro DOMAIN/s: Protein kinase, ATP bindin…
AT5G22430	0.946321	1.57549	1.84281	Pollen Ole e 1 allergen and extensin family protein Pollen Ole e 1 allergen and extensin family protein; CONTAINS InterPro DOMAIN/s: Pollen Ole e 1 allergen/extensin (InterPro:IPR006041); BEST Arabidopsis thaliana protein match is: Pollen Ole e 1 allergen and extensin family protein (TAIR:AT2G27385); Has 30201 Blast hits to 17322 proteins in 780 species: Archae - 12; Bacteria - 1396; Metazoa - 17…
AT4G04972	0.943265	-0.755874	-1.41393	unknown protein.
AT5G52790	0.931222	0.387653	0.388893	CBS domain-containing protein with a domain of unknown function (DUF21) FUNCTIONS IN: molecular_function unknown; INVOLVED IN: biological_process unknown; LOCATED IN: endomembrane system; CONTAINS InterPro DOMAIN/s: Protein of unknown function DUF21 (InterPro:IPR002550), Cystathionine beta-synthase, core (InterPro:IPR000644); BEST Arabidopsis thaliana protein match is: CBS domain-containing prote…
AT4G08535	0.928285	2.51981	2.763	#N/A
AT5G49850	0.920754	0.369597	0.770228	Mannose-binding lectin superfamily protein Mannose-binding lectin superfamily protein; CONTAINS InterPro DOMAIN/s: Mannose-binding lectin (InterPro:IPR001229); BEST Arabidopsis thaliana protein match is: Mannose-binding lectin superfamily protein (TAIR:AT5G49870); Has 1807 Blast hits to 1807 proteins in 277 species: Archae - 0; Bacteria - 0; Metazoa - 736; Fungi - 347; Plants - 385; Viruses - 0; …
AT5G14650	0.920529	2.53515	2.63379	Pectin lyase-like superfamily protein Pectin lyase-like superfamily protein; FUNCTIONS IN: polygalacturonase activity; INVOLVED IN: carbohydrate metabolic process; LOCATED IN: endomembrane system; EXPRESSED IN: 7 plant structures; EXPRESSED DURING: F mature embryo stage, LP.02 two leaves visible, petal differentiation and expansion stage; CONTAINS InterPro DOMAIN/s: Pectin lyase fold/virulence fa…
AT2G19190	0.915542	-1.06515	-0.593987	FLG22-induced receptor-like kinase 1 Receptor-like protein kinase. Involved in early defense signaling. FLG22-induced receptor-like kinase 1 (FRK1); FUNCTIONS IN: kinase activity; INVOLVED IN: defense response to bacterium; LOCATED IN: endomembrane system; EXPRESSED IN: stem, sepal, stamen; EXPRESSED DURING: 4 anthesis; CONTAINS InterPro DOMAIN/s: Protein kinase, ATP binding site (InterPro:IPR017…
AT1G51840	0.915529	0.619497	0.675217	protein kinase-related protein kinase-related; FUNCTIONS IN: molecular_function unknown; INVOLVED IN: biological_process unknown; LOCATED IN: endomembrane system; BEST Arabidopsis thaliana protein match is: Leucine-rich repeat protein kinase family protein (TAIR:AT1G51850); Has 549 Blast hits to 546 proteins in 21 species: Archae - 0; Bacteria - 0; Metazoa - 0; Fungi - 0; Plants - 549; Viruses - …		ein	s in 1392
AT5G24220	0.906038	-0.11935	0.129211	Lipase class 3-related protein Lipase class 3-related protein; FUNCTIONS IN: triglyceride lipase activity; INVOLVED IN: lipid metabolic process; LOCATED IN: cellular_component unknown; CONTAINS InterPro DOMAIN/s: Lipase, class 3 (InterPro:IPR002921); BEST Arabidopsis thaliana protein match is: Lipase class 3-related protein (TAIR:AT5G24180); Has 1807 Blast hits to 1807 proteins in 277 species: Ar…
AT1G48870	0.899604	0.544912	1.03265	Transducin/WD40 repeat-like superfamily protein Transducin/WD40 repeat-like superfamily protein; FUNCTIONS IN: protein phosphatase type 2A regulator activity, signal transducer activity; INVOLVED IN: signal transduction; LOCATED IN: protein phosphatase type 2A complex, heterotrimeric G-protein complex; EXPRESSED IN: sperm cell; CONTAINS InterPro DOMAIN/s: Protein phosphatase 2A, regulatory subuni…
AT4G37295	0.896865	1.63368	1.80424	unknown protein; FUNCTIONS IN: molecular_function unknown; INVOLVED IN: biological_process unknown; LOCATED IN: endomembrane system; EXPRESSED IN: stem, root, leaf; EXPRESSED DURING: LP.06 six leaves visible, LP.04 four leaves visible; Has 30201 Blast hits to 17322 proteins in 780 species: Archae - 12; Bacteria - 1396; Metazoa - 17338; Fungi - 3422; Plants - 5037; Viruses - 0; Other Eukaryotes - …
AT2G47240	0.893512	0.505647	0.655729	AMP-dependent synthetase and ligase family protein Encodes an acyl-CoA synthetase that acts on long-chain and very-long-chain fatty acids, involved in cuticular wax and cutin biosynthesis LONG-CHAIN ACYL-COA SYNTHASE 1 (LACS1); FUNCTIONS IN: long-chain fatty acid-CoA ligase activity, very long-chain fatty acid-CoA ligase activity; INVOLVED IN: fatty acid biosynthetic process, cutin biosynthetic p…
AT2G21660	0.888984	0.981357	1.28108	cold, circadian rhythm, and rna binding 2 Encodes a small glycine-rich RNA binding protein that is part of a negative-feedback loop through which AtGRP7 regulates the circadian oscillations of its own transcript. Gene expression is induced by cold. GRP7 appears to promote stomatal opening and reduce tolerance under salt and dehydration stress conditions, but, promotes stomatal closing and thereby…
AT2G23170	0.887429	2.9095	3.08425	Auxin-responsive GH3 family protein encodes an IAA-amido synthase that conjugates Asp and other amino acids to auxin in vitro. GH3; CONTAINS InterPro DOMAIN/s: GH3 auxin-responsive promoter (InterPro:IPR004993); BEST Arabidopsis thaliana protein match is: Auxin-responsive GH3 family protein (TAIR:AT4G37390); Has 1734 Blast hits to 1530 proteins in 236 species: Archae - 0; Bacteria - 610; Metazoa …
AT1G27020	0.885295	0.906876	1.29907	unknown protein; BEST Arabidopsis thaliana protein match is: unknown protein (TAIR:AT1G27030); Has 514 Blast hits to 514 proteins in 175 species: Archae - 0; Bacteria - 311; Metazoa - 0; Fungi - 0; Plants - 65; Viruses - 0; Other Eukaryotes - 138 (source: NCBI BLink).
AT1G07550	0.880238	-0.702286	-0.981259	Leucine-rich repeat protein kinase family protein Leucine-rich repeat protein kinase family protein; FUNCTIONS IN: kinase activity; INVOLVED IN: protein amino acid phosphorylation; LOCATED IN: endomembrane system; EXPRESSED IN: root, leaf; EXPRESSED DURING: LP.08 eight leaves visible; CONTAINS InterPro DOMAIN/s: Protein kinase, ATP binding site (InterPro:IPR017441), Protein kinase, catalytic doma…
AT2G26820	0.878816	-0.168237	-0.100706	phloem protein 2-A3 phloem protein 2-A3 (PP2-A3); CONTAINS InterPro DOMAIN/s: AIG1 (InterPro:IPR006703); BEST Arabidopsis thaliana protein match is: P-loop containing nucleoside triphosphate hydrolases superfamily protein (TAIR:AT1G33900); Has 7075 Blast hits to 5270 proteins in 530 species: Archae - 11; Bacteria - 693; Metazoa - 2878; Fungi - 405; Plants - 651; Viruses - 87; Other Eukaryotes - 2…
AT5G48250	0.875918	0.769302	1.09381	B-box type zinc finger protein with CCT domain B-box type zinc finger protein with CCT domain; FUNCTIONS IN: sequence-specific DNA binding transcription factor activity, zinc ion binding; LOCATED IN: plasma membrane; EXPRESSED IN: 23 plant structures; EXPRESSED DURING: 13 growth stages; CONTAINS InterPro DOMAIN/s: CCT domain (InterPro:IPR010402), Zinc finger, B-box (InterPro:IPR000315); BEST Arab…
AT5G25350	0.87368	0.77351	0.729499	EIN3-binding F box protein 2 Arabidopsis thaliana EIN3-binding F-box protein 2 (EBF2) mRNA. Part of the SCF complex, it is located in the nucleus and is involved in the ethylene-response pathway. EIN3-binding F box protein 2 (EBF2); CONTAINS InterPro DOMAIN/s: F-box domain, cyclin-like (InterPro:IPR001810), F-box domain, Skp2-like (InterPro:IPR022364), Leucine-rich repeat, cysteine-containing sub…
AT5G65980	0.870233	0.942828	1.17028	Auxin efflux carrier family protein Auxin efflux carrier family protein; FUNCTIONS IN: auxin:hydrogen symporter activity; INVOLVED IN: auxin polar transport, transmembrane transport; LOCATED IN: endomembrane system, integral to membrane; CONTAINS InterPro DOMAIN/s: Auxin efflux carrier (InterPro:IPR004776); BEST Arabidopsis thaliana protein match is: Auxin efflux carrier family protein (TAIR:AT2G…
AT5G54960	0.862727	0.432973	0.704892	pyruvate decarboxylase-2 pyruvate decarboxylase-2 pyruvate decarboxylase-2 (PDC2); FUNCTIONS IN: pyruvate decarboxylase activity, magnesium ion binding, carboxy-lyase activity, thiamin pyrophosphate binding, catalytic activity; INVOLVED IN: response to hypoxia; LOCATED IN: cellular_component unknown; EXPRESSED IN: 24 plant structures; EXPRESSED DURING: 13 growth stages; CONTAINS InterPro DOMAIN/s…
AT4G16146	0.857498	0.900704	1.2283	cAMP-regulated phosphoprotein 19-related protein cAMP-regulated phosphoprotein 19-related protein; FUNCTIONS IN: molecular_function unknown; INVOLVED IN: biological_process unknown; LOCATED IN: cellular_component unknown; EXPRESSED IN: 24 plant structures; EXPRESSED DURING: 13 growth stages; CONTAINS InterPro DOMAIN/s: cAMP-regulated phosphoprotein/endosulphine conserved region (InterPro:IPR00676…
AT1G06460	0.856905	0.724379	1.04487	alpha-crystallin domain 32 ACD32 encodes an alpha-crystallin domain containing protein with homology to small heat shock proteins. alpha-crystallin domain 32 (ACD32); INVOLVED IN: response to heat; LOCATED IN: peroxisome; EXPRESSED IN: 23 plant structures; EXPRESSED DURING: 15 growth stages; CONTAINS InterPro DOMAIN/s: Heat shock protein Hsp20 (InterPro:IPR002068), HSP20-like chaperone (InterPro:…		Pl	ants - 18
AT5G62360	0.850692	0.599164	0.871391	Plant invertase/pectin methylesterase inhibitor superfamily protein Plant invertase/pectin methylesterase inhibitor superfamily protein; FUNCTIONS IN: enzyme inhibitor activity, pectinesterase inhibitor activity, pectinesterase activity; INVOLVED IN: biological_process unknown; LOCATED IN: cellular_component unknown; EXPRESSED IN: 22 plant structures; EXPRESSED DURING: 13 growth stages; CONTAINS …
AT5G16770	0.848619	-0.301544	0.0673475	myb domain protein 9 Member of the R2R3 factor gene family. myb domain protein 9 (MYB9); CONTAINS InterPro DOMAIN/s: SANT, DNA-binding (InterPro:IPR001005), Myb, DNA-binding (InterPro:IPR014778), Homeodomain-like (InterPro:IPR009057), HTH transcriptional regulator, Myb-type, DNA-binding (InterPro:IPR017930), Homeodomain-related (InterPro:IPR012287), Myb transcription factor (InterPro:IPR015495); …
AT5G36150	0.848468	0.965377	1.20816	putative pentacyclic triterpene synthase 3 putative pentacyclic triterpene synthase 3 (PEN3); CONTAINS InterPro DOMAIN/s: Terpene synthase, conserved site (InterPro:IPR002365), Terpenoid cylases/protein prenyltransferase alpha-alpha toroid (InterPro:IPR008930), Squalene cyclase (InterPro:IPR018333), Prenyltransferase/squalene oxidase (InterPro:IPR001330); BEST Arabidopsis thaliana protein match i…
AT2G05520	0.848362	0.198559	0.713703	glycine-rich protein 3 Encodes a glycine-rich protein that is expressed mainly in stems and leaves. mRNA levels are upregulated in response to ABA, salicylic acid and ethylene but downregulated in response to dessication. glycine-rich protein 3 (GRP-3); FUNCTIONS IN: molecular_function unknown; INVOLVED IN: response to ethylene stimulus, response to desiccation, response to abscisic acid stimulus…
AT1G74930	0.845144	-0.265358	0.293123	Integrase-type DNA-binding superfamily protein encodes a member of the DREB subfamily A-5 of ERF/AP2 transcription factor family. The protein contains one AP2 domain. There are 15 members in this subfamily including RAP2, RAP2 and RAP20. ORA47; CONTAINS InterPro DOMAIN/s: DNA-binding, integrase-type (InterPro:IPR016177), Pathogenesis-related transcriptional factor/ERF, DNA-binding (InterPro:IPR00…		er	Eukaryote
AT3G13898	0.842759	0.16931	-0.127977	unknown protein; LOCATED IN: endomembrane system; BEST Arabidopsis thaliana protein match is: unknown protein (TAIR:AT5G10310).
AT2G02120	0.842704	0.329956	1.23346	Scorpion toxin-like knottin superfamily protein Predicted to encode a PR (pathogenesis-related) protein. Belongs to the plant defensin (PDF) family with the following members: At1g75830/PDF1, At5g44420/PDF1a, At2g26020/PDF1b, At5g44430/PDF1c, At2g26010/PDF1, At1g19610/PDF1, At1g55010/PDF1, At2g02120/PDF2, At2g02100/PDF2, At2g02130/PDF2, At1g61070/PDF2, At5g63660/PDF2, At2g02140/PDF2, At5g38330/PD…
AT4G37390	0.841923	1.66518	1.78707	Auxin-responsive GH3 family protein Encodes an IAA-amido synthase that conjugates Asp and other amino acids to auxin in vitro. Lines carrying insertions in this gene are hypersensitive to auxin. May function as a negative component in auxin signaling by regulating auxin activity. BRU6; CONTAINS InterPro DOMAIN/s: GH3 auxin-responsive promoter (InterPro:IPR004993); BEST Arabidopsis thaliana protei…
AT1G65190	0.840527	-0.514589	-0.392213	Protein kinase superfamily protein Protein kinase superfamily protein; FUNCTIONS IN: protein kinase activity, ATP binding; INVOLVED IN: protein amino acid phosphorylation; LOCATED IN: cellular_component unknown; CONTAINS InterPro DOMAIN/s: Protein kinase, catalytic domain (InterPro:IPR000719), Serine-threonine/tyrosine-protein kinase (InterPro:IPR001245), Protein kinase-like domain (InterPro:IPR0…
AT1G04217	0.839008	0.663678	0.220878	#N/A
AT2G40080	0.834589	0.363498	0.888609	Protein of unknown function (DUF1313) Encodes a novel nuclear 111 amino-acid phytochrome-regulated component of a negative feedback loop involving the circadian clock central oscillator components CCA1 and LHY. ELF4 is necessary for light-induced expression of both CCA1 and LHY, and conversely, CCA1 and LHY act negatively on light-induced ELF4 expression. ELF4 promotes clock accuracy and is requi…
AT1G56555	0.821895	-0.0118483	0.222599	unknown protein; Has 2 Blast hits to 2 proteins in 1 species: Archae - 0; Bacteria - 0; Metazoa - 0; Fungi - 0; Plants - 2; Viruses - 0; Other Eukaryotes - 0 (source: NCBI BLink).
AT5G65800	0.818351	-0.616787	-0.576943	ACC synthase 5 1-aminocyclopropane-1-carboxylate synthase (ACS) is encoded by a multigene family consisting of at least five members whose expression is induced by hormones, developmental signals, and protein synthesis inhibition. ACC synthase 5 (ACS5); CONTAINS InterPro DOMAIN/s: 1-aminocyclopropane-1-carboxylate synthase (InterPro:IPR001176), Pyridoxal phosphate-dependent transferase, major dom…
AT1G47760	0.813182	-0.220143	-0.0392502	AGAMOUS-like 102 AGAMOUS-like 102 (AGL102); FUNCTIONS IN: DNA binding, sequence-specific DNA binding transcription factor activity; INVOLVED IN: regulation of transcription, DNA-dependent; LOCATED IN: nucleus; EXPRESSED IN: endosperm; CONTAINS InterPro DOMAIN/s: Transcription factor, MADS-box (InterPro:IPR002100); BEST Arabidopsis thaliana protein match is: AGAMOUS-like 91 (TAIR:AT3G66656); Has 5…
AT2G34960	0.808801	-0.0348518	-0.238872	cationic amino acid transporter 5 Encodes a member of the cationic amino acid transporter (CAT) subfamily of amino acid polyamine choline transporters. Mediates efficient uptake of Lys, Arg and Glu in a yeast system. Localized to the plasma membrane. cationic amino acid transporter 5 (CAT5); CONTAINS InterPro DOMAIN/s: Cationic amino acid transporter (InterPro:IPR015606), Amino acid/polyamine tra…		NC	BI BLink)
AT1G28370	0.805714	1.95572	1.86461	ERF domain protein 11 encodes a member of the ERF (ethylene response factor) subfamily B-1 of ERF/AP2 transcription factor family. The protein contains one AP2 domain. There are 15 members in this subfamily including ATERF-3, ATERF-4, ATERF-7, and leafy petiole. ERF domain protein 11 (ERF11); CONTAINS InterPro DOMAIN/s: DNA-binding, integrase-type (InterPro:IPR016177), Pathogenesis-related transc…
AT3G02885	0.802565	2.38739	2.59579	GAST1 protein homolog 5 GAST1 protein homolog 5 (GASA5); INVOLVED IN: response to gibberellin stimulus; LOCATED IN: endomembrane system; EXPRESSED IN: 7 plant structures; EXPRESSED DURING: LP.04 four leaves visible, 4 anthesis, C globular stage, petal differentiation and expansion stage; CONTAINS InterPro DOMAIN/s: Gibberellin regulated protein (InterPro:IPR003854); BEST Arabidopsis thaliana prot…
AT3G28007	0.799198	0.782824	1.02047	Nodulin MtN3 family protein Nodulin MtN3 family protein; LOCATED IN: endomembrane system, integral to membrane, membrane; EXPRESSED IN: 15 plant structures; EXPRESSED DURING: 8 growth stages; CONTAINS InterPro DOMAIN/s: MtN3/saliva-related transmembrane protein, conserved region (InterPro:IPR018169), RAG1-activating protein 1 homologue (InterPro:IPR018179), RAG1-activating protein-1-related (Inte…
AT1G10060	0.794973	0.472985	0.317184	branched-chain amino acid transaminase 1 encodes a mitochondrial branched-chain amino acid aminotransferase. Complements the yeast leu/iso-leu/val auxotrophy mutant. branched-chain amino acid transaminase 1 (BCAT-1); FUNCTIONS IN: branched-chain-amino-acid transaminase activity, protein binding, catalytic activity; INVOLVED IN: branched chain family amino acid metabolic process, metabolic process…
AT2G21140	0.790919	2.12443	2.11837	proline-rich protein 2 Proline-rich protein expressed in expanding leaves, stems, flowers, and siliques. proline-rich protein 2 (PRP2); CONTAINS InterPro DOMAIN/s: Pollen Ole e 1 allergen/extensin (InterPro:IPR006041); BEST Arabidopsis thaliana protein match is: proline-rich protein 4 (TAIR:AT4G38770); Has 15440 Blast hits to 6990 proteins in 709 species: Archae - 42; Bacteria - 1645; Metazoa - 5…
[truncated: 36,915 more rows]

## Sheet: normalized counts
	wt
	mock			BiAux			IAA			BiAux+IAA
[truncated: 37,038 more rows]
