# Supplementary material for: Synthetically derived BiAux modulates auxin co-receptor activity to stimulate lateral root formation
Source: Plant Physiol. 2024 Feb 20;195(2):1694–711. doi: 10.1093/plphys/kiae090 (PMC11142373; doi:10.1093/plphys/kiae090)
Supplement: kiae090_Supplementary_Data [file kiae090_supplementary_data.zip › Table S3.xls]

## Sheet: Datasets Up_reg
Table S3. BiAux gene induction is mediated by ARF7.
AGI Identifier /Tair	Is not ambiguous /Tair	Affy ID /Affy	Is not control /Affy	Symbol /Tair	Full name /Tair	Description /Tair	Tair link	SignalExpress link	e-FP Browser link	e-FP Browser root link	Significant col-slr cluster / Vanneste 2005 Plant Cell	LRI Significant col-slr cluster / Vanneste 2005 Plant Cell	Fold Change Col 0>2 hours	Fold Change Col 2>6 hours	Fold Change Col 0>6 hours	Fold Change slr 0>2 hours	Fold Change slr 2>6 hours	Fold Change slr 0>6 hours	P-Value Col 0>2 hours	P-Value Col 2>6 hours	P-ValueID Col 0>6 hours	P-Value slr 0>2 hours	P-Value slr 2>6 hours	P-Value slr 0>6 hours	P-value Treatment	P-value Genotype	P-value Interaction	Significant assymetric division gene cluster / De Smet 2008 Science	Fold change 0>2 hours LRI/NAA	Fold change 2>6 hours LRI/NAA	Fold change 0>6 hours LRI/NAA	P-Value J0121 0>2 hours	P-Value J0121 2>6 hours	P-Value J0121 0>6 hours	Significantly differentially expressed	XPP-PPP Fold Change	XPP-P Fold Change	PPP-P Fold Change	XPP-PPP P-Value	XPP-P P-Value	PPP-P P-Value	-	J02661	-	-	J0121	-	-	S17
Locus		Affymetrix ID									Lateral Root Initiation : Vanneste																	Asymmetric Division : D.Smet							Pericycle : Parizot
				Symbol			Links				Hit	Hit	Fold change						p-values						Annova			Hit	Fold change						Hit	Fold change						Mass 5 Flags
					Name						Global	LRI	Col			slr			Col			slr			p-values							p-value				xpp	xpp	ppp	p-value				p		xpp			ppp
						Description…							0-2h	2-6h	0-6h	0-2h	2-6h	0-6h	0-2h	2-6h	0-6h	0-2h	2-6h	0-6h					0-2	2-6	0-6	0-2h	2-6h	0-6h		ppp	p	ppp
AT2G23170	1	245076_at	1	GH3.3		GH3.3; indole-3-acetic acid amido synthetase	T	S	E	R	1-1	1-1	32.2937	1.03158	33.3135	12.5137	-1.67258	9.69538	1.60043e-06	0.887432	1.51257e-06	1.18569e-05	0.0478439	2.29326e-05	1.86522e-06	0.77077	0.0169465		8.64	-3.67	2.35	0.04	0.19	0.32		-1.74	-1.45	1.19	0.1	0.25	0.56	P	A	M	A	A	A	M	M
AT3G58190	1	251565_at	1	LBD29 | ASL16	LATERAL ORGAN BOUNDARIES-DOMAIN 29 | ASYMMETRIC LEAVES 2-LIKE 16	LBD29 (LATERAL ORGAN BOUNDARIES-DOMAIN 29)	T	S	E	R	1-1	1-1	199.811	1.49521	298.759	19.8298	-4.25371	16.2087	2.23117e-07	0.135974	1.3964e-07	8.41386e-06	0.000648765	1.30065e-05	4.46798e-07	0.00305756	0.000356946	5	8.48	-1.23	6.89	1.58669e-05	0.14	2.48116e-05		-1.73	-1.14	1.52	0.09	0.64	0.17	A	A	P	A	A	A	P	P
AT1G17060	1	262525_at	1	SOB7 | CYP72C1	SUPPRESSOR OF PHYB-4 7 | CYTOCHROME P450 72C1	CYP72C1 (CYTOCHROME P450 72C1); electron carrier/ heme binding / iron ion binding / monooxygenase/ oxygen binding	T	S	E	R	2-2		12.9031	3.74781	48.3583	17.1991	1.99825	17.6356	6.24333e-05	0.0026726	4.7498e-06	3.26151e-05	0.0454586	3.09063e-05	7.41648e-06	0.43826	0.0443011		1	-1.25	-1.25	0.99	0.47	0.44		1.03	-12.63	-13.08	0.88	2.01213e-05	1.85041e-05	P	P	P	A	A	A	A	A
AT1G28370	1	261470_at	1	ERF11 | ATERF11	ERF DOMAIN PROTEIN 11 | ERF DOMAIN PROTEIN 11	ERF11 (ERF DOMAIN PROTEIN 11); DNA binding / transcription factor/ transcription repressor	T	S	E	R			2.2243	1.63703	3.64124	-1.22134	-2.28091	-1.13813	0.00234015	0.0223948	0.000157789	0.268475	0.00198861	0.461184	0.00886349	0.000393038	0.00286634		1.06	-1.4	-1.31	0.84	0.38	0.44		-1.47	-1.34	1.1	0.01	0.04	0.42	P	P	P	P	P	P	P	P
AT5G65320	1	247179_at	1			basic helix-loop-helix (bHLH) family protein	T	S	E	R	2-6	2-6	8.23758	3.82814	31.5346	1.76396	-2.49773	3.43878	5.389e-05	0.00076039	2.52311e-06	0.0425899	0.00566573	0.00120431	2.40653e-05	7.40315e-05	0.00144187		-1	0	-1	0.99	-	0.99		-1	0	1	0.83	-	0.83	A	A	A	A	A	A	A	M
AT4G37295	1	253047_at	1			unknown protein	T	S	E	R	1-1	1-1	91.3241	1.82701	166.85	32.0739	-3.52253	22.2621	1.76734e-06	0.0705255	7.97669e-07	9.28396e-06	0.00333552	1.85368e-05	1.4611e-06	0.00202645	0.00781627	5	12.04	-1.76	6.83	0.00168005	0.22	0.00473378		1.13	-1.58	-1.8	0.56	0.07	0.03	P	P	P	P	A	P	P	P
AT2G28690	1	263436_at	1			unknown protein	T	S	E	R	3-5	3-5	16.1612	2.52754	40.8482	1.36239	-4.27852	1.8152	2.32626e-06	0.00165249	3.73908e-07	0.131922	0.000128123	0.0142599	8.84797e-06	4.37712e-05	5.09701e-05		3.24	-3.03	1.06	0.000405755	0.000762238	0.61		0	0	0	-	-	-	A	A	A	A	A	A	A	A
AT5G40590	1	249364_at	1			DC1 domain-containing protein	T	S	E	R	11-8		2.6932	1.75783	4.73421	-5.2311	3.90553	-5.55475	0.00405148	0.045244	0.000351378	0.000244802	0.000744649	0.000198632	0.19836	4.84382e-06	0.000147322		1	1.04	1.04	0.9	0.23	0.17		0	-1.05	-1.05	-	0.24	0.24	P	A	M	A	A	A	A	A
AT5G67430	1	246992_at	1			GCN5-related N-acetyltransferase (GNAT) family protein	T	S	E	R			3.65601	1.87175	6.84313	2.23846	-3.27479	2.6967	0.00167828	0.0441877	0.000180746	0.0166939	0.00267777	0.00652838	0.000570635	0.00010591	0.114376	1	0	0	0	-	-	-		0	0	0	-	-	-	A	A	A	A	A	A	A	A
AT5G53980	1	248208_at	1	ATHB52	ARABIDOPSIS THALIANA HOMEOBOX PROTEIN 52	ATHB52 (ARABIDOPSIS THALIANA HOMEOBOX PROTEIN 52); transcription factor	T	S	E	R			2.18809	-1.59902	1.3684	-1.64294	-1.5745	-1.13207	0.134761	0.342466	0.517471	0.317342	0.357488	0.795054	0.911775	0.679415	0.234136		1	-1	-1	0.68	0.7	0.99		-1.17	0	1.17	0.09	-	0.09	A	A	A	A	A	A	A	M
AT1G80840	1	261892_at	1	WRKY40 | ATWRKY40	|	WRKY40; transcription factor	T	S	E	R	4-8	4-8	14.1876	-8.51751	1.6657	1.36848	-13.4112	1.16988	7.88994e-06	2.96807e-05	0.0464187	0.178089	9.02117e-06	0.476527	0.00016164	0.000201219	0.000525338		1.49	-1.93	-1.29	0.00361587	0.00067937	0.01		1.03	1	-1.02	0.52	0.83	0.65	P	P	P	P	P	P	P	P
AT4G15550	1	245277_at	1	IAGLU	INDOLE-3-ACETATE BETA-D-GLUCOSYLTRANSFERASE	IAGLU (INDOLE-3-ACETATE BETA-D-GLUCOSYLTRANSFERASE); UDP-glycosyltransferase/ transferase, transferring glycosyl groups	T	S	E	R	4-4		3.65551	-3.06573	1.19238	5.08389	-2.01348	3.05066	0.000231103	0.000536177	0.355347	5.97526e-05	0.00640859	0.000549757	9.11969e-05	0.400382	0.0292085		2.24	-1.7	1.31	0.04	0.17	0.41	P	-1.64	-1.14	1.43	0.00555486	0.31	0.02	P	P	P	P	P	P	P	P
AT5G22430	1	249939_at	1			unknown protein	T	S	E	R			0	2.70618	2.70618	0	1.72706	1.72706	-	0.00480274	0.00480274	-	0.0575041	0.0575041	0.00648334	0.332572	0.388791		-1	0	-1	0.99	-	0.99		0	0	0	-	-	-	A	A	A	A	A	A	A	A
AT2G26290	1	267372_at	1	ARSK1	root-specific kinase 1	ARSK1 (root-specific kinase 1); kinase	T	S	E	R			2.0488	1.0613	2.17439	2.84109	-1.38315	3.12498	0.00941868	0.77178	0.00648411	0.0014305	0.146599	0.000887149	0.000983605	0.00465893	0.435508		1.75	-1.21	1.43	0.47	0.81	0.63		1.09	-2.16	-2.37	0.7	0.01	0.00855297	P	P	A	A	A	A	A	A
AT1G30760	1	264527_at	1			FAD-binding domain-containing protein	T	S	E	R	3-2		8.89968	39.6926	353.251	8.31892	4.2485	7.24965	0.000273273	1.16546e-05	6.15717e-07	0.000327832	0.00268033	0.000482134	7.22593e-06	0.119561	0.00019482	2	4.24	5.81	24.65	0.00256797	0.00166975	8.89677e-05		2.72	4.49	1.64	0.00346068	0.000386156	0.06	P	P	P	P	P	P	P	P
AT1G67750	1	245196_at	1			pectate lyase family protein	T	S	E	R	1-2	1-2	17.8281	16.2126	289.039	1.52128	-1.90657	3.84462	0.000686561	0.000828056	1.2068e-05	0.408651	0.219696	0.027407	0.000175235	0.0029496	0.00243333		3.73	-1	3.71	0.04	0.99	0.04		1.31	-1.08	-1.42	0.33	0.76	0.22	P	A	A	A	A	A	A	A
AT2G41850	1	260492_at	1	PGAZAT | ADPG2	POLYGALACTURONASE ABSCISSION ZONE A. THALIANA | ARABIDOPSIS DEHISCENCE ZONE POLYGALACTURONASE 2	PGAZAT (POLYGALACTURONASE ABSCISSION ZONE A. THALIANA); polygalacturonase	T	S	E	R			0	46.9322	46.9322	0	1.03566	1.03566	-	7.05278e-10	7.05278e-10	-	0.634187	0.634187	3.14181e-08	8.69401e-08	3.50325e-08		1.04	1.25	1.31	0.6	0.05	0.02		0	0	0	-	-	-	A	A	A	A	A	A	A	A
AT3G02885	1	258618_at	1	GASA5	GAST1 PROTEIN HOMOLOG 5	GASA5 (GAST1 PROTEIN HOMOLOG 5)	T	S	E	R	3-3	3-3	19.2689	5.22817	100.741	1.7496	1.71844	3.61701	0.00355286	0.044012	0.000313854	0.428905	0.443164	0.0970466	0.00268831	0.471185	0.0344695	5	7.08	-1.46	4.83	0.01	0.51	0.02		-1	-1.48	-1.47	0.97	0.24	0.25	A	A	P	A	A	A	A	A
AT3G50970	1	252102_at	1	XERO2 | LTI30	| LOW TEMPERATURE-INDUCED 30	LTI30 (LOW TEMPERATURE-INDUCED 30)	T	S	E	R	5-5		1.73123	-2.1126	-1.22029	3.3722	-1.63605	2.13764	6.72548e-05	1.0021e-05	0.015244	4.6582e-07	0.000129193	9.08976e-06	3.04501e-06	0.0044401	0.000104875		1.04	-2.7	-2.58	0.92	0.11	0.1	P	-6.1	-5.72	1.06	0.000147603	0.000183037	0.78	P	P	P	P	P	P	P	P
AT5G22250	1	249928_at	1			CCR4-NOT transcription complex protein, putative	T	S	E	R			2.26941	-1.88976	1.2009	1.83815	-1.72976	-1.28238	8.00646e-05	0.000356392	0.094507	0.000460078	0.000832549	0.0349421	5.55301e-05	0.0015706	0.0537842		2.04	-1.38	1.47	0.00341667	0.07	0.03		-3.5	-5.67	-1.61	0.01	0.00237541	0.22	P	P	P	P	P	P	P	P
AT3G10870	1	258769_at	1	MES17 | ATMES17	METHYL ESTERASE 17 | ARABIDOPSIS THALIANA METHYL ESTERASE 17	MES17 (METHYL ESTERASE 17); hydrolase/ hydrolase, acting on ester bonds / methyl indole-3-acetate esterase	T	S	E	R	1-3	1-3	12.5229	26.7431	334.9	1.01829	-3.59579	2.19882	1.12003e-05	2.15427e-06	5.64914e-08	0.933623	0.000656628	0.00813466	2.01142e-06	3.33183e-06	1.05764e-05		-1.03	-1	-1.04	0.42	0.94	0.38		0	0	0	-	-	-	A	A	A	A	A	A	A	A
AT2G19970	1	265588_at	1			pathogenesis-related protein, putative	T	S	E	R			1.26203	8.37264	10.5665	-2.60007	1.04551	-1.50826	0.458976	0.000259447	0.00014068	0.01606	0.884912	0.210394	0.00215276	0.0119366	0.00208713		1	6.63	6.63	-	0.11	0.09		0	0	0	-	-	-	A	A	A	A	A	A	A	A
AT3G61160	1	251358_at	1			shaggy-related protein kinase beta / ASK-beta (ASK2)	T	S	E	R	3-8	3-8	2.33478	2.55338	5.96159	1.32283	-2.32457	1.20173	0.00342627	0.00203748	5.02867e-05	0.185084	0.00351751	0.365044	0.00117415	0.000206229	0.0032855	5	8.02	-3.9	2.05	0.000135887	0.00121208	0.01		-1.07	-1.35	-1.26	0.26	0.00134569	0.00514891	P	P	P	P	A	A	P	P
AT4G30140	1	253660_at	1			GDSL-motif lipase/hydrolase family protein	T	S	E	R	1-2	1-2	22.1659	21.3651	473.577	1.29357	2.18729	3.76189	7.41167e-06	7.98671e-06	9.41963e-08	0.322189	0.0155191	0.00116179	2.24881e-06	0.986446	2.87484e-05		-1	1.61	1.61	-	0.2	0.17		0	0	0	-	-	-	A	A	A	A	A	A	A	A
AT5G55050	1	248118_at	1			GDSL-motif lipase/hydrolase family protein	T	S	E	R	2-5	2-5	35.8645	1.35538	48.6099	1.25361	-13.0619	3.94259	5.12417e-05	0.451343	3.11346e-05	0.571636	0.000366777	0.00979969	0.000210221	5.21716e-05	0.00233681		-1.18	-1.53	-1.81	0.72	0.43	0.25		-4.23	-4.62	-1.09	0.000443742	0.000314388	0.69	P	P	P	A	A	A	P	P
AT5G44910	1	249032_at	1			Toll-Interleukin-Resistance (TIR) domain-containing protein	T	S	E	R			1.86728	-1.17916	1.58357	1.13081	-1.58926	-1.07852	0.0340804	0.504427	0.0927277	0.615685	0.090709	0.75609	0.173201	0.466031	0.290009		-1	0	-1	0.99	-	0.99		-1.02	-1.29	-1.26	0.92	0.25	0.28	P	A	A	A	A	A	A	A
AT5G25350	1	246935_at	1	EBF2	EIN3-BINDING F BOX PROTEIN 2	EBF2 (EIN3-BINDING F BOX PROTEIN 2); protein binding	T	S	E	R			1.72767	-1.63628	1.05585	1.49548	-1.94542	1.15309	0.083724	0.111893	0.845364	0.179905	0.0445703	0.612419	0.110706	0.131785	0.841058		-1.31	-1.12	-1.48	0.7	0.88	0.59	P	-2.07	-1.27	1.61	0.01	0.3	0.06	P	P	P	P	A	A	P	P
AT3G44260	1	252679_at	1			CCR4-NOT transcription complex protein, putative	T	S	E	R			1.84613	-1.80132	1.02488	-1.01541	-1.83668	-1.01031	0.00981682	0.0118048	0.889246	0.930913	0.0101995	0.953595	0.0878165	0.0896016	0.0780542		2.16	-1.68	1.28	0.05	0.17	0.42	P	-4.6	-1.5	3.05	0.00334483	0.26	0.01	P	P	P	A	P	P	P	P
AT5G14650	1	250142_at	1			polygalacturonase, putative / pectinase, putative	T	S	E	R	3-6	3-6	-1.17917	48.2653	40.9316	-1.64281	5.86903	3.07577	0.799606	0.000594755	0.000759193	0.453838	0.0272237	0.117805	0.00183321	0.235877	0.0582564		-1	0	-1	0.99	-	0.99		0	0	0	-	-	-	P	P	A	A	A	A	A	P
AT2G19990	1	265586_at	1	PR-1-LIKE	PATHOGENESIS-RELATED PROTEIN-1-LIKE	PR-1-LIKE (PATHOGENESIS-RELATED PROTEIN-1-LIKE)	T	S	E	R			0	126.044	126.044	-1.00193	1.10499	1.10285	-	1.82199e-07	1.82199e-07	0.992904	0.64863	0.654881	5.0066e-06	1.53378e-05	6.37075e-06		-1	0	-1	0.99	-	0.99		0	0	0	-	-	-	A	A	A	A	A	A	A	A
AT4G31910	1	253483_at	1			transferase family protein	T	S	E	R			2.09389	-1.92744	1.08636	1.27017	-1.98277	-1.20604	0.0002946	0.00058247	0.45841	0.0599886	0.000458166	0.121265	0.000752917	0.82187	0.0478782	8	-1.56	-6.52	-10.17	0.31	0.00964459	0.00297219		-1.63	-3.42	-2.09	0.02	0.000266197	0.00419441	P	P	P	P	P	P	P	P
AT4G16146	1	245319_at	1			FUNCTIONS IN: molecular_function unknown; INVOLVED IN: biological_process unknown; LOCATED IN: cellular_component unknown; EXPRESSED IN: 24 plant structures; EXPRESSED DURING: 13 growth stages; CONTAINS InterPro DOMAIN/s: Lg106-like (InterPro:IPR012482);	T	S	E	R			1.20287	1.00626	1.21041	1.00705	-1.08354	1.30412	0.400233	0.976633	0.385405	0.973732	0.708305	0.23987	0.375698	0.1632	0.705433		1.59	-1.63	-1.03	0.00800311	0.00893141	0.78		-1.09	-1.24	-1.13	0.58	0.2	0.44	P	P	P	P	A	A	P	P
AT1G51840	1	246374_at	1			protein kinase-related	T	S	E	R			1.3738	1.00293	1.37782	3.58146	1.94441	6.51911	0.680669	0.996958	0.677934	0.130715	0.399485	0.0411615	0.192633	0.905527	0.406852		-1	0	-1	0.99	-	0.99		1.12	1.12	0	0.24	0.24	-	A	A	A	A	A	A	A	A
AT5G65640	1	247151_at	1	bHLH093	beta HLH protein 93	bHLH093 (beta HLH protein 93); DNA binding / transcription factor	T	S	E	R	5-5		3.04009	1.25533	3.81631	1.97184	-1.24865	2.57652	5.04238e-06	0.0285557	1.55821e-06	0.000104994	0.0312678	1.37966e-05	3.02884e-06	0.00048258	0.0198149		2.33	-1.69	1.37	0.00274129	0.02	0.07		-2.03	-6.29	-3.09	0.01	0.000118407	0.00187162	P	P	P	P	A	M	P	P
AT1G55920	1	260602_at	1	SAT5 | SAT1 | ATSERAT2;1	SERINE ACETYLTRANSFERASE 5 | SERINE ACETYLTRANSFERASE 1 | SERINE ACETYLTRANSFERASE 2;1	ATSERAT2;1 (SERINE ACETYLTRANSFERASE 2;1); serine O-acetyltransferase	T	S	E	R	8-8		1.70677	-1.83512	-1.0752	1.54071	-1.78006	1.06876	5.78503e-05	2.65879e-05	0.253191	0.000206118	3.64665e-05	0.290769	3.68125e-05	0.031907	0.0760576		1.81	-3.85	-2.12	0.12	0.01	0.06	P	-2.9	-1.97	1.46	0.000247253	0.00288345	0.03	P	P	P	P	P	P	P	P
AT4G32780	1	253419_at	1			phosphoinositide binding	T	S	E	R			4.46244	1.59659	7.12471	1.05361	-5.49437	1.40993	4.98912e-05	0.0229996	9.30515e-06	0.751239	2.24576e-05	0.0691463	0.000167094	3.02646e-06	0.00079348	5	2.57	-1.37	1.87	0.00253691	0.12	0.01		0	1	1	-	0.28	0.28	A	A	A	A	A	A	A	A
AT3G55980	1	251745_at	1	SZF1 | ATSZF1	SALT-INDUCIBLE ZINC FINGER 1 |	SZF1 (SALT-INDUCIBLE ZINC FINGER 1); transcription factor	T	S	E	R	5-5		4.98321	-3.26607	1.52575	1.80366	-4.6741	-1.04235	0.00171136	0.00793751	0.222116	0.104752	0.00212344	0.89853	0.00652977	0.0840674	0.166468		1.79	-2.13	-1.18	0.03	0.02	0.43	P	-2.47	-1.78	1.38	0.00104433	0.01	0.08	P	P	P	P	P	P	P	P
AT1G51830	1	246375_at	1			ATP binding / kinase/ protein serine/threonine kinase	T	S	E	R			1.26514	1.10879	1.40278	-1.01749	1.93823	1.2735	0.221985	0.573128	0.0963182	0.923669	0.00776404	0.210768	0.151313	0.00208802	0.631383		1	1.07	1.08	0.97	0.21	0.17		1.24	-1.55	-1.93	0.6	0.31	0.15	P	A	A	A	A	A	A	A
AT5G14230	1	250201_at	1			protein binding	T	S	E	R			1.52902	1.06933	1.63502	1.27747	-1.53452	1.70578	0.225224	0.838921	0.168041	0.466774	0.221763	0.139183	0.161714	0.0218842	0.881743	5	3.59	-1.91	1.87	0.00146694	0.02	0.02		-1.53	-1.52	1	0.05	0.06	0.97	P	P	P	M	A	A	P	P
AT1G67970	1	259992_at	1	HSFA8 | AT-HSFA8	HEAT SHOCK TRANSCRIPTION FACTOR A8 |	AT-HSFA8; DNA binding / transcription factor	T	S	E	R			-1.07021	-1.21513	-1.30045	-1.1577	-1.065	-1.10424	0.548894	0.115748	0.0470188	0.217962	0.577208	0.388659	0.148329	0.960165	0.356907		1.39	-1.89	-1.35	0.24	0.07	0.28	P	-4.91	-1.23	3.98	6.15281e-05	0.26	0.000144269	P	P	P	P	P	P	P	P
AT5G64120	1	247327_at	1			peroxidase, putative	T	S	E	R			1.00662	-1.18265	-1.17487	-1.38099	-1.07623	-1.6277	0.964499	0.281065	0.298742	0.0611306	0.62367	0.0126562	0.0570971	0.0562716	0.271704		1.36	1.35	1.84	0.48	0.52	0.19	P	-14.32	-12.15	1.17	0.000221988	0.000320991	0.66	P	P	P	A	A	A	P	P
AT4G33070	1	253416_at	1			pyruvate decarboxylase, putative	T	S	E	R	4-4		3.02729	-1.24796	2.4258	4.86168	-2.36899	3.19196	0.00247857	0.372864	0.00750629	0.00034817	0.00852025	0.00193937	0.00052648	0.00299867	0.428358		-1.06	-1.71	-1.82	0.91	0.41	0.32		4.97	-2.46	-12.27	0.03	0.16	0.00438759	P	P	P	P	P	A	M	P
AT1G51800	1	256169_at	1			leucine-rich repeat protein kinase, putative	T	S	E	R	5-8		2.91428	-1.16266	2.50656	1.5554	1.49362	1.67584	4.78833e-05	0.224112	0.000119687	0.00655995	0.010271	0.00302709	0.000149666	9.94243e-05	0.023543		-1.02	-1.07	-1.09	0.84	0.58	0.43		1.01	-1.91	-1.93	0.97	0.1	0.1	P	A	A	A	A	A	A	A
AT5G54960	1	248138_at	1	PDC2	pyruvate decarboxylase-2	PDC2 (pyruvate decarboxylase-2); carboxy-lyase/ catalytic/ magnesium ion binding / pyruvate decarboxylase/ thiamin pyrophosphate binding	T	S	E	R			-1.35873	-1.61437	-2.19349	1.28892	1.34049	1.57018	0.134702	0.0344409	0.00390666	0.203358	0.149843	0.042759	0.444422	0.258178	0.00972617		-1.99	-1.13	-2.26	0.00692131	0.45	0.00354225	P	-4.87	-1.67	2.9	5.12569e-06	0.00343521	5.86499e-05	P	P	P	P	P	P	P	P
AT2G23030	1	267254_at	1	SNRK2.9 | SNRK2-9	SNF1-RELATED PROTEIN KINASE 2.9 | SUCROSE NONFERMENTING 1-RELATED PROTEIN KINASE 2-9	SNRK2.9 (SNF1-RELATED PROTEIN KINASE 2.9); ATP binding / kinase/ protein kinase/ protein serine/threonine kinase	T	S	E	R			1.13735	1.01558	1.15507	-1.57998	-1.19687	-1.74943	0.594126	0.948376	0.551756	0.0900742	0.461665	0.0478973	0.475629	0.589688	0.162606		1.37	-3.82	-2.77	0.46	0.03	0.05		-1.7	5.51	9.39	0.13	0.0012226	0.000265768	P	P	P	P	P	P	P	P
AT1G71030	1	259751_at	1	MYBL2 | ATMYBL2	ARABIDOPSIS MYB-LIKE 2 | ARABIDOPSIS MYB-LIKE 2	MYBL2 (ARABIDOPSIS MYB-LIKE 2); DNA binding / transcription factor	T	S	E	R			-1.44366	-3.41747	-4.93367	-3.26352	-3.74082	-5.28844	0.343562	0.0125792	0.0036379	0.0148636	0.00913304	0.0029281	0.00249667	0.192836	0.302633		1	-1	-1	0.34	0.38	0.99		1.03	1.03	0	0.24	0.24	-	A	A	A	A	A	A	A	A
AT2G43590	1	260560_at	1			chitinase, putative	T	S	E	R			-1.15949	5.04025	4.34697	1.85988	2.53618	2.3559	0.678491	0.00260108	0.00423811	0.115155	0.0317553	0.0429373	0.00791499	0.916858	0.0852193		-1.14	-1.12	-1.28	0.73	0.78	0.52		0	-20.84	-20.84	-	0.000766835	0.000766835	P	P	P	A	A	A	A	A
AT4G23980	1	254194_at	1	ARF9	AUXIN RESPONSE FACTOR 9	ARF9 (AUXIN RESPONSE FACTOR 9); transcription factor	T	S	E	R			1.3067	-1.06127	1.23125	2.03582	-1.37377	1.26756	0.154691	0.731621	0.253615	0.00437209	0.100807	0.199741	0.0198842	0.240441	0.207199		1.02	-1.18	-1.14	0.87	0.41	0.46		-1.36	-1.78	-1.3	0.12	0.01	0.17	P	P	P	P	P	P	P	P
AT2G47160	1	263319_at	1	BOR1	REQUIRES HIGH BORON 1	BOR1 (REQUIRES HIGH BORON 1); anion exchanger/ boron transporter	T	S	E	R			2.4051	-1.39388	1.72547	1.41122	-1.9451	1.0737	0.00962117	0.215263	0.0617027	0.200635	0.0307506	0.777883	0.0379941	0.227818	0.326698		-1.15	-1.12	-1.29	0.81	0.86	0.67		-1.87	-2.85	-1.52	0.02	0.00297947	0.11	P	P	P	A	A	A	P	P
AT2G39360	1	266968_at	1			protein kinase family protein	T	S	E	R			1.85041	1.03902	1.9226	-1.12467	-1.40194	-1.01848	0.00186517	0.763242	0.00134938	0.369427	0.0298355	0.885078	0.0270977	0.0561503	0.0113664		1.41	-1.21	1.16	0.33	0.6	0.65	P	-1.92	-1.15	1.67	0.00111491	0.27	0.00398041	P	P	P	A	A	M	P	P
AT2G02120	1	266141_at	1	PDF2.1 | LCR70	| Low-molecular-weight cysteine-rich 70	PDF2.1; peptidase inhibitor	T	S	E	R	9-7		1.28723	1.04967	1.35117	-1.0456	5.46668	1.81733	0.0864446	0.710554	0.0497516	0.732613	5.34788e-06	0.00249807	0.0064302	1.85061e-06	0.048455	10	3.15	-12.35	-3.91	0.1	0.01	0.07		-2.37	-4.43	-1.86	0.11	0.01	0.23	A	A	P	A	A	A	P	P
AT1G03740	1	264841_at	1			ATP binding / kinase/ protein kinase/ protein serine/threonine kinase	T	S	E	R			-1.14127	-1.62559	-1.85524	1.12215	-1.24783	1.02573	0.525405	0.0457483	0.0181942	0.578213	0.300831	0.901271	0.144091	0.513183	0.160571		-1.3	-1.18	-1.54	0.22	0.46	0.07		-1.35	-1.21	1.11	0.11	0.27	0.54	P	P	P	P	A	A	P	P
AT3G47730	1	252379_at	1	ATATH1		ATATH1; ATPase, coupled to transmembrane movement of substances / transporter	T	S	E	R			-1.23951	-1.49264	-1.85015	1.08751	-1.40708	-1.0072	0.0708611	0.00589752	0.000614026	0.428976	0.0123452	0.944695	0.0119913	0.00606909	0.0169626		1.39	-1.68	-1.2	0.46	0.3	0.66		1.43	-2.02	-2.9	0.01	0.000382511	3.29676e-05	P	P	P	P	P	P	P	P
AT2G25735	1	266658_at	1			unknown protein	T	S	E	R			1.44312	-1.84092	-1.27566	-2.09496	-1.53441	-4.78762	0.150144	0.0323314	0.317354	0.0148752	0.101869	0.000310853	0.00349658	0.0020966	0.0147114		1.17	-1.58	-1.35	0.39	0.05	0.13		-1.27	1.01	1.29	0.13	0.92	0.11	A	A	A	A	A	A	P	P
AT1G51790	1	256170_at	1			kinase	T	S	E	R			1.40688	-1.08229	1.29991	-1.20899	-1.01413	-1.57014	0.0033695	0.333673	0.0118724	0.0432728	0.858685	0.000757976	0.0588457	0.000201174	0.00167572		1	1.13	1.14	0.96	0.21	0.17		-1	0	1	0.33	-	0.33	A	A	A	A	A	A	A	A
AT1G52320	1	259610_at	1			unknown protein	T	S	E	R			-1.07148	1.0798	1.00776	-1.02482	1.17577	1.10589	0.195623	0.156109	0.876572	0.62535	0.0131683	0.076706	0.0738567	0.232341	0.463078		-1.25	-1	-1.25	0.27	0.99	0.26	P	-1.56	-1.03	1.5	0.03	0.81	0.04	P	P	P	P	P	P	P	P
AT1G10060	1	264525_at	1	ATBCAT-1	ARABIDOPSIS THALIANA BRANCHED-CHAIN AMINO ACID TRANSAMINASE 1	branched-chain amino acid aminotransferase 1 / branched-chain amino acid transaminase 1 (BCAT1)	T	S	E	R			-1.08979	0	-1.08979	1	0	1	0.119062	-	0.119062	1	-	1	0.421875	0.355918	0.421875		-1	0	-1	0.99	-	0.99		1	1	0	0.3	0.3	-	A	A	A	A	A	A	A	A
AT2G02820	1	267485_at	1	MYB88 | AtMYB88	myb domain protein 88 | myb domain protein 88	MYB88 (myb domain protein 88); DNA binding / transcription factor	T	S	E	R	8-11		-1.30875	1.88908	1.44342	2.04326	-2.09947	2.38732	0.553642	0.186767	0.424685	0.144674	0.132331	0.0864861	0.221044	0.00172279	0.362191		-1	1	1	0.54	0.47	0.85		-1.11	-1.67	-1.49	0.55	0.02	0.06	P	P	P	A	A	A	P	P
AT2G42850	1	263970_at	1	CYP718		CYP718; electron carrier/ heme binding / iron ion binding / monooxygenase/ oxygen binding	T	S	E	R			-2.28286	-2.43739	-5.56421	-3.23023	-2.46592	-3.28757	0.210681	0.180863	0.025479	0.0923966	0.175989	0.0885666	0.0395164	0.228059	0.625486		-1.06	-1	-1.06	0.13	0.99	0.13		-1.28	1.01	1.31	0.17	0.91	0.14	A	A	A	A	A	A	A	A
AT2G15960	1	265481_at	1			unknown protein	T	S	E	R	13-12		-1.97474	-14.3536	-28.3445	-2.00793	-3.26578	-4.57804	0.00917039	3.78089e-06	8.95899e-07	0.00819803	0.000516069	0.000119222	5.25703e-06	0.058363	0.000741919		-4.15	-5.48	-22.77	0.12	0.09	0.01		-9.55	1.09	10.43	1.2762e-05	0.65	1.00638e-05	P	P	P	P	P	M	P	P
AT4G12470	1	254818_at	1			protease inhibitor/seed storage/lipid transfer protein (LTP) family protein	T	S	E	R			1.5245	1.84965	2.81979	-1.07671	1.26341	-1.15829	0.178776	0.066933	0.00873411	0.799762	0.432893	0.616782	0.172993	0.197898	0.0726449		-1	2.71	2.7	0.98	0.05	0.04		-2.23	1	2.23	0.01	0.99	0.01	A	A	A	A	A	A	P	P
AT1G35183	1	245754_at	1			unknown protein	T	S	E	R			-1.07635	0	-1.07635	1.01231	0	1	0.123413	-	0.123413	0.777658	-	1	0.47751	0.442283	0.374557		-1	1.03	1.03	0.99	0.2	0.17		0	0	0	-	-	-	A	A	A	A	A	A	A	A
AT1G08800	1	264800_at	1			unknown protein	T	S	E	R			1.19829	-1.25263	-1.04535	1.14632	-1.16957	1.08309	0.401998	0.303913	0.832751	0.521905	0.464916	0.705071	0.537553	0.818817	0.844477		-2.92	-2.38	-6.97	0.36	0.49	0.13		1.21	1.06	-1.13	0.46	0.8	0.61	P	P	P	P	P	P	P	P
AT2G43500	1	260540_at	1			RWP-RK domain-containing protein	T	S	E	R	7-4		2.91802	1.39157	4.06062	8.13559	-1.47757	4.65085	0.00484761	0.240001	0.00119613	0.000118611	0.173666	0.00071737	0.000254272	0.0220413	0.0663499		1.02	-1.51	-1.47	0.94	0.42	0.41		1.66	-3.34	-5.56	0.27	0.02	0.00612899	P	P	P	P	P	P	P	P
AT2G15620	1	265475_at	1	NIR1 | NIR | ATHNIR	NITRITE REDUCTASE 1 | NITRITE REDUCTASE | ARABIDOPSIS THALIANA NITRITE REDUCTASE	NIR1 (NITRITE REDUCTASE 1); ferredoxin-nitrate reductase/ nitrite reductase (NO-forming)	T	S	E	R			-1.20434	1.12946	-1.0663	-1.21651	1.50668	-1.03802	0.419845	0.5918	0.775507	0.396501	0.102803	0.868038	0.500388	0.0847862	0.99278		-2.63	-1.11	-2.95	0.01	0.67	0.00743545	X	1.91	1.1	-1.72	1.69461e-05	0.12	4.83441e-05	P	P	P	P	P	P	P	P
AT1G51850	1	246366_at	1			leucine-rich repeat protein kinase, putative	T	S	E	R			1.25988	-1.14345	1.10182	-1.5901	1.51994	-1.71664	0.254198	0.493241	0.616963	0.0429648	0.0607212	0.0241964	0.33066	0.000519743	0.0771854		-1	0	-1	0.99	-	0.99		0	-1.01	-1.01	-	0.25	0.25	A	A	A	A	A	A	A	A
AT5G57710	1	247874_at	1			heat shock protein-related	T	S	E	R			3.40135	-1.21803	2.79249	2.29772	-1.58513	2.21009	0.00151836	0.427742	0.0037941	0.0104019	0.0920901	0.012881	0.00181407	0.13918	0.548726		1.05	-2.1	-1.99	0.9	0.17	0.16		-1.67	-2.06	-1.23	0.14	0.05	0.52	P	P	P	P	P	A	P	P
AT2G36090	1	263283_at	1			F-box family protein	T	S	E	R			1.4363	1.40176	2.01334	1.06634	1.30394	1.76232	0.190322	0.217966	0.0277147	0.803288	0.321964	0.0588685	0.0337195	0.596887	0.726621		1.01	1.17	1.18	0.93	0.27	0.21		1.11	1.08	-1.02	0.46	0.57	0.86	P	P	M	A	A	A	P	P
AT1G61480	1	264759_at	1			S-locus protein kinase, putative	T	S	E	R	7-2		-1.09826	1.2977	1.18159	-1.20149	3.51673	1.03187	0.692256	0.290478	0.486963	0.446285	0.00111876	0.893997	0.411823	0.00023578	0.918722		-1	1	-1	0.36	0.99	0.36		1.08	1.08	0	0.24	0.24	-	A	A	A	A	A	A	A	A
AT4G17785	1	245381_at	1	MYB39	myb domain protein 39	MYB39 (myb domain protein 39); DNA binding / transcription factor	T	S	E	R	3-4	3-4	5.52061	1.38549	7.64877	9.33139	-1.37463	6.41411	1.21018e-05	0.0599968	4.05561e-06	2.2522e-06	0.0648805	7.15725e-06	2.10083e-06	0.0063729	0.0369136		-1.04	-1	-1.04	0.28	0.99	0.28		1.08	1.34	1.24	0.74	0.23	0.37	A	A	A	A	A	A	A	A
AT5G43440	1	249128_at	1			2-oxoglutarate-dependent dioxygenase, putative	T	S	E	R			-1.00411	0	-1.00411	-1.13935	1.02869	-1.10988	0.958319	-	0.958319	0.130857	0.719689	0.212795	0.480481	0.285958	0.522103		-1	0	-1	0.99	-	0.99		-1	0	1	0.38	-	0.38	A	A	A	A	A	A	A	P
AT1G28050	1	259595_at	1			zinc finger (B-box type) family protein	T	S	E	R	10-10		-1.86534	-1.20086	-2.24002	-2.2322	1.34682	-1.56163	0.000129917	0.0522542	2.72976e-05	2.80372e-05	0.00722389	0.000899104	2.9124e-05	0.00794288	0.00829887		-2.35	-1.35	-3.2	0.13	0.57	0.06	P	-10.7	-10.03	1.06	2.18231e-05	2.58276e-05	0.77	P	P	P	A	A	A	P	P
AT1G51890	1	246368_at	1			leucine-rich repeat protein kinase, putative	T	S	E	R	9-7		-1.12224	-1.15163	-1.2924	-1.34453	1.96206	-1.29761	0.350033	0.260531	0.0631469	0.0387647	0.000812251	0.0600668	0.0475663	3.28924e-05	0.510571		-1	0	-1	0.42	-	0.42		0	0	0	-	-	-	A	A	A	A	A	A	A	A
AT1G11530	1	261821_at	1	ATCXXS1	C-terminal cysteine residue is changed to a serine 1	ATCXXS1 (C-terminal cysteine residue is changed to a serine 1); protein disulfide isomerase	T	S	E	R	10-10		-2.09589	-1.58059	-3.31275	-2.01071	-1.119	-2.07178	0.000523827	0.00658368	2.99552e-05	0.000725357	0.368359	0.000572802	7.29354e-05	0.531392	0.060733		-1.26	-1.44	-1.84	0.51	0.37	0.14	P	-4.53	0	4.53	6.81717e-05	-	6.81717e-05	A	A	A	A	A	A	P	P
AT1G56300	1	256221_at	1			DNAJ heat shock N-terminal domain-containing protein	T	S	E	R			-1.74034	-1.35479	-2.35779	-1.017	-1.26675	1.11185	0.0110274	0.0982845	0.00123776	0.91789	0.179944	0.523639	0.0400181	0.00567387	0.0166762		1.09	-1.48	-1.35	0.56	0.06	0.1	P	-4	-3.15	1.26	0.003798	0.00936633	0.47	P	P	P	P	P	A	P	P
AT5G48250	1	248744_at	1			zinc finger (B-box type) family protein	T	S	E	R			-1.25442	-1.19211	-1.4954	1.32311	1.19767	1.08265	0.0674527	0.136304	0.00693107	0.0325985	0.127861	0.469272	0.0937705	0.016602	0.0262836		1	-1.89	-1.89	0.99	0.12	0.09		1.24	1.04	-1.19	0.45	0.87	0.54	P	P	P	P	P	P	P	P
AT1G49720	1	261613_at	1	ABF1	ABSCISIC ACID RESPONSIVE ELEMENT-BINDING FACTOR 1	ABF1 (ABSCISIC ACID RESPONSIVE ELEMENT-BINDING FACTOR 1); DNA binding / protein binding / transcription activator/ transcription factor	T	S	E	R			-1.6889	-1.27797	-2.15835	1.14591	1.50733	-1.05638	0.0193379	0.194433	0.00325395	0.450053	0.0488047	0.756395	0.044089	0.00770021	0.0505917		-1.44	-2.96	-4.27	0.57	0.17	0.07		-2.72	1.02	2.78	0.00034897	0.88	0.000308111	P	P	P	P	P	A	P	P
AT5G47550	1	248763_at	1			cysteine protease inhibitor, putative / cystatin, putative	T	S	E	R	3-3	3-3	4.92112	19.7906	97.3921	1.11202	4.19034	4.41337	0.00408038	0.000125313	9.14654e-06	0.781422	0.00685632	0.00578106	7.76197e-05	0.949516	0.00365223		1.07	1.33	1.43	0.84	0.47	0.34		1.01	1.06	1.04	0.88	0.62	0.72	P	P	P	P	P	P	P	P
AT2G38465	1	267036_at	1			unknown protein	T	S	E	R			-1.04111	-1.24585	-1.29706	1.16369	-1.133	1.31275	0.57826	0.0169247	0.00799604	0.066671	0.116069	0.00645744	0.51977	0.00315937	0.00527341		-1.01	-1.04	-1.06	0.83	0.58	0.43		-2.59	1.08	2.81	0.000500481	0.6	0.000313175	P	M	P	A	A	A	P	P
AT1G11170	1	262478_at	1			unknown protein	T	S	E	R	8-4		1.89457	-1.06375	1.78102	3.07649	1.64304	3.92203	0.0150389	0.760871	0.0229689	0.000904586	0.040687	0.000297836	0.000887132	0.148084	0.0829325		1.16	-1.15	1	0.46	0.53	0.96		1.17	1.38	1.17	0.59	0.29	0.58	P	P	P	P	P	P	P	P
AT4G21210	1	254460_at	1	ATRP1	PPDK REGULATORY PROTEIN	ATRP1 (PPDK REGULATORY PROTEIN); phosphoprotein phosphatase/ protein kinase	T	S	E	R			1.11302	-1.15331	-1.0362	-1.30603	-1.36688	-1.42914	0.647988	0.545685	0.878572	0.274663	0.20849	0.158024	0.523558	0.57155	0.508017		-1.01	0	-1.01	0.4	-	0.4		0	1	1	-	0.99	0.99	A	A	A	A	A	A	A	A
AT4G36000	1	253123_at	1			FUNCTIONS IN: molecular_function unknown; INVOLVED IN: response to other organism; LOCATED IN: cellular_component unknown; EXPRESSED IN: root; CONTAINS InterPro DOMAIN/s: Thaumatin, pathogenesis-related (InterPro:IPR001938); BEST Arabidopsis thaliana prot	T	S	E	R			-1.08664	1.00997	-1.07591	-1.0971	1.011	-1.09729	0.100761	0.826327	0.13948	0.0735346	0.808933	0.0731061	0.0566022	0.688423	0.953724		-1.05	-1.01	-1.07	0.4	0.81	0.29		-2.07	-1.07	1.92	1.62719e-05	0.3	3.05799e-05	A	A	A	A	A	A	A	P
AT3G09390	1	259008_at	1	MT2A | ATMT-K | ATMT-1	METALLOTHIONEIN 2A | ARABIDOPSIS THALIANA METALLOTHIONEIN-K | ARABIDOPSIS THALIANA METALLOTHIONEIN-1	MT2A (METALLOTHIONEIN 2A); copper ion binding	T	S	E	R			-1.23166	-1.86405	-2.29587	-1.17705	-1.03296	-1.34007	0.355059	0.0226099	0.00630365	0.463423	0.881551	0.207829	0.0274335	0.0969576	0.230993		1.38	-3.19	-2.3	0.65	0.18	0.28	P	-4.8	-1.36	3.52	0.000222836	0.19	0.000782266	P	P	P	P	A	P	P	P
AT1G55940	1	260599_at	1	CYP708A1		CYP708A1; electron carrier/ heme binding / iron ion binding / monooxygenase/ oxygen binding	T	S	E	R			-1.84349	1.31924	-1.39739	1.22994	3.27881	2.13066	0.0490368	0.31246	0.230713	0.442307	0.00274033	0.0221884	0.164431	0.0238015	0.0597416		-1	-1	-1	0.42	0.99	0.42		0	0	0	-	-	-	P	P	A	P	A	A	P	P
AT1G12290	1	259534_at	1			disease resistance protein (CC-NBS-LRR class), putative	T	S	E	R			-1.16421	-1.29078	-1.50273	-1.21601	1.11284	-1.38159	0.541845	0.318421	0.131757	0.437064	0.665537	0.216713	0.189802	0.085096	0.933197		-1	0	-1	0.49	-	0.49		-1.53	1.23	1.89	0.03	0.22	0.00600643	M	A	P	A	A	A	P	P
AT5G07390	1	250629_at	1	ATRBOHA	respiratory burst oxidase homolog A	ATRBOHA (respiratory burst oxidase homolog A); calcium ion binding	T	S	E	R	5-7		1.39346	-1.06285	1.31106	-1.17361	2.2136	-1.1604	0.318871	0.848855	0.409674	0.619757	0.0387363	0.644264	0.92708	0.00187898	0.536199		1.3	-1.3	-1	0.17	0.2	0.99		1.12	1.12	1	0.24	0.24	0.99	A	A	A	A	A	A	A	A
AT2G05380	1	263046_at	1	GRP3S	GLYCINE-RICH PROTEIN 3 SHORT ISOFORM	GRP3S (GLYCINE-RICH PROTEIN 3 SHORT ISOFORM)	T	S	E	R			1.08261	1.03265	1.11796	1.19698	-1.21931	1.80821	0.885284	0.953394	0.839518	0.744673	0.719743	0.302612	0.674967	0.153836	0.813838	10	2.44	-2.88	-1.17	0.00457582	0.00335759	0.37		0	1	1	-	0.99	0.99	A	A	A	A	A	A	A	A
AT3G44730	1	252653_at	1			kinesin motor protein-related	T	S	E	R			-1.15437	-1.46737	-1.69389	1.8965	1.32248	2.42184	0.481823	0.0898563	0.0312968	0.014201	0.193021	0.00305304	0.269684	0.888527	0.00720855	3	1.06	3.7	3.95	0.6	0.000310598	0.00017009		1.37	1.3	-1.05	0.03	0.05	0.66	P	P	P	P	P	A	P	P
AT5G39785	1	249423_at	1			structural constituent of ribosome	T	S	E	R			1.19395	-1.12414	1.06211	1.02098	2.20964	1.57182	0.372053	0.548457	0.754759	0.91396	0.0043358	0.0471275	0.242215	0.00169393	0.195777		1.36	-1.48	-1.09	0.34	0.27	0.77	P	-14.83	-13.3	1.11	1.49948e-05	1.93343e-05	0.65	P	P	P	P	P	P	P	P
AT5G20710	1	245970_at	1	BGAL7	beta-galactosidase 7	BGAL7 (beta-galactosidase 7); beta-galactosidase	T	S	E	R			-1.0348	0	-1.0348	0	0	0	0.121574	-	0.121574	-	-	-	0.421875	0.355918	0.421875		-1	0	-1	0.99	-	0.99		0	0	0	-	-	-	A	A	A	A	A	A	A	A
AT5G05320	1	250776_at	1			monooxygenase, putative (MO3)	T	S	E	R			-2.41199	1.46821	-1.64281	-2.98085	1.65281	-2.68644	0.000336877	0.0219734	0.00709861	9.44903e-05	0.00670036	0.0001715	0.000109702	0.00273113	0.10109		4.36	-5.34	-1.22	0.00133274	0.00113901	0.37		1.79	-4.06	-7.27	0.01	0.000221355	2.75881e-05	P	P	P	P	A	P	P	P
AT1G15890	1	259495_at	1			disease resistance protein (CC-NBS-LRR class), putative	T	S	E	R			-1.30251	-1.23683	-1.61099	-1.97935	-1.08509	-1.79495	0.0457207	0.0909388	0.00359298	0.000518244	0.47263	0.0012261	0.000954248	0.360878	0.0852162		-1	0	-1	0.99	-	0.99		-1.43	1.01	1.45	0.01	0.9	0.01	A	A	A	A	A	A	P	P
AT5G36150	1	249687_at	1	ATPEN3	putative pentacyclic triterpene synthase 3	ATPEN3 (putative pentacyclic triterpene synthase 3); catalytic/ lupeol synthase	T	S	E	R			1.05937	-1.06222	-1.00269	-1.93432	-1.09434	-2.21034	0.588406	0.571604	0.979666	0.000459304	0.405432	0.000157179	0.00421689	0.00538433	0.00325219		-1.02	-1	-1.03	0.51	0.84	0.4		1.23	-1.16	-1.44	0.38	0.51	0.15	P	P	P	A	P	A	A	A
AT5G52310	1	248337_at	1	RD29A | LTI78 | LTI140 | COR78	RESPONSIVE TO DESSICATION 29A | LOW-TEMPERATURE-INDUCED 78 | | COLD REGULATED 78	LTI78 (LOW-TEMPERATURE-INDUCED 78)	T	S	E	R	4-4		4.65456	-7.07179	-1.51932	13.9123	-4.44873	3.01529	0.00192795	0.000513029	0.217634	8.99449e-05	0.00225642	0.00994695	0.000187178	0.34978	0.0359228		-2.47	-1.43	-3.54	0.13	0.54	0.05		-5.96	-11.47	-1.92	0.00400566	0.000766012	0.15	P	P	P	P	M	A	P	P
AT5G56200	1	247998_at	1			zinc finger (C2H2 type) family protein	T	S	E	R			-1.01439	1.06668	1.05154	-1.36363	1.28365	-1.24432	0.956895	0.807579	0.849461	0.265368	0.361598	0.420908	0.700921	0.132054	0.697112		-1.09	-1	-1.09	0.39	0.99	0.39		1.06	1.06	1	0.27	0.24	0.93	P	M	A	A	A	A	A	A
AT1G28650	1	262739_at	1			lipase, putative	T	S	E	R			0	1.43072	1.43072	0	-1	-1	-	0.118615	0.118615	-	1	1	0.421875	0.355918	0.421875		-1	1.02	1.02	0.99	0.2	0.17		0	0	0	-	-	-	A	A	A	A	A	A	A	A
AT3G60700	1	251380_at	1			unknown protein	T	S	E	R			-1.12212	-1.00253	-1.12496	-1.06734	1.05007	-1.01905	0.181233	0.974734	0.173097	0.42706	0.547086	0.813791	0.319246	0.964287	0.696962		-1	1.37	1.37	0.99	0.18	0.15		-1.13	0	1.13	0.24	-	0.24	A	A	A	P	A	A	A	A
AT4G39180	1	252937_at	1	SEC14 | ATSEC14	|	SEC14; phosphatidylinositol transporter	T	S	E	R			-1.29418	-1.0293	-1.3321	1.05761	-1.02908	1	0.161405	0.864883	0.125665	0.742201	0.865897	1	0.509412	0.41134	0.405116		-1	0	-1	0.99	-	0.99		-1.09	0	1.09	0.15	-	0.15	A	A	A	A	A	A	P	M
AT5G59660	1	247683_at	1			leucine-rich repeat protein kinase, putative	T	S	E	R			0	0	0	1.0035	0	0	-	-	-	0.32816	-	-	0.421875	0.355918	0.421875		1	0	1	0.99	-	0.99		1.03	1.03	-1	0.18	0.2	0.94	A	A	A	A	A	A	A	A
AT5G47160	1	248831_at	1			YDG/SRA domain-containing protein	T	S	E	R			-1.21761	1.00631	-1.20997	1	-1	0	0.118834	0.955911	0.128951	1	1	-	0.432145	0.342104	0.432145		-1	0	-1	0.41	-	0.41		1.06	1.09	1.03	0.46	0.27	0.68	A	A	A	A	A	A	A	A
AT1G74930	1	262211_at	1	ORA47		ORA47; DNA binding / transcription factor	T	S	E	R			0	0	0	1.00772	0	0	-	-	-	0.0587815	-	-	0.0663793	0.0804963	0.0663793	10	1.09	-7.38	-6.75	0.67	0.000470255	0.0003871	P	-4.71	-1.16	4.03	0.000223061	0.48	0.000411704	P	P	P	P	P	P	P	P
AT3G28345	1	257899_at	1			ABC transporter family protein	T	S	E	R			1.29147	-1.24752	1.03523	6.17343	-1.11768	7.65178	0.775608	0.805162	0.969121	0.0754589	0.901061	0.0528982	0.245167	0.22245	0.320125		-1	0	-1	0.99	-	0.99		1	1	0	0.34	0.34	-	A	A	A	A	A	A	A	A
AT1G11210	1	262452_at	1			unknown protein	T	S	E	R			-1.24658	-2.00407	-2.49824	-1.51106	-1.87137	-1.77579	0.316331	0.0124957	0.00336355	0.0847711	0.0194785	0.0276483	0.00713258	0.116327	0.269427		-1.44	-2	-2.89	0.22	0.06	0.01	P	-2.52	-1.05	2.38	0.00953167	0.82	0.01	P	P	P	P	P	P	P	P
AT5G66400	1	247095_at	1	RAB18 | ATDI8	RESPONSIVE TO ABA 18 | ARABIDOPSIS THALIANA DROUGHT-INDUCED 8	RAB18 (RESPONSIVE TO ABA 18)	T	S	E	R			-1.71038	-4.06897	-6.95948	2.28244	-4.32766	1.27535	0.198492	0.00832358	0.00163591	0.0666077	0.00679906	0.53859	0.0226567	0.00321412	0.0201011		-1.26	-1.6	-2.03	0.66	0.44	0.23		0	1.06	1.06	-	0.24	0.24	A	P	A	M	A	A	A	A
AT1G10920	1	260464_at	1	LOV1		LOV1; ATP binding	T	S	E	R			-1.13866	-1	-1.13866	-1.02748	-1	-1.02748	0.125374	0.999991	0.125372	0.725122	0.999991	0.725122	0.316953	0.468007	0.578728		1	-1.01	-1.01	0.8	0.32	0.39		1	1	1	0.36	0.27	0.83	A	A	A	A	A	A	A	A
AT1G22210	1	255922_at	1			trehalose-6-phosphate phosphatase, putative	T	S	E	R			-1.06719	0	-1.06719	-1.09539	1.02337	-1.07038	0.343269	-	0.343269	0.198479	0.728033	0.323174	0.271859	0.681999	0.954621		-1.33	0	-1.33	0.39	-	0.39		-1.01	0	1.01	0.25	-	0.25	P	A	P	A	A	A	M	M
AT2G17060	1	263572_at	1			disease resistance protein (TIR-NBS-LRR class), putative	T	S	E	R			-1.06981	1.87993	1.75725	-1.02106	2.53635	1.43103	0.771506	0.0275045	0.0418873	0.928308	0.00494042	0.155268	0.0389469	0.0147993	0.727415		-1	0	-1	0.99	-	0.99		0	0	0	-	-	-	A	A	A	A	A	A	A	A
AT5G64690	1	247242_at	1			neurofilament triplet H protein-related	T	S	E	R			-1.37723	0	-1.37723	1	0	1	0.118622	-	0.118622	1	-	1	0.421875	0.355918	0.421875		-1	0	-1	0.42	-	0.42		-1.23	-1.05	1.17	0.03	0.52	0.09	P	A	A	A	A	A	P	P
AT5G56620	1	247967_at	1	anac099	Arabidopsis NAC domain containing protein 99	anac099 (Arabidopsis NAC domain containing protein 99); transcription factor	T	S	E	R			-1.49285	-1.16979	-1.74632	-1.00026	1.70247	1.70247	0.0112423	0.215535	0.00224055	0.998235	0.00285594	0.00285594	0.0946516	0.210563	0.00181557		-1	1.03	1.03	0.99	0.2	0.17		0	-1	-1	-	0.64	0.64	A	A	A	A	A	A	A	A
AT5G52330	1	248354_at	1			meprin and TRAF homology domain-containing protein / MATH domain-containing protein	T	S	E	R			1.28495	-1.15818	1.10945	1.39737	-1.22271	1.53785	0.373849	0.594705	0.705072	0.246318	0.470722	0.148619	0.31386	0.172125	0.694918		1	-1	-1	0.27	0.31	0.99		0	0	0	-	-	-	A	A	A	A	A	A	A	A
AT5G47150	1	248830_at	1			YDG/SRA domain-containing protein	T	S	E	R			-1.00069	-1.00238	-1.00307	1.0044	1.06076	1.06003	0.983773	0.943924	0.927761	0.896978	0.11651	0.120071	0.477249	0.298515	0.415302		-1	1	1	0.99	0.46	0.42		0	0	0	-	-	-	A	A	A	A	A	A	A	A
AT5G46830	1	248867_at	1			basic helix-loop-helix (bHLH) family protein	T	S	E	R			0	0	0	0	0	0	-	-	-	-	-	-	-	-	-		-1	0	-1	0.99	-	0.99		0	0	0	-	-	-	A	A	A	A	A	A	A	A
AT5G45570	1	248949_at	1			Ulp1 protease family protein	T	S	E	R			0	0	0	0	0	0	-	-	-	-	-	-	-	-	-		-1	0	-1	0.99	-	0.99		0	0	0	-	-	-	A	A	A	A	A	A	A	A
AT5G36870	1	249635_at	1	gsl09 | atgsl9 | ATGSL09	| | glucan synthase-like 9	ATGSL09 (glucan synthase-like 9); 1,3-beta-glucan synthase	T	S	E	R			-1.19272	1.07167	-1.11295	-1.13408	1.03051	-1.1657	0.00670358	0.170829	0.0516558	0.0287818	0.526772	0.012709	0.00747035	0.762522	0.398013		1	0	1	0.99	-	0.99		0	1	1	-	0.99	0.99	P	A	A	A	A	A	A	A
AT5G18370	1	250039_at	1			disease resistance protein (TIR-NBS-LRR class), putative	T	S	E	R			-1.23216	-1.33452	-1.64434	1.13674	1.08261	1.24216	0.349802	0.209645	0.0502782	0.557301	0.713919	0.33276	0.657178	0.974581	0.141416		1.01	-1.01	-1	0.19	0.23	0.99		0	0	0	-	-	-	M	A	A	A	A	A	A	M
AT5G10660	1	246013_at	1			calmodulin-binding protein-related	T	S	E	R			0	1.02078	1.02078	0	0	0	-	0.126811	0.126811	-	-	-	0.421875	0.355918	0.421875		-1	0	-1	0.99	-	0.99		1.13	1.09	-1.03	0.1	0.21	0.64	P	A	A	A	A	A	A	A
AT4G38340	1	253036_at	1			RWP-RK domain-containing protein	T	S	E	R			0	0	0	1.02458	0	0	-	-	-	0.124498	-	-	0.421875	0.355918	0.421875		-1	0	-1	0.99	-	0.99		0	0	0	-	-	-	A	A	A	A	A	A	A	A
AT4G25490	1	254074_at	1	DREB1B | CBF1	DRE BINDING PROTEIN 1B | C-REPEAT/DRE BINDING FACTOR 1	CBF1 (C-REPEAT/DRE BINDING FACTOR 1); DNA binding / transcription activator/ transcription factor	T	S	E	R			-1.10528	0	-1.10528	1.01615	0	1	0.00387738	-	0.00387738	0.507306	-	1	0.0486553	0.0847843	0.0258474		1.05	-1.05	-1	0.17	0.2	0.99		-8.67	1	8.67	9.9218e-08	0.99	9.9218e-08	A	A	A	A	A	A	P	P
AT4G18350	1	254668_at	1	NCED2 | ATNCED2	NINE-CIS-EPOXYCAROTENOID DIOXYGENASE 2 | NINE-CIS-EPOXYCAROTENOID DIOXYGENASE 2	NCED2 (NINE-CIS-EPOXYCAROTENOID DIOXYGENASE 2); 9-cis-epoxycarotenoid dioxygenase	T	S	E	R			0	0	0	0	0	0	-	-	-	-	-	-	-	-	-		-1	1.23	1.23	0.99	0.2	0.17		-1	-1.76	-1.76	0.99	0.04	0.04	M	P	A	A	A	A	A	A
AT4G15480	1	245560_at	1	UGT84A1		UGT84A1; UDP-glycosyltransferase/ sinapate 1-glucosyltransferase/ transferase, transferring glycosyl groups	T	S	E	R	11-5		5.15586	-3.35424	1.53711	11.7207	1.28524	7.22668	0.00701525	0.0262734	0.345137	0.000856949	0.572468	0.00277228	0.00170798	0.03212	0.117812		-1	1.01	1.01	0.99	0.23	0.19		-1.01	0	1.01	0.26	-	0.26	A	A	A	A	A	A	A	A
AT4G04450	1	255337_at	1	WRKY42 | AtWRKY42	|	WRKY42; transcription factor	T	S	E	R			0	0	0	0	1.01153	1.01153	-	-	-	-	0.144573	0.144573	0.421875	0.355918	0.421875		-1	0	-1	0.99	-	0.99		0	0	0	-	-	-	A	A	A	A	A	A	A	A
AT3G45540	1	252583_at	1			zinc finger (C3HC4-type RING finger) family protein	T	S	E	R			0	0	0	-1.0185	0	-1.01859	-	-	-	0.130434	-	0.128823	0.423471	0.353683	0.423471		0	1.02	1.02	-	0.21	0.17		1.08	1.08	0	0.06	0.06	-	A	A	A	A	A	A	A	A
AT3G28310	1	256602_at	1			FUNCTIONS IN: molecular_function unknown; INVOLVED IN: biological_process unknown; LOCATED IN: cellular_component unknown; EXPRESSED IN: leaf; EXPRESSED DURING: LP.10 ten leaves visible; CONTAINS InterPro DOMAIN/s: Protein of unknown function DUF677 (Inte	T	S	E	R			-1.00075	0	-1.00075	0	0	0	0.791308	-	0.791308	-	-	-	0.421875	0.355918	0.421875		-1	0	-1	0.99	-	0.99		0	0	0	-	-	-	A	A	A	A	A	A	A	A
AT3G27410	1	257736_at	1			unknown protein	T	S	E	R			0	0	0	0	0	0	-	-	-	-	-	-	-	-	-		-1	0	-1	0.99	-	0.99		0	0	0	-	-	-	A	A	A	A	A	A	A	A
AT3G24540	1	258131_at	1			protein kinase family protein	T	S	E	R			0	0	0	0	0	0	-	-	-	-	-	-	-	-	-		-1	1.02	1.02	0.99	0.2	0.17		0	0	0	-	-	-	A	A	A	A	A	A	A	A
AT3G14440	1	257280_at	1	STO1 | SIS7 | NCED3 | ATNCED3	SALT TOLERANT 1 | SUGAR INSENSITIVE 7 | NINE-CIS-EPOXYCAROTENOID DIOXYGENASE 3 |	NCED3 (NINE-CIS-EPOXYCAROTENOID DIOXYGENASE 3); 9-cis-epoxycarotenoid dioxygenase	T	S	E	R			-2.30263	-2.47183	-5.69169	2.35059	-1.5044	1.43238	0.0428777	0.0318224	0.00153419	0.0392986	0.261292	0.317563	0.0451587	0.138863	0.0111757		1.45	-2.61	-1.79	0.35	0.06	0.17		-2.09	-3.69	-1.76	0.01	0.000721082	0.03	P	P	P	M	A	A	P	P
AT3G11980	1	256662_at	1	MS2 | FAR2	MALE STERILITY 2 | FATTY ACID REDUCTASE 2	MS2 (MALE STERILITY 2); fatty acyl-CoA reductase (alcohol-forming)/ oxidoreductase, acting on the CH-CH group of donors, NAD or NADP as acceptor	T	S	E	R			0	0	0	0	0	0	-	-	-	-	-	-	-	-	-		0	0	0	-	-	-		0	0	0	-	-	-	A	A	A	A	A	A	A	A
AT2G40130	1	263384_at	1			heat shock protein-related	T	S	E	R			0	0	0	0	1.00328	1.00328	-	-	-	-	0.347235	0.347235	0.421875	0.355918	0.421875		-1	0	-1	0.99	-	0.99		0	0	0	-	-	-	A	A	A	A	A	A	A	A
AT2G38920	1	266200_at	1			SPX (SYG1/Pho81/XPR1) domain-containing protein / zinc finger (C3HC4-type RING finger) protein-related	T	S	E	R			0	1.00458	1.00458	1.00009	1.00489	1.00489	-	0.353552	0.353552	0.985683	0.324833	0.324833	0.218646	0.955618	0.998369		-1	0	-1	0.99	-	0.99		0	0	0	-	-	-	A	A	A	A	A	A	A	A
AT2G34960	1	267413_at	1	CAT5	CATIONIC AMINO ACID TRANSPORTER 5	CAT5 (CATIONIC AMINO ACID TRANSPORTER 5); L-glutamate transmembrane transporter/ L-lysine transmembrane transporter/ arginine transmembrane transporter/ cationic amino acid transmembrane transporter	T	S	E	R			0	0	0	0	-1.07598	-1.07598	-	-	-	-	0.119241	0.119241	0.421875	0.355918	0.421875		-1.01	0	-1.01	0.4	-	0.4		1.07	1.07	0	0.24	0.24	-	A	A	A	A	A	A	A	A
AT2G33350	1	255831_at	1			FUNCTIONS IN: molecular_function unknown; INVOLVED IN: biological_process unknown; LOCATED IN: cellular_component unknown; EXPRESSED IN: 7 plant structures; EXPRESSED DURING: L mature pollen stage, M germinated pollen stage, 4 anthesis; CONTAINS InterPro	T	S	E	R			0	0	0	1.00083	0	0	-	-	-	0.768655	-	-	0.421875	0.355918	0.421875		-1	0	-1	0.99	-	0.99		0	1	1	-	0.99	0.99	A	M	A	A	A	A	A	A
AT2G31480	1	263244_at	1			unknown protein	T	S	E	R			0	0	0	1.0198	1.09329	1.09364	-	-	-	0.711926	0.126087	0.124991	0.493062	0.280673	0.493062		-1	0	-1	0.99	-	0.99		0	0	0	-	-	-	A	A	A	A	A	A	A	A
AT2G30730	1	267563_at	1			serine/threonine protein kinase, putative	T	S	E	R			-1.01372	0	-1.01372	-1.00412	0	-1.00412	0.150299	-	0.150299	0.63863	-	0.63863	0.286009	0.528773	0.659417		-1.02	0	-1.02	0.39	-	0.39		0	-1	-1	-	0.47	0.47	A	A	A	A	A	A	A	A
AT2G22760	1	266455_at	1			basic helix-loop-helix (bHLH) family protein	T	S	E	R			0	0	0	0	1.01583	1.01583	-	-	-	-	0.13261	0.13261	0.421875	0.355918	0.421875		-1.14	-1.21	-1.38	0.64	0.55	0.29	P	-27.78	-9.51	2.92	0.000130019	0.00119972	0.03	P	P	P	M	P	P	P	P
AT2G10440	1	257446_at	1			unknown protein	T	S	E	R			0	0	0	0	1.00622	1.00622	-	-	-	-	0.201389	0.201389	0.421875	0.355918	0.421875		-1	0	-1	0.99	-	0.99		0	0	0	-	-	-	A	A	A	A	A	A	A	A
AT1G67270	1	264994_at	1			FUNCTIONS IN: molecular_function unknown; INVOLVED IN: biological_process unknown; LOCATED IN: cellular_component unknown; CONTAINS InterPro DOMAIN/s: DDT superfamily (InterPro:IPR018501), DDT subgroup (InterPro:IPR018500), Cell division cycle-associated	T	S	E	R			0	0	0	0	0	0	-	-	-	-	-	-	-	-	-		-1	0	-1	0.99	-	0.99		0	0	0	-	-	-	A	A	A	A	A	A	A	A
AT1G66630	1	256410_at	1			seven in absentia (SINA) family protein	T	S	E	R			0	1.00828	1.00828	0	-1	-1	-	0.167554	0.167554	-	1	1	0.421875	0.355918	0.421875		-1	0	-1	0.99	-	0.99		0	0	0	-	-	-	A	A	A	A	A	A	A	A
AT1G61750	1	264425_at	1			FUNCTIONS IN: molecular_function unknown; INVOLVED IN: biological_process unknown; LOCATED IN: endomembrane system; EXPRESSED IN: root; CONTAINS InterPro DOMAIN/s: Protein of unknown function DUF26 (InterPro:IPR002902); BEST Arabidopsis thaliana protein m	T	S	E	R			-1.01046	0	-1.01046	1.07555	1.16826	-1.20768	0.973696	-	0.973696	0.81781	0.62544	0.55542	0.83349	0.147949	0.839866		-1	0	-1	0.41	-	0.41		0	0	0	-	-	-	A	A	A	A	A	A	A	A
AT1G60750	1	264912_at	1			oxidoreductase	T	S	E	R	7-4		3.40597	-6.57967	-1.9318	6.72097	-2.42951	3.79707	4.62301e-05	3.19501e-06	0.00167553	2.97681e-06	0.000315798	2.74747e-05	6.93203e-06	0.217053	0.00011694		-1.13	-1.33	-1.5	0.75	0.51	0.32		-8.32	1.39	11.57	0.000862891	0.39	0.000381527	P	A	A	A	A	A	P	P
AT1G23520	1	265176_at	1			unknown protein	T	S	E	R			0	0	0	0	0	0	-	-	-	-	-	-	-	-	-		-1.1	1.2	1.08	0.4	0.19	0.48		1.23	1.23	0	0.2	0.2	-	A	A	A	A	A	P	A	A
AT1G14550	1	261475_at	1			anionic peroxidase, putative	T	S	E	R			0	0	0	1.0037	1.00027	1.00027	-	-	-	0.312843	0.939614	0.939614	0.445361	0.326098	0.445361		1	1.01	1.02	0.67	0.47	0.25		0	-1.89	-1.89	-	0.01	0.01	P	P	P	A	A	P	A	A
AT3G46730	1	252491_at	1			disease resistance protein (CC-NBS class), putative	T	S	E	R			1.12642	1.0158	1.14422	0	1.00135	1.00616	0.107593	0.813362	0.0757115	-	0.983803	0.926165	0.336448	0.4383	0.371651		-1	1.15	1.15	0.99	0.18	0.15		-1.01	0	1.01	0.14	-	0.14	A	A	A	A	A	A	A	A
AT3G22810	1	258343_at	1			phosphoinositide binding	T	S	E	R			-1.03032	1.03032	0	-1.3193	1.03032	-1.3193	0.852452	0.852452	-	0.119105	0.852452	0.119105	0.387215	0.311056	0.454809		-1	1.01	1.01	0.99	0.23	0.2		0	-1.01	-1.01	-	0.25	0.25	M	A	A	A	A	A	A	A
AT1G64310	1	259798_at	1			pentatricopeptide (PPR) repeat-containing protein	T	S	E	R			-1.0006	1.15036	1.14967	0	0	0	0.994067	0.118767	0.12008	-	-	-	0.423233	0.354003	0.423233		1.04	-1.04	1	0.17	0.2	0.99		1.05	1.05	0	0.18	0.18	-	A	A	A	A	A	A	A	A
AT1G53940	1	263146_at	1	GLIP2		GLIP2; arylesterase/ carboxylesterase/ lipase	T	S	E	R			-1.07991	-1.03784	-1.12077	-2.03172	-1.58465	-3.46265	0.551984	0.771397	0.385641	0.000895415	0.00821812	3.3107e-05	0.000853363	0.159024	0.00229631		-1	1.02	1.02	0.99	0.21	0.18		1.05	1.05	0	0.24	0.24	-	A	A	A	A	A	A	A	A
AT1G07550	1	261091_at	1			leucine-rich repeat protein kinase, putative	T	S	E	R			-1.0036	1.0036	0	-1.2373	1.03355	-1.20145	0.807607	0.807607	-	2.84675e-06	0.0557199	7.24453e-06	8.54027e-05	6.41587e-05	9.67729e-05		-1.02	1.03	1	0.5	0.39	0.77		1	1	0	0.26	0.26	-	P	A	A	A	P	A	A	A
AT1G04180	1	264323_at	1			flavin-containing monooxygenase family protein / FMO family protein	T	S	E	R	4-2		-1.00292	-1.03777	-1.0408	1.78817	3.96872	1.30021	0.990142	0.87522	0.865525	0.0401257	0.000681696	0.288331	0.290121	4.75461e-05	0.289254		-1.49	-1	-1.51	0.33	0.98	0.32	P	-12.97	-7.08	1.83	0.000346203	0.00155189	0.15	P	P	P	A	A	A	P	P
AT2G30400	1	267493_at	1	OFP2 | ATOFP2	ARABIDOPSIS THALIANA OVATE FAMILY PROTEIN 2 |	OFP2 (OVATE FAMILY PROTEIN 2)	T	S	E	R	4-4		5.22999	-9.04188	-1.72885	2.1918	-5.62967	-1.07642	6.22628e-05	1.0726e-05	0.0212324	0.00411738	4.77883e-05	0.697366	5.91165e-05	0.269817	0.00643057		-1.86	-6.42	-11.96	0.33	0.03	0.01		-2.64	1.3	3.43	0.00300889	0.25	0.000834644	P	P	P	P	P	P	P	P
AT3G24310	1	257163_at	1	MYB305 | ATMYB71	myb domain protein 305 | MYB DOMAIN PROTEIN 71	MYB305 (myb domain protein 305); DNA binding / transcription factor	T	S	E	R			-4.9169	1.15796	-4.24618	-1.1082	-1.54615	-2.14182	9.13903e-05	0.45781	0.000162601	0.598839	0.0543422	0.00541247	0.00045943	0.00280354	0.00467062		1.24	-2.44	-1.97	0.75	0.26	0.34		3.95	-3.79	-15.03	0.00102639	0.00120831	1.90116e-05	P	P	P	P	P	P	P	P
AT1G48870	1	246626_at	1			WD-40 repeat family protein	T	S	E	R			-1.02596	0	-1.02596	1	0	1	0.123899	-	0.123899	1	-	1	0.421875	0.355918	0.421875		-1	0	-1	0.99	-	0.99		0	0	0	-	-	-	A	A	A	A	A	A	A	A
AT2G28560	1	264077_at	1	RAD51B | ATRAD51B	|	RAD51B; recombinase	T	S	E	R			0	0	0	0	0	0	-	-	-	-	-	-	-	-	-		-1	0	-1	0.99	-	0.99		1.02	1.02	0	0.25	0.25	-	A	A	A	A	A	A	A	A
AT4G35900	1	253108_at	1	FD-1 | FD | atbzip14	| |	FD; DNA binding / protein binding / transcription activator/ transcription factor	T	S	E	R			-1.13208	1.08689	-1.04158	-1.01971	0	1.03072	0.16347	0.328927	0.62293	0.812371	-	0.713692	0.436527	0.0891844	0.672248		-1	0	-1	0.99	-	0.99		0	0	0	-	-	-	A	A	A	A	A	A	A	A
AT1G63520	1	261546_at	1			unknown protein	T	S	E	R			-1.15158	0	-1.15158	1.00669	0	-1.00178	0.119331	-	0.119331	0.935018	-	0.982659	0.433234	0.390241	0.411369		-1	1	1	0.99	0.28	0.24		0	-1	-1	-	0.9	0.9	A	A	A	A	A	A	A	A
AT4G03380	1	255427_at	1			FUNCTIONS IN: molecular_function unknown; INVOLVED IN: biological_process unknown; LOCATED IN: cellular_component unknown; BEST Arabidopsis thaliana protein match is: NAF1 (NUCLEAR ASSEMBLY FACTOR 1) (TAIR:AT1G03530.1); Has 13 Blast hits to 13 proteins in	T	S	E	R			0	0	0	-1.03247	0	-1.03247	-	-	-	0.122009	-	0.122009	0.421875	0.355918	0.421875		-1	0	-1	0.99	-	0.99		1.05	1.05	0	0.24	0.24	-	A	A	M	A	A	A	A	A
AT2G16365	1	263556_at	1			F-box family protein	T	S	E	R			-1.0618	-1.34238	-1.42533	-1.41146	-1.19222	-1.25152	0.65982	0.0610079	0.0318998	0.0354109	0.221725	0.131627	0.0561017	0.4501	0.16515		-1.23	-2.24	-2.78	0.61	0.12	0.05		1.48	2.33	1.57	0.1	0.0060523	0.07	P	P	P	P	P	P	P	P
AT4G17380	1	245419_at	1	MSH4 | MSH4	MUTS-LIKE PROTEIN 4 | MUTS HOMOLOG 4	MSH4 (MUTS HOMOLOG 4); ATP binding / damaged DNA binding / mismatched DNA binding	T	S	E	R			0	0	0	-1.00561	0	-1.00561	-	-	-	0.217833	-	0.217833	0.421875	0.355918	0.421875		-1	1.08	1.08	0.94	0.19	0.17		1.31	1.3	-1	0.24	0.25	0.97	A	A	A	A	A	A	A	A
AT3G23630	1	258103_at	1	ATIPT7		ATIPT7; ATP binding / tRNA isopentenyltransferase/ transferase, transferring alkyl or aryl (other than methyl) groups	T	S	E	R			1.03885	-1.21615	-1.17067	-1.22257	-1.04443	-1.29115	0.667433	0.05714	0.108608	0.0523163	0.624823	0.0214157	0.0424162	0.0348561	0.233962		-1.04	-1	-1.04	0.39	0.99	0.39		-1.37	0	1.37	0.04	-	0.04	A	A	A	A	A	A	P	P
AT1G55550	1	265068_at	1			ATP binding / microtubule motor	T	S	E	R			0	0	0	0	1.00011	1.00011	-	-	-	-	0.967256	0.967256	0.421875	0.355918	0.421875		-1	0	-1	0.99	-	0.99		0	0	0	-	-	-	A	A	A	A	A	A	A	A
AT5G39785	1	249418_at	1			structural constituent of ribosome	T	S	E	R			1.22519	-1.11046	1.10333	1.20721	1.13501	1.21516	0.385438	0.646967	0.667006	0.419028	0.581349	0.40386	0.489129	0.261573	0.932056		1.22	-1.22	1	0.18	0.22	0.98	P	-3.76	-2.93	1.28	0.01	0.03	0.55	P	P	P	A	A	A	P	P
AT2G28720	1	263412_at	1			histone H2B, putative	T	S	E	R			-1.01439	-1.32976	-1.3489	1.03772	1.12845	1.1511	0.907579	0.0497872	0.0419973	0.764324	0.343978	0.27636	0.557153	0.117539	0.0846592		1.22	-1.27	-1.04	0.000420017	0.000289716	0.13		1.18	-1.45	-1.73	0.24	0.02	0.00538796	P	M	P	M	A	A	A	A
AT5G16770	1	246477_at	1	AtMYB9	myb domain protein 9	AtMYB9 (myb domain protein 9); DNA binding / transcription factor	T	S	E	R			-1.67313	1.87816	1.12254	1.73646	2.0547	2.76617	0.094808	0.0506958	0.674819	0.0774853	0.0314334	0.00717891	0.0432433	0.361329	0.0662762		1.25	-1.15	1.08	0.13	0.33	0.54		0	-1.01	-1.01	-	0.39	0.39	A	M	P	A	A	A	M	M
AT4G09300	1	255086_at	1			FUNCTIONS IN: molecular_function unknown; INVOLVED IN: biological_process unknown; LOCATED IN: cellular_component unknown; EXPRESSED IN: flower; EXPRESSED DURING: petal differentiation and expansion stage; CONTAINS InterPro DOMAIN/s: LisH dimerisation mot	T	S	E	R			-1.0157	-1.00006	-1.01577	1.00481	0	-1.00124	0.154529	0.994858	0.153078	0.635666	-	0.902139	0.497917	0.639443	0.369737		-1.04	0	-1.04	0.39	-	0.39		1	1	0	0.28	0.28	-	A	A	A	A	A	A	A	A
AT2G19190	1	267436_at	1	FRK1	FLG22-INDUCED RECEPTOR-LIKE KINASE 1	FRK1 (FLG22-INDUCED RECEPTOR-LIKE KINASE 1); kinase	T	S	E	R			1.11604	-1.007	1.10828	1.51265	1.25736	1.26616	0.632516	0.975521	0.653934	0.10393	0.332843	0.319414	0.324464	0.106971	0.657538		-1	0	-1	0.99	-	0.99		0	0	0	-	-	-	A	A	A	A	A	A	A	A
AT2G02620	1	267216_at	1			DC1 domain-containing protein / PHD finger protein-related	T	S	E	R			0	1.00151	1.00151	0	0	0	-	0.607976	0.607976	-	-	-	0.421875	0.355918	0.421875		-1.01	0	-1.01	0.4	-	0.4		0	0	0	-	-	-	A	A	A	A	A	A	A	A
AT5G65800	1	247159_at	1	ETO2 | CIN5 | ACS5	ETHYLENE OVERPRODUCER 2 | CYTOKININ-INSENSITIVE 5 | ACC SYNTHASE 5	ACS5 (ACC SYNTHASE 5); 1-aminocyclopropane-1-carboxylate synthase	T	S	E	R			0	0	0	-1.0377	0	-1.0377	-	-	-	0.12114	-	0.12114	0.421875	0.355918	0.421875		-1.06	-1	-1.06	0.39	0.99	0.39		0	0	0	-	-	-	A	A	A	A	A	A	A	A
AT1G78390	1	260797_at	1	NCED9 | ATNCED9	NINE-CIS-EPOXYCAROTENOID DIOXYGENASE 9 | NINE-CIS-EPOXYCAROTENOID DIOXYGENASE 9	NCED9 (NINE-CIS-EPOXYCAROTENOID DIOXYGENASE 9); 9-cis-epoxycarotenoid dioxygenase	T	S	E	R	2-7	2-7	1.00004	2.84557	2.84568	0	-1.0001	-1.0001	0.999754	7.95517e-05	7.95342e-05	-	0.999378	0.999378	0.00140294	0.00276905	0.00140156		1.03	1.87	1.94	0.92	0.2	0.15		1.94	-20.73	-40.25	0.01	1.91799e-06	5.49132e-07	P	P	P	A	A	A	A	A
AT3G04550	1	258800_at	1			unknown protein	T	S	E	R			-2.04077	1.23116	-1.6576	-1.42662	1.26177	-1.02015	0.00168892	0.180581	0.00941871	0.0399438	0.140776	0.889918	0.00570265	0.0737325	0.121349		1.21	-1.28	-1.05	0.56	0.49	0.86		-1.37	1.2	1.66	0.2	0.43	0.06	P	P	P	A	A	A	P	P
AT3G50120	1	252243_at	1			unknown protein	T	S	E	R			0	0	0	0	0	0	-	-	-	-	-	-	-	-	-		-1	0	-1	0.99	-	0.99		0	0	0	-	-	-	A	A	A	A	A	A	A	A
AT4G21410	1	254410_at	1			protein kinase family protein	T	S	E	R	5-10	5-10	1.76273	1.76906	3.11837	-2.55797	-1.02576	-2.24017	0.0213784	0.0208359	0.000693144	0.0019699	0.896394	0.00430803	0.110423	0.129167	0.000967047		1.03	-1.94	-1.86	0.72	0.00270166	0.00237257		-2	8.68	17.42	0.01	3.94018e-05	7.03997e-06	P	P	P	P	P	P	P	P
AT5G41140	1	249340_at	1			unknown protein	T	S	E	R			-1.4937	-1.2997	-1.94137	-1.26958	1.77971	1.32639	0.203281	0.38838	0.0547964	0.429892	0.0848474	0.354926	0.365632	0.173879	0.128139		-1.01	0	-1.01	0.4	-	0.4		-1.12	1.03	1.15	0.13	0.63	0.06	M	P	P	A	A	A	P	P
AT3G28007	1	257271_at	1			nodulin MtN3 family protein	T	S	E	R			-1.08132	0	-1.08132	-1.04643	-1	-1.09291	0.278381	-	0.278381	0.516006	1	0.224003	0.277862	0.664643	0.898374		-1.05	0	-1.05	0.39	-	0.39		1.34	-5.25	-7.06	0.07	1.27737e-05	4.6098e-06	P	P	P	M	A	A	A	A
AT1G70880	1	262301_at	1			Bet v I allergen family protein	T	S	E	R			-2.69076	-1.66274	-4.47403	-1.50636	1.2102	-1.14718	0.00488967	0.0717779	0.000536742	0.130281	0.448412	0.58112	0.00663825	0.920856	0.021822		-1.01	0	-1.01	0.14	-	0.14		1	1	0	0.39	0.39	-	A	A	A	A	A	A	A	A
AT1G68500	1	260264_at	1			unknown protein	T	S	E	R	5-5		4.24902	-4.32605	-1.01813	5.04026	-1.20765	2.36556	0.000285853	0.000266034	0.932689	0.000148391	0.389569	0.0047646	0.000134868	0.000892906	0.0566413		-1.29	-2.29	-2.97	0.51	0.1	0.03	P	-3.98	-3.1	1.28	0.000239734	0.000744767	0.23	P	P	P	A	A	A	P	P
AT1G64940	1	262866_at	1	CYP89A6		CYP89A6; electron carrier/ heme binding / iron ion binding / monooxygenase/ oxygen binding	T	S	E	R			-1.44599	-1.37324	-1.98568	1.59609	-1.14845	1.49884	0.128032	0.180599	0.0157918	0.0657149	0.535142	0.100509	0.489276	0.0775002	0.0290461		1.01	-1.1	-1.08	0.86	0.41	0.46		1.84	1.84	1	0.02	0.02	0.99	A	A	A	A	A	A	A	A
AT1G74770	1	262217_at	1			protein binding / zinc ion binding	T	S	E	R			1.05417	1.09383	1.15308	-1.59432	1.6441	-1.66937	0.631124	0.422305	0.219233	0.00358417	0.00258419	0.00220703	0.0673937	3.95005e-05	0.0119804		-1	-1	-1	0.41	0.99	0.41		0	0	0	-	-	-	A	A	A	A	A	A	A	A
AT1G53440	1	260974_at	1			leucine-rich repeat family protein / protein kinase family protein	T	S	E	R			1.21873	-2.5436	-2.08709	-2.61237	1.01193	-2.08711	0.390291	0.00406351	0.0125063	0.00352617	0.95766	0.0125055	0.0100981	0.00486073	0.0157037		1.39	-5.62	-4.02	0.33	0.00552138	0.00886168	P	-2.82	-2	1.4	0.00662296	0.03	0.23	P	P	P	P	P	P	P	P
AT2G28590	1	264055_at	1			protein kinase family protein	T	S	E	R			1.6431	1.56852	2.57724	1.22513	1.12209	1.16335	0.00647536	0.0102356	0.000197516	0.153779	0.392355	0.270903	0.00285798	0.243318	0.0138292		1.58	1.82	2.9	0.19	0.13	0.02		-1.09	1	1.1	0.07	0.83	0.05	P	P	P	P	M	A	P	P
AT5G43640	1	249105_at	1			40S ribosomal protein S15 (RPS15E)	T	S	E	R			1.00004	1.41849	1.41855	1.01644	-1.00004	0	0.999835	0.118367	0.118331	0.93561	0.999835	-	0.435706	0.376749	0.406239		1	0	1	0.99	-	0.99		1.44	1.44	0	0.23	0.23	-	A	A	A	A	A	A	A	A
AT5G44700	1	249013_at	1	GSO2 | EDA23	GASSHO 2 | EMBRYO SAC DEVELOPMENT ARREST 23	GSO2 (GASSHO 2); ATP binding / protein binding / protein kinase/ protein serine/threonine kinase/ protein tyrosine kinase	T	S	E	R			-1.04172	-1.2926	-1.34653	-1.45233	1.19125	-1.82771	0.851783	0.264646	0.203172	0.12256	0.434688	0.0261644	0.070372	0.00592214	0.526364		1.28	-1.42	-1.1	0.35	0.24	0.69		0	0	0	-	-	-	A	A	A	A	A	A	P	M
AT2G18050	1	265817_at	1	HIS1-3	HISTONE H1-3	HIS1-3 (HISTONE H1-3); DNA binding / nucleosomal DNA binding	T	S	E	R	12-12		-2.27676	-9.06659	-20.6425	-2.75905	-5.41926	-4.97698	0.113737	0.00219699	0.000381448	0.061827	0.00823048	0.0104362	0.00124258	0.114647	0.0955946		-2.09	-1.52	-3.2	0.12	0.37	0.03	P	-5.34	-1.11	4.78	0.000134418	0.6	0.000201668	P	P	M	A	A	A	P	P
AT4G09420	1	255059_at	1			disease resistance protein (TIR-NBS class), putative	T	S	E	R	5-8		1.37381	1.23241	1.6931	-1.17199	2.69006	-1.10773	0.0569949	0.175431	0.00746803	0.288813	0.000256211	0.482543	0.185653	1.49976e-05	0.047385		-1	1	1	0.99	0.84	0.82		0	0	0	-	-	-	A	A	A	A	A	A	A	A
AT5G45380	1	248970_at	1			sodium:solute symporter family protein	T	S	E	R			1.01929	1.62374	1.65505	1.05929	1.57192	1.45085	0.945601	0.118416	0.107029	0.837248	0.140496	0.212879	0.124463	0.687557	0.904735		0	-1	-1	-	0.25	0.21		0	0	0	-	-	-	P	M	P	A	A	A	A	M
AT5G25110	1	246922_at	1	SnRK3.25 | CIPK25	SNF1-RELATED PROTEIN KINASE 3.25 | CBL-INTERACTING PROTEIN KINASE 25	CIPK25 (CBL-INTERACTING PROTEIN KINASE 25); ATP binding / kinase/ protein kinase/ protein serine/threonine kinase	T	S	E	R	12-8		1.06589	-4.19346	-3.93423	1.23696	-1.82085	-1.91715	0.712086	8.57144e-05	0.000112628	0.242742	0.00971123	0.00660513	0.000151363	0.00650614	0.0551959		-1	1.01	1.01	0.99	0.22	0.19		-1	0	1	0.79	-	0.79	A	A	A	A	A	A	A	A
AT4G35520	1	253142_at	1	MLH3 | ATMLH3	MUTL PROTEIN HOMOLOG 3 |	MLH3 (MUTL PROTEIN HOMOLOG 3); ATP binding / mismatched DNA binding	T	S	E	R			0	0	0	-1.01958	0	-1.01958	-	-	-	0.127828	-	0.127828	0.421875	0.355918	0.421875		1.01	1.02	1.03	0.61	0.41	0.19		0	0	0	-	-	-	A	A	A	A	A	A	A	A
AT5G61380	1	247525_at	1	TOC1 | PRR1 | APRR1	TIMING OF CAB EXPRESSION 1 | PSEUDO-RESPONSE REGULATOR 1 |	TOC1 (TIMING OF CAB EXPRESSION 1); transcription regulator/ two-component response regulator	T	S	E	R			-1.39224	-1.4588	-2.03099	1.08619	-1.2051	-1.10815	0.0418718	0.0255279	0.00128177	0.548931	0.20014	0.460091	0.0142601	0.375829	0.0489982		-1.18	-1.26	-1.48	0.44	0.34	0.11		-1.74	1.17	2.04	0.00130051	0.17	0.000322692	P	P	P	P	P	P	P	P
AT2G26820	1	266851_at	1	ATPP2-A3	Phloem protein 2-A3	ATPP2-A3 (Phloem protein 2-A3); carbohydrate binding	T	S	E	R			-1.36628	1.39592	1.02169	-1.3429	2.03489	-1.18301	0.317876	0.288375	0.942927	0.343355	0.046013	0.579814	0.386602	0.0258254	0.866511		-1	0	-1	0.99	-	0.99		0	0	0	-	-	-	A	A	A	A	A	A	A	A
AT2G21660	1	263548_at	1	GRP7 | GR-RBP7 | CCR2 | ATGRP7	GLYCINE-RICH RNA-BINDING PROTEIN 7 | GLYCINE-RICH RNA-BINDING PROTEIN 7 | COLD, CIRCADIAN RHYTHM, AND RNA BINDING 2 | GLYCINE RICH PROTEIN 7	CCR2 (COLD, CIRCADIAN RHYTHM, AND RNA BINDING 2); RNA binding / double-stranded DNA binding / single-stranded DNA binding	T	S	E	R			-1.40228	1.27393	-1.10076	-1.0579	1.03836	1.07156	0.0579068	0.146926	0.536075	0.713956	0.80576	0.653546	0.205239	0.0462568	0.468964		1.62	-1.59	1.02	0.01	0.02	0.87		1.51	2.17	1.43	0.04	0.00264095	0.06	P	P	P	P	P	P	P	P
AT1G72860	1	262364_at	1			disease resistance protein (TIR-NBS-LRR class), putative	T	S	E	R			-1.03572	0	-1.03572	-1.02601	0	-1.02601	0.193576	-	0.193576	0.326498	-	0.326498	0.219324	0.834872	0.954062		-1	0	-1	0.99	-	0.99		1	1	0	0.32	0.32	-	A	A	A	A	A	A	A	A
AT2G44480	1	267391_at	1	BGLU17	BETA GLUCOSIDASE 17	BGLU17 (BETA GLUCOSIDASE 17); catalytic/ cation binding / hydrolase, hydrolyzing O-glycosyl compounds	T	S	E	R			-1.2841	-1.69779	-2.18013	-3.4571	2.20452	-2.05917	0.353876	0.0756121	0.0188389	0.00207104	0.0177562	0.0256331	0.00976768	0.00072163	0.0502473		1.12	-1.12	-1	0.17	0.2	0.99		1.01	1.02	1	0.31	0.25	0.88	A	A	A	A	A	A	A	A
AT5G23240	1	249850_at	1			DNAJ heat shock N-terminal domain-containing protein	T	S	E	R			1.08447	-3.1637	-2.91728	1.55769	-1.72935	1.04605	0.679872	0.000644832	0.00096879	0.0532267	0.024516	0.817924	0.00372752	0.870943	0.0176541		-1	0	-1	0.99	-	0.99		0	0	0	-	-	-	A	A	A	A	A	A	A	A
AT5G15840	1	246525_at	1	FG | CO	| CONSTANS	CO (CONSTANS); transcription factor/ transcription regulator/ zinc ion binding	T	S	E	R			0	0	0	1.00567	0	0	-	-	-	0.216174	-	-	0.421875	0.355918	0.421875		1	0	1	0.99	-	0.99		0	0	0	-	-	-	A	A	A	A	A	A	A	A
AT2G16890	1	266532_at	1			UDP-glucoronosyl/UDP-glucosyl transferase family protein	T	S	E	R			4.02617	-1.70361	2.36331	2.9494	2.40433	3.30943	0.000259888	0.0308775	0.00365349	0.00109007	0.00330433	0.000620796	0.000271575	8.68927e-05	0.154334		-1.31	-1.04	-1.37	0.48	0.9	0.41		-11.74	-21.03	-1.79	8.39277e-05	2.31342e-05	0.08	P	P	P	A	A	A	P	P
AT1G06460	1	262629_at	1	ACD32.1 | ACD31.2	ALPHA-CRYSTALLIN DOMAIN 32.1 | ALPHA-CRYSTALLIN DOMAIN 31.2	ACD32.1 (ALPHA-CRYSTALLIN DOMAIN 32.1)	T	S	E	R			-2.20976	-1.98423	-4.38467	-1.23264	-1.87858	-1.73993	0.0277726	0.047405	0.00149161	0.482199	0.0625094	0.0923472	0.00774962	0.0719581	0.155922		-1.08	-1.02	-1.11	0.5	0.86	0.39		-1.32	0	1.32	0.01	-	0.01	A	A	A	A	A	A	P	P
AT1G17665	1	260688_at	1			unknown protein	T	S	E	R			1.00082	1.41983	1.42099	-1.21391	-1.00481	-1.21376	0.997174	0.163528	0.162686	0.415878	0.983475	0.416162	0.590932	0.685611	0.312185		1.32	-1.25	1.05	0.17	0.29	0.77		-1.27	0	1.27	0.24	-	0.24	A	A	A	A	A	A	A	A
AT3G15840	1	258223_at	1	PIFI	post-illumination chlorophyll fluorescence increase	PIFI (post-illumination chlorophyll fluorescence increase)	T	S	E	R			-1.83138	-1.82625	-3.34454	-1.55117	-1.21239	-1.76662	0.0219736	0.0223904	0.00074234	0.0692773	0.374266	0.0280188	0.00285621	0.755106	0.162604		1.14	-1.14	1	0.17	0.2	0.99		1.06	1.06	0	0.04	0.04	-	A	M	A	A	A	A	P	A
AT1G04620	1	264597_at	1			coenzyme F420 hydrogenase family / dehydrogenase, beta subunit family	T	S	E	R			-1.65722	-1.1793	-1.95436	-1.16826	-1.10231	-1.21419	0.0172013	0.336313	0.00470229	0.362649	0.560602	0.264341	0.0232849	0.211113	0.188126		-1	1	-1	0.41	0.87	0.5		-1.12	-1	1.11	0.04	0.92	0.04	A	P	A	A	A	A	P	P
AT1G67290	1	264993_at	1			glyoxal oxidase-related	T	S	E	R			-1.07871	-1.00395	-1.08297	-1.31541	-1.00548	-1.31541	0.631291	0.979903	0.614008	0.114732	0.972103	0.114732	0.26156	0.517734	0.615411		1	1.05	1.05	0.99	0.2	0.17		1.23	1.23	1	0.04	0.04	0.97	M	A	A	A	A	A	A	M
AT2G28960	1	266784_at	1			leucine-rich repeat protein kinase, putative	T	S	E	R	5-9	5-9	1.61826	1.18775	1.92208	-1.5409	1.45956	-1.50528	0.00244215	0.133411	0.000457631	0.00422227	0.00806789	0.00555209	0.287912	5.33356e-05	0.000715659		-1	0	-1	0.47	-	0.47		0	0	0	-	-	-	P	A	A	A	A	M	A	A
AT3G01310	1	259118_at	1			acid phosphatase/ oxidoreductase/ transition metal ion binding	T	S	E	R	9-9		-2.24656	-1.1427	-2.56715	-1.7778	1.12895	-1.66947	2.8025e-05	0.133373	1.08985e-05	0.000218724	0.166146	0.000427898	2.23781e-05	0.363165	0.0259772		-1.8	1.09	-1.64	0.18	0.83	0.25		1.05	-1.01	-1.07	0.73	0.94	0.69	P	P	P	P	P	P	P	P
AT2G28270	1	265543_at	1			DC1 domain-containing protein	T	S	E	R			-1.00381	0	-1.00381	-1.64669	1.00587	-1.93317	0.97793	-	0.97793	0.00807627	0.966055	0.00200832	0.0331284	0.0127866	0.034841		-1.09	0	-1.09	0.39	-	0.39		0	0	0	-	-	-	A	A	A	A	A	A	A	A
AT3G04030	1	258807_at	1			myb family transcription factor	T	S	E	R			1.00941	-1.56998	-1.55535	-1.13356	-1.16524	1.22799	0.967637	0.0851187	0.090408	0.591463	0.515037	0.388298	0.777506	0.229375	0.108795		-1	0	-1	0.99	-	0.99		-1	0	1	0.93	-	0.93	A	A	A	A	A	A	A	A
AT2G40080	1	267364_at	1	ELF4	EARLY FLOWERING 4	ELF4 (EARLY FLOWERING 4)	T	S	E	R			-1.03871	-1.67432	-1.73913	1.16112	-1.22546	1.12155	0.690098	0.0010084	0.000678992	0.148389	0.0637848	0.251282	0.0139327	0.241796	0.00624095		-1.3	-4.77	-6.24	0.64	0.05	0.02		-13.63	1.3	17.73	4.6114e-05	0.36	2.56611e-05	P	P	A	A	A	A	P	P
AT5G36140	1	249686_at	1	CYP716A2		CYP716A2; electron carrier/ heme binding / iron ion binding / monooxygenase	T	S	E	R			-1.11893	-1.34311	-1.50285	1.03214	-1.00929	1.26172	0.692883	0.316943	0.181379	0.910956	0.973908	0.42329	0.909823	0.589934	0.314407		-1	0	-1	0.99	-	0.99		0	-1.03	-1.03	-	0.24	0.24	P	A	A	A	A	A	A	A
AT5G42900	1	249174_at	1			unknown protein	T	S	E	R			-1.59379	-1.13258	-1.8051	-1.54914	1.0348	-1.79078	0.199891	0.715219	0.116909	0.225264	0.919734	0.12104	0.108776	0.4373	0.998134		-1.23	-1.01	-1.24	0.41	0.96	0.39		-7.76	1	7.8	4.54571e-05	0.98	4.47826e-05	A	A	A	A	A	A	P	P
AT2G05520	1	265560_at	1	GRP3 | GRP-3 | ATGRP-3	GLYCINE-RICH PROTEIN 3 | GLYCINE-RICH PROTEIN 3 | GLYCINE-RICH PROTEIN 3	GRP-3 (GLYCINE-RICH PROTEIN 3)	T	S	E	R			1.16928	-2.53478	-2.16782	-1.00674	-2.48779	1.00481	0.223413	0.000137372	0.000403195	0.955604	0.000154988	0.968302	0.00352826	0.000208145	0.00317304		1.43	-14.3	-10	0.49	0.00541821	0.00665172	P	-35.69	-2.29	15.54	2.45848e-05	0.04	0.000121743	P	P	P	P	A	P	P	P
AT2G40230	1	263382_at	1			transferase family protein	T	S	E	R			-2.14033	-2.31528	-4.95546	-1.16452	1.56953	-1.14648	0.046133	0.0323336	0.00163787	0.63852	0.191578	0.672771	0.0245162	0.0315305	0.0481409		-1.21	-1.46	-1.79	0.09	0.01	0.00240401		-2.98	-4.46	-1.49	0.000662522	0.000107139	0.06	P	P	P	A	A	A	P	P
AT2G28970	1	266785_at	1			leucine-rich repeat protein kinase, putative	T	S	E	R			-1.21962	1.78046	1.45985	-2.41133	2.08474	-2.27998	0.33966	0.0220621	0.0936512	0.00314925	0.00765038	0.00438703	0.0243911	0.000720435	0.0152785		-1	0	-1	0.69	-	0.69		1	1	0	0.28	0.28	-	A	A	A	A	A	A	A	A
AT2G29320	1	266291_at	1			tropinone reductase, putative / tropine dehydrogenase, putative	T	S	E	R			-1.98141	1.02961	-1.92442	-2.2636	1.24047	-1.84082	0.00312145	0.851129	0.00389373	0.00121814	0.19577	0.00551093	0.000993026	0.256414	0.715034		1.01	-1.01	-1	0.19	0.23	0.99		0	0	0	-	-	-	A	A	A	A	A	A	A	A
AT4G33500	1	253335_at	1			protein phosphatase 2C-related / PP2C-related	T	S	E	R			-2.49138	-1.04624	-2.60657	-1.32059	1.5561	1.0973	0.00930373	0.861864	0.00743007	0.304986	0.123307	0.721829	0.0419039	0.991701	0.0733201		1.19	-1.28	-1.07	0.32	0.23	0.69	P	-3.16	-2.11	1.49	7.65015e-05	0.000932636	0.01	P	P	P	P	M	A	P	P
AT5G53460	1	248267_at	1	GLT1		GLT1; glutamate synthase (NADH)	T	S	E	R			1.379	1.17478	1.62002	1.17876	1.47044	1.39841	0.0121781	0.131363	0.00164715	0.124757	0.00520308	0.0100589	0.0028989	0.00289843	0.482904		-1	-2.39	-2.41	0.98	0.08	0.06	X	2.05	1.26	-1.63	2.48556e-08	3.25489e-05	2.92019e-07	P	P	P	P	P	P	P	P
AT1G64170	1	262324_at	1	CHX16 | ATCHX16	CATION/H+ EXCHANGER 16 | CATION/H+ EXCHANGER 16	ATCHX16 (CATION/H+ EXCHANGER 16); monovalent cation:proton antiporter/ sodium:hydrogen antiporter	T	S	E	R	11-8		-1.9668	1.16509	-1.68811	-1.32856	4.90963	1.27041	0.0565761	0.618096	0.11941	0.365386	0.00123945	0.441397	0.149723	0.000915289	0.280243		-1	1.17	1.17	0.99	0.2	0.17		0	0	0	-	-	-	A	A	A	A	A	A	A	A
AT4G00910	1	255648_at	1			unknown protein	T	S	E	R	13-7		-1.14627	-28.0775	-32.1843	-1.31044	2.85081	-1.0113	0.707905	4.70374e-05	3.68166e-05	0.465361	0.0217474	0.975251	0.000935453	6.81199e-05	0.000647018		-7.54	-1.72	-13.01	0.01	0.38	0.00607053		-1.21	-6.17	-5.09	0.64	0.00334714	0.00581091	P	P	P	P	A	A	P	P
AT4G26370	1	254011_at	1			antitermination NusB domain-containing protein	T	S	E	R			-1.55784	4.6719	2.99896	-1.7686	-1.18575	-1.03637	0.269673	0.00482223	0.0221898	0.167938	0.657897	0.925454	0.0239352	0.00395935	0.149352		2.13	-1.03	2.06	0.02	0.9	0.02		-1.48	-1.02	1.44	0.02	0.84	0.03	A	A	A	A	A	A	M	A
AT3G29320	1	256746_at	1			glucan phosphorylase, putative	T	S	E	R			-1.23146	-1.76243	-2.17036	-1.06631	-1.14185	-1.17237	0.316035	0.0232024	0.00578399	0.748161	0.512812	0.436099	0.0392535	0.556737	0.151968		-1.73	-1.34	-2.32	0.11	0.38	0.03		-1.15	-1.3	-1.12	0.37	0.13	0.45	P	P	P	P	P	M	P	P
AT3G12020	1	256659_at	1			kinesin motor protein-related	T	S	E	R			1.23208	2.07239	2.55336	1.2007	-1.05642	1.22339	0.0369274	6.17699e-05	1.31465e-05	0.0583021	0.514748	0.0418195	0.000192045	0.000733077	0.00116529		1.23	-1.06	1.16	0.11	0.64	0.22		1.28	1.28	1	0.03	0.03	0.99	A	P	A	M	P	A	M	P
AT1G53430	1	260975_at	1			leucine-rich repeat family protein / protein kinase family protein	T	S	E	R			1.32707	-1.67072	-1.25896	-1.97644	-1.10044	-1.85163	0.0474324	0.00369057	0.0906153	0.000817661	0.438246	0.00142029	0.00741362	0.00225159	0.00377189		1.56	-3.53	-2.25	0.42	0.08	0.18	P	-14.91	-10.21	1.46	3.0715e-06	7.90127e-06	0.07	P	P	P	M	P	P	P	P
AT3G28030	1	257273_at	1	UVR1 | UVH3	UV REPAIR DEFECTIVE 1 | ULTRAVIOLET HYPERSENSITIVE 3	UVH3 (ULTRAVIOLET HYPERSENSITIVE 3); DNA binding / catalytic/ endonuclease/ nuclease/ single-stranded DNA binding	T	S	E	R			-1.08597	1.07971	-1.0058	-1.17197	1.08597	-1.24764	0.153453	0.179876	0.913192	0.0188755	0.153453	0.00409816	0.0310414	0.00664371	0.070378		-1.38	-1.02	-1.42	0.14	0.89	0.11		0	0	0	-	-	-	A	A	A	A	A	A	A	A
AT4G33980	1	253322_at	1			unknown protein	T	S	E	R	13-10		-2.17661	-1.01533	-2.20998	-1.51931	1.00483	-1.54821	0.00587666	0.939522	0.00534901	0.0700093	0.980849	0.0609131	0.00764839	0.4321	0.402688		1.59	-1.42	1.11	0.01	0.04	0.37	P	-1.72	-1.03	1.66	0.01	0.82	0.02	P	P	P	P	P	P	P	P
AT3G26740	1	257832_at	1	CCL	CCR-LIKE	CCL (CCR-LIKE)	T	S	E	R	12-12		-3.14858	-3.90107	-12.2828	-5.23125	-2.53377	-5.09194	0.00361957	0.00147846	4.26443e-05	0.000500686	0.00994238	0.000549725	9.79047e-05	0.0805295	0.0280353		2.01	-3.74	-1.85	0.13	0.03	0.17		0	0	0	-	-	-	A	A	A	A	A	A	A	A
AT1G03630	1	264839_at	1	PORC | POR C	| PROTOCHLOROPHYLLIDE OXIDOREDUCTASE	POR C (PROTOCHLOROPHYLLIDE OXIDOREDUCTASE); NADPH dehydrogenase/ oxidoreductase/ protochlorophyllide reductase	T	S	E	R			2.90275	1.00152	2.90717	1.32838	-5.59658	-1.06756	0.00996892	0.996056	0.00990441	0.371674	0.000864272	0.831932	0.0489417	0.00044734	0.0956023		-1	0	-1	0.68	-	0.68		-1.02	0	1.02	0.24	-	0.24	A	A	A	A	A	A	A	A
AT4G27820	1	253835_at	1	BGLU9	BETA GLUCOSIDASE 9	BGLU9 (BETA GLUCOSIDASE 9); catalytic/ cation binding / hydrolase, hydrolyzing O-glycosyl compounds	T	S	E	R			-1.02612	-1.02431	-1.05107	-1.29643	1.34356	1.03463	0.874641	0.883128	0.761201	0.145907	0.105632	0.835103	0.432438	0.096395	0.416019		1	-1	1	0.9	0.9	0.99	P	-2.67	-1.03	2.59	0.00138707	0.87	0.00163763	P	M	M	A	A	A	P	P
AT2G25730	1	265900_at	1			unknown protein	T	S	E	R			-1.17643	1.03028	-1.14186	-1.15321	1.2075	-1.11932	0.140005	0.767229	0.215438	0.187038	0.0953425	0.284521	0.15389	0.0392473	0.986947		-1.17	-1.12	-1.32	0.43	0.59	0.2		1.03	1.5	1.45	0.8	0.01	0.01	P	P	P	P	P	P	P	P
AT5G22890	1	249882_at	1			zinc finger (C2H2 type) family protein	T	S	E	R			1.36019	-1.50223	-1.10443	1.02683	1.21864	1.09276	0.0549064	0.0193219	0.476816	0.846704	0.179963	0.52349	0.20843	0.00273829	0.125712		-1.02	-1	-1.02	0.39	0.99	0.39		0	0	0	-	-	-	M	A	A	A	A	A	A	A
AT1G63880	1	260312_at	1			disease resistance protein (TIR-NBS-LRR class), putative	T	S	E	R			-1.11096	-1.08067	-1.20058	-1.17692	1.02059	-1.16191	0.191269	0.320418	0.0415828	0.0614425	0.786248	0.07922	0.0430041	0.235801	0.702741		-1	0	-1	0.99	-	0.99		0	0	0	-	-	-	A	A	A	A	A	A	A	A
AT1G74770	1	262218_at	1			protein binding / zinc ion binding	T	S	E	R	9-7		1.03665	1.1286	1.16997	-1.50561	1.86771	-1.64862	0.829373	0.477329	0.362988	0.0406947	0.00693463	0.0187409	0.286915	0.000171646	0.0769976		1.03	-1.02	1	0.17	0.26	0.85		0	-1.06	-1.06	-	0.12	0.12	P	P	A	A	A	A	P	A
AT1G47400	1	261684_at	1			unknown protein	T	S	E	R			1.06332	-1.29019	-1.21336	1.77788	-1.52557	4.13276	0.87016	0.504961	0.610091	0.158485	0.283316	0.00663464	0.147887	0.00258138	0.0563209		1.05	-1.08	-1.02	0.1	0.04	0.32		-1.5	1.18	1.77	0.13	0.5	0.05	A	A	M	A	A	A	A	P
AT1G60680	1	264941_at	1	AGD2	ARF-GAP domain 2	aldo/keto reductase family protein	T	S	E	R	13-9		-1.17864	-2.55364	-3.00983	-1.28819	1.74642	-1.32354	0.0734736	1.06583e-05	3.87417e-06	0.0149358	0.000249159	0.00950951	4.96183e-05	1.04958e-06	0.000353475	8	-1.65	-12.65	-20.95	0.13	0.000705143	0.000221233	P	-2.65	-1.47	1.79	1.20317e-06	0.000323717	2.91849e-05	P	P	P	P	P	P	P	P
AT1G05200	1	264587_at	1	GLUR3 | GLR3.4 | ATGLR3.4	| GLUTAMATE RECEPTOR 3.4 |	ATGLR3.4; intracellular ligand-gated ion channel	T	S	E	R			-1.2094	1.12153	-1.07835	-1.45077	2.52478	1.24377	0.578388	0.73539	0.823642	0.292851	0.0268826	0.525333	0.359439	0.0292319	0.626815		-1	1.02	1.02	0.99	0.21	0.17		-1.64	-1.61	1.01	0.13	0.14	0.95	M	A	P	A	A	A	A	A
AT1G12110	1	264348_at	1	NRT1.1 | NRT1 | CHL1-1 | CHL1 | B-1 | ATNRT1	| NITRATE TRANSPORTER 1 | | CHLORINA 1 | | ARABIDOPSIS THALIANA NITRATE TRANSPORTER 1	NRT1.1; nitrate transmembrane transporter/ transporter	T	S	E	R			-1.82871	1.62289	-1.12683	1.05187	2.4291	-1.11879	0.00717249	0.0191126	0.471333	0.756218	0.000984732	0.49729	0.129115	0.000587155	0.0460425		1.08	1	1.08	0.56	0.97	0.54		-1.38	-34.62	-24.96	0.55	0.000402753	0.000696608	P	P	P	A	A	A	A	A
AT1G72450	1	260429_at	1	TIFY11B | JAZ6	TIFY DOMAIN PROTEIN 11B | JASMONATE-ZIM-DOMAIN PROTEIN 6	JAZ6 (JASMONATE-ZIM-DOMAIN PROTEIN 6)	T	S	E	R			2.0295	-1.11991	1.81219	-1.57546	-1.14787	-1.45387	0.045575	0.70538	0.0799368	0.160181	0.646174	0.236064	0.813155	0.222525	0.0671625		-1.48	-2.27	-3.39	0.11	0.01	0.00255764	P	-15.45	-6.56	2.35	1.02693e-05	0.000101156	0.00735747	P	P	P	P	P	P	P	P
AT1G54570	1	264186_at	1			esterase/lipase/thioesterase family protein	T	S	E	R			1.5677	-1.43237	1.09448	2.35877	1.31821	2.25091	0.024298	0.0550494	0.577062	0.00109092	0.118959	0.00147989	0.0031016	0.0196301	0.0502833		-1.06	-2.46	-2.62	0.66	0.0031143	0.00161971		-1.19	-1.87	-1.56	0.21	0.0025474	0.01	P	P	P	P	P	P	P	P
AT1G49160	1	260771_at	1	WNK7		WNK7; kinase/ protein kinase	T	S	E	R			-1.14176	1.17108	1.02568	-1.07477	1.40898	1.06422	0.14939	0.0957285	0.764192	0.405497	0.00463859	0.469568	0.114397	0.00988786	0.87942		-1.04	1.84	1.77	0.85	0.04	0.04		-1	-1.05	-1.04	0.82	0.18	0.25	P	M	A	A	A	A	P	P
AT2G15900	1	265535_at	1			phox (PX) domain-containing protein	T	S	E	R			-1.44737	-1.07855	-1.56105	1.05311	-1.02004	1.04395	0.011959	0.504004	0.00500268	0.644244	0.858431	0.700377	0.0915704	0.0901188	0.0411022		-1.62	-1.01	-1.64	0.00434851	0.91	0.00398221		1.32	1.62	1.22	0.12	0.02	0.24	P	P	P	P	P	P	P	P
AT2G29630	1	266673_at	1	THIC	ThiaminC	THIC (ThiaminC); ADP-ribose pyrophosphohydrolase/ catalytic/ iron-sulfur cluster binding	T	S	E	R			-2.47571	-1.15962	-2.87089	-1.30217	-1.1732	-1.48694	0.000135826	0.234556	5.46696e-05	0.055026	0.203704	0.0111849	0.000276181	0.0130486	0.0116174		-1	1.15	1.14	0.85	0.01	0.00958705		-3.03	1.27	3.87	0.01	0.46	0.00417917	A	A	P	A	A	A	P	P
AT2G21140	1	264007_at	1	ATPRP2	PROLINE-RICH PROTEIN 2	ATPRP2 (PROLINE-RICH PROTEIN 2)	T	S	E	R			-1.01093	0	-1.01093	-1.04589	0	-1.04589	0.687155	-	0.687155	0.129146	-	0.129146	0.304796	0.489289	0.607484		-1.04	0	-1.04	0.39	-	0.39		0	0	0	-	-	-	A	A	A	A	A	A	A	A
AT3G20810	1	257985_at	1			transcription factor jumonji (jmjC) domain-containing protein	T	S	E	R	9-8		-2.97279	1.06272	-2.79735	-1.63757	1.63035	-1.41409	0.000159894	0.677133	0.000224306	0.0108694	0.0113174	0.0447891	0.000483281	0.0856458	0.0307725		-1.23	-1.07	-1.32	0.73	0.91	0.64		-12.56	3.1	39	5.07871e-06	0.000634555	4.93646e-07	P	P	P	P	P	P	P	P
AT2G42200	1	267639_at	1	SPL9	SQUAMOSA PROMOTER BINDING PROTEIN-LIKE 9	SPL9 (SQUAMOSA PROMOTER BINDING PROTEIN-LIKE 9); transcription factor	T	S	E	R			-1.00026	0	-1.00026	-1.07426	0	-1.07426	0.994972	-	0.994972	0.119272	-	0.119272	0.419574	0.357552	0.424192		-1	1	-1	0.48	0.99	0.48		1	1	0	0.31	0.31	-	A	A	A	A	A	A	A	A
AT5G24470	1	249741_at	1	PRR5 | APRR5	PSEUDO-RESPONSE REGULATOR 5 | ARABIDOPSIS PSEUDO-RESPONSE REGULATOR 5	APRR5 (ARABIDOPSIS PSEUDO-RESPONSE REGULATOR 5); transcription regulator/ two-component response regulator	T	S	E	R			1.15368	-2.0585	-1.78428	1.25238	-1.04088	-1.08007	0.347251	0.00174156	0.00538254	0.158165	0.785254	0.603352	0.00719054	0.00442341	0.103976		-1	-2.64	-2.65	0.98	0.03	0.02		-2.3	-2.49	-1.08	0.00377963	0.00239703	0.69	P	P	P	P	A	A	P	P
AT5G06690	1	250649_at	1			WCRKC1 (WCRKC THIOREDOXIN 1)	T	S	E	R			-2.53341	-1.10009	-2.78698	-2.22264	-1.09842	-2.1982	2.93534e-06	0.172338	1.58254e-06	7.61622e-06	0.178325	8.30972e-06	1.63857e-06	0.0229299	0.103238		-1.04	0	-1.04	0.39	-	0.39		-1	0	1	0.27	-	0.27	A	A	A	A	P	A	A	A
AT1G22770	1	264211_at	1	GI | FB	GIGANTEA |	GI (GIGANTEA)	T	S	E	R			-1.08341	-1.14529	-1.24082	1.01033	1.03553	-1.4086	0.578614	0.357766	0.162842	0.942503	0.806811	0.0436914	0.0621934	0.0132633	0.584466		1.03	-2.16	-2.08	0.95	0.35	0.33	X	5.61	1.28	-4.38	1.00145e-06	0.04	2.65367e-06	P	P	P	P	P	P	P	P
AT4G36550	1	246233_at	1			binding / ubiquitin-protein ligase	T	S	E	R			-1.0429	-1.43491	-1.49646	-1.25558	1.13876	-1.28548	0.788284	0.0498659	0.0336764	0.17658	0.417499	0.141643	0.0652119	0.0107751	0.370388		1.04	-2.15	-2.06	0.94	0.29	0.28	P	-2.28	-1.06	2.14	0.0063632	0.77	0.00919807	P	P	P	P	P	P	P	P
AT2G36410	1	263920_at	1			unknown protein	T	S	E	R			1.07647	-1.7279	-1.60515	1.34283	-1.05311	1.01554	0.552524	0.00288299	0.00593681	0.0433465	0.674381	0.899702	0.00888245	0.0136759	0.0782674		1.23	-1.27	-1.03	0.45	0.43	0.91		-1.04	1.2	1.25	0.69	0.12	0.06	P	P	P	P	P	P	P	P
AT5G17450	1	246429_at	1			heavy-metal-associated domain-containing protein / copper chaperone (CCH)-related	T	S	E	R			-1.06896	1.1429	1.06917	-1.17709	-1.6737	-1.18286	0.725962	0.489113	0.725224	0.402828	0.0277142	0.389652	0.7051	0.00300081	0.693397		1.02	-1.02	-1	0.17	0.21	0.99	P	-2.69	0	2.69	0.000337684	-	0.000337684	A	A	A	A	A	A	P	P
AT5G40450	1	249378_at	1			unknown protein	T	S	E	R			-1.62345	-1.8941	-3.07497	-1.74283	1.102	-2.14138	0.0224678	0.00663714	0.000326107	0.012609	0.57043	0.00276987	0.000669398	0.00289852	0.230631		-2.05	-4.06	-8.35	0.08	0.01	0.00192732		1.15	2.77	2.41	0.45	0.000961763	0.00213144	P	P	P	P	P	P	P	P
AT5G64700	1	247243_at	1			nodulin MtN21 family protein	T	S	E	R	13-8		-1.04478	-3.89371	-4.06806	1.75455	3.66806	2.20361	0.69048	7.31888e-06	6.00024e-06	0.00137739	9.6897e-06	0.000200301	0.0010082	5.47118e-07	1.99351e-05		-1	0	-1	0.99	-	0.99	P	-2.27	-1.98	1.14	0.01	0.03	0.62	P	P	M	A	A	A	P	P
AT5G28080	1	246703_at	1	WNK9		WNK9; kinase/ protein kinase	T	S	E	R	13-9		-2.91388	-6.75844	-19.6933	-1.90724	3.31098	-1.73069	0.000836248	2.72261e-05	1.68806e-06	0.0108523	0.000442362	0.0218172	3.75761e-05	5.8224e-06	0.000217143	4	-3.89	-1.41	-5.5	0.00449204	0.27	0.0018085		-2.67	5.34	14.32	0.02	0.00217958	0.000163697	P	P	P	P	P	P	P	P
AT4G34138	1	253281_at	1	UGT73B1	UDP-glucosyl transferase 73B1	UGT73B1 (UDP-glucosyl transferase 73B1); UDP-glycosyltransferase/ abscisic acid glucosyltransferase/ quercetin 3-O-glucosyltransferase/ quercetin 7-O-glucosyltransferase	T	S	E	R	12-10		1.12402	-2.85926	-2.54377	1.48559	-1.53345	1.1662	0.313568	4.01729e-05	8.21967e-05	0.00882089	0.00613223	0.197301	0.000518843	0.893866	0.00112437		1.14	-8.15	-7.12	0.38	8.9951e-05	8.09647e-05	P	-12.51	-1.72	7.24	2.92361e-07	0.00277333	1.37295e-06	P	P	P	P	M	A	P	P
AT2G23910	1	266578_at	1			cinnamoyl-CoA reductase-related	T	S	E	R	5-5		5.13136	-3.29188	1.55879	27.0355	-1.38703	15.668	0.00264318	0.0121868	0.243443	4.81307e-05	0.378231	0.000142958	0.000197535	0.583136	0.00987258		4.65	-4.33	1.07	0.00456454	0.00777671	0.81		-2.38	1.27	3.04	0.01	0.37	0.00404257	P	P	P	P	A	A	P	P
AT4G14760	1	245575_at	1			LOCATED IN: nucleus; EXPRESSED IN: 22 plant structures; EXPRESSED DURING: 13 growth stages; CONTAINS InterPro DOMAIN/s: Prefoldin (InterPro:IPR009053), KIP1-like (InterPro:IPR011684); BEST Arabidopsis thaliana protein match is: kinase interacting family p	T	S	E	R			1.04848	-1.31484	-1.25403	-1.05301	1.18383	-1.06666	0.654119	0.0323936	0.0627243	0.625508	0.141662	0.544226	0.159112	0.00247775	0.28065		-1.33	-1.15	-1.54	0.29	0.6	0.13		-1.16	-1.14	1.01	0.12	0.16	0.84	P	P	P	P	A	A	P	P
AT5G57110	1	247937_at	1	AT-ACA8 | ACA8	AUTOINHIBITED CA2+ -ATPASE, ISOFORM 8 | AUTOINHIBITED CA2+ -ATPASE, ISOFORM 8	ACA8 (AUTOINHIBITED CA2+ -ATPASE, ISOFORM 8); calcium-transporting ATPase/ calmodulin binding / protein self-association	T	S	E	R			-1.20478	-1.99152	-2.39935	1.91958	1.08066	1.30648	0.168162	0.000935832	0.000239235	0.00126454	0.540469	0.0643679	0.0026589	0.00754157	0.00162199		-1.68	-1.21	-2.04	0.25	0.68	0.14		1.33	1.55	1.16	0.03	0.00668147	0.22	P	P	P	P	P	P	P	P
AT4G21390	1	254408_at	1	B120		B120; ATP binding / protein kinase/ protein serine/threonine kinase/ sugar binding	T	S	E	R			3.17543	-4.83433	-1.52242	1.63458	-3.19528	-1.04471	0.00297683	0.000554163	0.14025	0.0935628	0.00289565	0.866506	0.00281608	0.710727	0.0749338		1.62	-16.38	-10.08	0.08	0.000173194	0.000265542	P	-2.56	-1.96	1.3	0.01	0.05	0.39	P	P	P	P	P	P	P	P
AT3G59690	1	251478_at	1	IQD13	IQ-domain 13	IQD13 (IQ-domain 13); calmodulin binding	T	S	E	R			-1.10614	-2.30762	-2.55254	1.10617	-1.92793	-1.14731	0.0418368	3.40831e-07	1.64499e-07	0.0417952	1.59066e-06	0.0121305	2.25787e-06	2.03191e-05	2.37216e-05		-1.11	-1.02	-1.14	0.21	0.8	0.14		1.28	2.24	1.75	0.25	0.00558891	0.02	P	P	P	P	P	P	P	P
AT5G60100	1	247668_at	1	PRR3 | APRR3	PSEUDO-RESPONSE REGULATOR 3 | ARABIDOPSIS PSEUDO-RESPONSE REGULATOR 3	APRR3 (ARABIDOPSIS PSEUDO-RESPONSE REGULATOR 3); transcription regulator/ two-component response regulator	T	S	E	R			-1.23183	-1.67587	-2.06438	-2.51269	-1.19808	-4.42427	0.555431	0.171044	0.0706652	0.0309541	0.60803	0.00366942	0.0120504	0.0235602	0.296304		-1.25	-1.22	-1.54	0.22	0.3	0.04		1.34	1.46	1.09	0.36	0.25	0.78	A	A	A	A	M	A	M	M
AT4G02710	1	255494_at	1			kinase interacting family protein	T	S	E	R			-1.57583	-1.69656	-2.6735	-1.73491	2.50014	-1.07566	0.0727387	0.0444137	0.00294592	0.0383183	0.00421227	0.742243	0.0247398	0.000728028	0.0331157		-1	1	1	0.77	0.79	0.99		-1.59	1.05	1.67	0.14	0.86	0.11	P	P	P	P	P	A	P	P
AT3G63110	1	251154_at	1	IPT3 | ATIPT3	ISOPENTENYLTRANSFERASE 3 | ARABIDOPSIS THALIANA ISOPENTENYLTRANSFERASE 3	ATIPT3 (ARABIDOPSIS THALIANA ISOPENTENYLTRANSFERASE 3); ATP binding / tRNA isopentenyltransferase/ transferase, transferring alkyl or aryl (other than methyl) groups	T	S	E	R	14-13		-2.86378	-1.75888	-5.03704	-8.15385	2.37901	-6.30335	0.0370812	0.206294	0.00594215	0.00156725	0.0712088	0.00311395	0.00194911	0.00219609	0.253322		-2.45	-1.05	-2.58	0.03	0.87	0.02	P	-2.31	-1.04	2.21	0.000352364	0.71	0.00048807	A	P	P	P	P	P	P	P
AT2G47240	1	260531_at	1			long-chain-fatty-acid--CoA ligase family protein / long-chain acyl-CoA synthetase family protein	T	S	E	R			0	0	0	0	1.0167	1.0167	-	-	-	-	0.131221	0.131221	0.421875	0.355918	0.421875		-1	0	-1	0.99	-	0.99		1.02	1.02	0	0.25	0.25	-	A	A	A	A	A	A	A	A
AT1G56430	1	259632_at	1			NAS4 (NICOTIANAMINE SYNTHASE 4); nicotianamine synthase	T	S	E	R			1.58868	-1.44427	1.09999	1.55938	2.20448	8.16038	0.315497	0.418497	0.829693	0.333847	0.109004	0.00211505	0.0343504	0.497651	0.0276517		-1	1.01	1.01	0.99	0.23	0.2	P	-24.14	-17.19	1.4	0.000809176	0.00149794	0.55	P	P	P	A	A	A	P	P
AT3G07650	1	259244_at	1	COL9	CONSTANS-LIKE 9	COL9 (CONSTANS-LIKE 9); transcription factor/ zinc ion binding	T	S	E	R			-1.54555	-1.57708	-2.43746	1.30755	-1.24849	1.06505	0.155764	0.140219	0.0149541	0.358083	0.44204	0.823327	0.16967	0.341535	0.119686		-1.7	-1.06	-1.81	0.15	0.87	0.12		-2.99	1.03	3.08	4.15509e-07	0.59	3.49678e-07	P	A	A	A	A	A	P	P
AT1G05570	1	263183_at	1	GSL6 | GSL06 | CALS1 | ATGSL6 | ATGSL06	GLUCAN SYNTHASE-LIKE 6 | | CALLOSE SYNTHASE 1 | |	CALS1 (CALLOSE SYNTHASE 1); 1,3-beta-glucan synthase/ transferase, transferring glycosyl groups	T	S	E	R	10-10		-1.36969	-1.69008	-2.31487	-1.36698	-1.69421	-2.22529	0.00532338	0.000339758	2.02436e-05	0.00548928	0.000330761	2.72424e-05	1.94157e-05	0.562283	0.925421	3	1.58	7.67	12.18	0.09	0.000618669	0.00017524	P	-7.37	-4.94	1.49	7.99648e-05	0.000298271	0.12	P	P	P	A	A	A	P	P
AT2G33830	1	267461_at	1			dormancy/auxin associated family protein	T	S	E	R	13-12		-2.12265	-3.30235	-7.00972	-2.04635	-1.44167	-2.72464	0.000126054	7.43127e-06	3.368e-07	0.000169467	0.00648923	2.21237e-05	1.99753e-06	0.00895254	0.000687654	8	-1.98	-18.94	-37.67	0.26	0.00591734	0.0017838	P	-100.78	-1.71	58.59	0.000206629	0.4	0.000425888	P	P	P	P	P	P	P	P
AT1G07560	1	261090_at	1			leucine-rich repeat protein kinase, putative	T	S	E	R	11-8		-1.78443	1.35821	-1.31381	-1.82559	4.80581	-1.62027	0.0487418	0.244276	0.294057	0.0426096	0.000437682	0.0866072	0.0395369	6.73132e-05	0.812688		-1	0	-1	0.42	-	0.42		-1	-1	-1	0.87	0.28	0.35	A	A	A	A	A	A	A	A
AT5G64890	1	247205_at	1	PROPEP2	Elicitor peptide 2 precursor	PROPEP2 (Elicitor peptide 2 precursor)	T	S	E	R			0	0	0	1.00006	0	0	-	-	-	0.982578	-	-	0.421875	0.355918	0.421875		2.7	-3.3	-1.22	0.04	0.03	0.59		-9.7	-1.02	9.47	0.00321834	0.96	0.00340121	A	A	A	A	A	A	P	P
AT4G34950	1	253215_at	1			nodulin family protein	T	S	E	R	11-10		1.40919	1.39542	1.96641	-1.51689	2.09153	-1.94006	0.110142	0.11878	0.00940373	0.0624491	0.00624119	0.0103088	0.942892	8.25419e-05	0.00773186	10	1.26	-2.84	-2.24	0.46	0.02	0.04		-2.6	-4.81	-1.84	0.000682135	3.73795e-05	0.00699448	P	P	P	A	A	A	P	P
AT1G05230	1	264582_at	1	HDG2	HOMEODOMAIN GLABROUS 2	HDG2 (HOMEODOMAIN GLABROUS 2); DNA binding / transcription factor	T	S	E	R			0	-1.0027	-1.0027	1.23887	1.00887	-1.0147	-	0.984444	0.984444	0.154492	0.949007	0.915879	0.464534	0.297471	0.472892		1	-1	1	0.47	0.51	0.99		1.11	1.05	-1.05	0.03	0.19	0.24	A	A	A	M	P	P	A	A
AT1G05700	1	263232_at	1			leucine-rich repeat protein kinase, putative	T	S	E	R	11-8		-1.14643	7.02366	6.12655	-3.10315	14.984	-1.89239	0.659848	0.000433903	0.000655502	0.00758573	6.23768e-05	0.0715881	0.00408259	2.48319e-05	0.00391576		-1.02	0	-1.02	0.39	-	0.39		0	0	0	-	-	-	P	P	A	A	A	A	P	P
AT3G62270	1	251254_at	1			anion exchange family protein	T	S	E	R	10-9		-1.80721	1.11197	-1.62523	-1.10282	2.86887	-1.00498	0.00708957	0.511172	0.0171984	0.543561	0.000328484	0.975037	0.0524768	0.000131344	0.116004		1.2	-1.69	-1.4	0.82	0.56	0.68	X	3.96	1.5	-2.63	8.64528e-06	0.00839854	7.39888e-05	P	P	P	P	P	P	P	P
AT3G02850	1	258629_at	1	SKOR		SKOR; cyclic nucleotide binding / inward rectifier potassium channel/ outward rectifier potassium channel	T	S	E	R	14-10		-6.66918	-1.07536	-7.17179	-8.97971	4.6301	-4.72878	0.000377083	0.804368	0.000303469	0.000161058	0.00124909	0.00115937	0.000121923	0.000342655	0.295366	4	-30.52	-2.05	-62.73	0.00329687	0.32	0.00151856		-2.34	1.3	3.07	0.04	0.46	0.01	P	P	P	P	P	P	P	P
AT2G22980	1	267265_at	1	SCPL13	SERINE CARBOXYPEPTIDASE-LIKE 13	serine-type carboxypeptidase	T	S	E	R	12-13		-1.82747	-6.67523	-12.1988	-3.75331	-5.07808	-6.75803	0.0091988	1.48336e-05	2.63514e-06	0.000134045	3.86847e-05	1.42494e-05	5.42437e-06	0.0106727	0.00481749		-1.18	-1.07	-1.27	0.37	0.72	0.23		1.02	1.02	1	0.25	0.25	0.98	A	A	P	A	A	A	A	A
AT1G78090	1	260059_at	1	ATTPPB	TREHALOSE-6-PHOSPHATE PHOSPHATASE	ATTPPB (TREHALOSE-6-PHOSPHATE PHOSPHATASE); trehalose-phosphatase	T	S	E	R	14-9		-2.08912	-4.52594	-9.45521	-1.5922	5.61031	1.12406	0.00883756	0.000190513	1.7144e-05	0.0552208	8.62786e-05	0.577142	0.00103749	6.36473e-06	0.000362456	4	-12.82	-1.93	-24.77	6.21862e-05	0.02	2.27952e-05		-2.18	1.53	3.34	0.00364843	0.04	0.000341795	P	P	P	P	P	P	P	P
AT5G45080	1	248979_at	1	AtPP2-A6	Phloem protein 2-A6	AtPP2-A6 (Phloem protein 2-A6); carbohydrate binding	T	S	E	R	5-7		1.3994	1.05764	1.48006	-2.126	6.79229	-2.6643	0.127957	0.780141	0.0844737	0.00674248	3.70389e-05	0.00179456	0.182395	7.84469e-07	0.0064275		1	1.01	1.01	0.65	0.06	0.03		1.38	1.36	-1.01	0.17	0.19	0.93	P	P	A	A	M	P	M	A
AT2G17820	1	264790_at	1	ATHK1 | AHK1	histidine kinase 1 |	ATHK1 (histidine kinase 1); histidine phosphotransfer kinase/ osmosensor/ protein histidine kinase	T	S	E	R	13-9		-5.59227	-5.16423	-28.8797	-2.76207	5.29802	-2.27925	0.000240528	0.000316889	4.00852e-06	0.00428828	0.000289699	0.0115605	5.68026e-05	1.23977e-05	0.000862256	6	-21.38	1.1	-19.36	0.000281247	0.77	0.000323783		-2.82	-2.96	-1.04	0.0033795	0.00267849	0.84	P	P	P	P	P	P	P	P
AT1G15260	1	262598_at	1			unknown protein	T	S	E	R			-1.13437	-1.00671	-1.14199	1.08104	-1.00336	-1.00334	0.157814	0.935048	0.140034	0.359115	0.967432	0.967548	0.529009	0.762759	0.279783		-1	0	-1	0.99	-	0.99		0	0	0	-	-	-	A	A	A	A	A	A	A	M
AT3G19370	1	258017_at	1			LOCATED IN: plasma membrane; EXPRESSED IN: 23 plant structures; EXPRESSED DURING: 13 growth stages; CONTAINS InterPro DOMAIN/s: Protein of unknown function DUF869, plant (InterPro:IPR008587); BEST Arabidopsis thaliana protein match is: transport protein-r	T	S	E	R	13-9		-1.47941	-3.02844	-4.48032	-1.28822	1.89116	-1.01479	0.0196625	8.27992e-05	1.29593e-05	0.0899963	0.00194713	0.911587	0.000571835	4.34741e-05	0.000374489		-6.65	-1.63	-10.89	0.00914093	0.34	0.00375638	P	-3.08	-2.28	1.34	0.00366881	0.01	0.27	P	P	P	P	P	P	P	P
AT2G22190	1	263452_at	1			catalytic/ trehalose-phosphatase	T	S	E	R	10-10		-1.12594	1.0079	-1.11711	-1.18847	1.35131	1.13156	0.56827	0.969391	0.59359	0.412946	0.174424	0.552596	0.53113	0.353511	0.598642		-1.83	1	-1.82	0.01	0.97	0.01		1.15	2.21	1.92	0.58	0.01	0.03	P	P	P	P	P	P	P	P
AT1G68710	1	262275_at	1			haloacid dehalogenase-like hydrolase family protein	T	S	E	R			-3.81494	1.1594	-3.29045	-1.91889	2.27076	-1.60245	0.000719828	0.529398	0.00137189	0.0241623	0.00898824	0.0751348	0.00187753	0.0195861	0.11949		-1	1.28	1.28	0.99	0.2	0.17		-1.04	-1.13	-1.08	0.51	0.08	0.23	P	P	P	A	A	A	A	A
AT2G28780	1	266222_at	1			unknown protein	T	S	E	R	11-7		-8.78191	2.27845	-3.85434	-2.61063	16.4783	-2.82851	8.82239e-06	0.00256448	0.000161706	0.00113359	1.7801e-06	0.000727007	4.269e-05	7.66941e-07	0.00755595	6	-21.84	8.08	-2.7	0.00389709	0.02	0.14		11.99	-10.8	-129.56	2.89335e-07	3.80363e-07	3.94153e-09	P	P	P	P	P	P	A	A
AT3G01260	1	259264_at	1			aldose 1-epimerase/ carbohydrate binding / catalytic/ isomerase	T	S	E	R	14-10		-3.72104	-16.3614	-60.8813	-2.65728	2.5116	-4.32625	0.000176993	1.68563e-06	1.44474e-07	0.000964202	0.00133472	9.27038e-05	1.70335e-06	9.79969e-07	8.39413e-05		-14.99	-1	-15.06	0.01	0.99	0.01	P	-30.43	-16.41	1.85	8.58463e-06	2.9362e-05	0.05	P	P	P	P	A	P	P	P
AT1G31050	1	265160_at	1			transcription factor	T	S	E	R	13-8		-1.94976	-11.4509	-22.3264	-1.12427	2.76842	1.20262	0.000200832	6.13253e-08	1.29275e-08	0.232406	1.55593e-05	0.0799006	1.35107e-06	1.65159e-07	5.43256e-07	4	-3.75	-9.38	-35.26	0.03	0.00716762	0.000763404		-1	-1.36	-1.35	0.92	0.00696997	0.00779639	P	P	P	P	P	P	P	P
AT5G62360	1	247478_at	1			invertase/pectin methylesterase inhibitor family protein	T	S	E	R			-1.00501	1.03164	1.02649	-1.41104	1.0955	-2.42818	0.968056	0.803524	0.83445	0.026305	0.474553	0.000222031	0.00792264	0.000248391	0.00580476		-1.5	-3.39	-5.1	0.5	0.11	0.04	P	-51.42	-20.49	2.5	3.02566e-05	0.000149929	0.04	P	P	P	A	A	A	P	P
AT1G67110	1	264470_at	1	CYP735A2		CYP735A2; electron carrier/ heme binding / iron ion binding / monooxygenase/ oxygen binding	T	S	E	R	14-12		-2.92014	-2.38274	-6.95795	-2.06024	5.0636	-3.97107	0.0048626	0.0129847	0.000189313	0.0277463	0.0005334	0.00131454	0.000360869	6.57696e-06	0.381261	4	-2.93	-1.33	-3.91	0.00912525	0.33	0.00367828		-1.61	-3.31	-2.04	0.11	0.00315717	0.03	P	P	P	P	P	P	P	P
280	: Total
280	: Subtotal
[truncated: 84 more columns]

## Sheet: Gene Picker_up_reg
Gene picker : Paste bellow your list of AGI of interest
AT1G68050	<< your genes here !
AT1G49720	…..
AT4G30140	…
AT5G24470	..
AT3G20810	.
AT3G10870
AT4G33980
AT1G78390
AT5G54960
AT2G19990
AT1G11210
AT2G19970
AT1G27020
AT3G07650
AT5G61380
AT5G48250
AT1G54570
AT5G36150
AT1G56300
AT5G60100
AT2G47160
AT4G04450
AT2G21660
AT5G65980
AT5G65640
AT1G22770
AT5G36140
AT4G32780
AT1G67110
AT5G28080
AT5G42900
AT5G25350
AT5G45380
AT1G74770
AT2G15620
AT5G57710
AT1G64170
AT2G16365
AT2G36420
AT3G62270
AT3G44730
AT2G30400
AT5G57010
AT4G35900
AT1G04620
AT4G23980
AT3G04550
AT2G23910
AT5G17450
AT5G40450
AT3G20640
AT1G60750
AT2G29630
AT4G16146
AT2G40080
AT4G21410
AT2G23030
AT2G22190
AT1G49160
AT4G17785
AT1G67750
AT4G31910
AT1G05570
AT5G44910
AT2G28970
AT5G52310
AT4G12470
AT2G47240
AT2G02820
AT1G56430
AT3G12020
AT3G46640
AT2G44480
AT5G52790
AT4G37390
AT5G14650
AT3G09390
AT1G60680
AT3G01310
AT2G32240
AT1G08800
AT5G44700
AT5G65320
AT1G07550
AT4G26370
AT1G31050
AT4G33070
AT3G11980
AT3G55980
AT2G41850
AT1G30760
AT4G18197
AT1G12290
AT5G20710
AT2G28780
AT5G65800
AT5G25110
AT1G11170
AT1G47760
AT2G23170
AT5G14230
AT1G64940
AT1G53430
AT1G61480
AT3G26740
AT4G34131
AT1G05200
AT2G26820
AT2G05520
AT1G06460
AT5G16770
AT2G15900
AT1G05700
AT1G07560
AT4G00910
AT1G78090
AT1G03740
AT4G21390
AT4G34138
AT2G28210
AT1G68710
AT3G19370
AT5G57110
AT1G28050
AT2G26290
AT5G43440
AT5G55050
AT4G15550
AT1G51830
AT5G53460
AT5G07390
AT1G52320
AT5G22430
AT2G19190
AT1G48870
AT2G36090
AT4G34135
AT4G34900
AT2G17820
AT1G51890
AT2G28960
AT3G61160
AT4G08535
AT4G37295
AT1G15890
AT3G63110
AT5G06690
AT2G42850
AT3G02885
AT3G24300
AT3G14810
AT1G53940
AT3G59690
AT2G17060
AT1G51790
AT5G56620
AT3G28345
AT5G23240
AT5G20490
AT1G55920
AT2G29320
AT5G49850
AT4G02710
AT5G59660
AT5G67430
AT2G36410
AT3G14260
AT5G05320
AT2G39360
AT3G50970
AT5G48320
AT5G22890
AT4G36550
AT1G70880
AT1G13550
AT2G40230
AT1G70860
AT1G48540
AT1G17665
AT5G50630
AT1G67270
AT4G09420
AT3G60700
AT1G17060
AT3G24310
AT5G45080
AT1G72860
AT2G18050
AT1G67970
AT5G47550
AT1G54575
AT3G02850
AT4G31650
AT5G18370
AT5G02400
AT1G72450
AT4G34950
AT3G44260
AT1G04180
AT3G13898
AT5G64120
AT5G22250
AT5G39785
AT1G71030
AT1G55940
AT1G74930
AT5G53980
AT5G64700
AT4G17100
AT2G38920
AT1G11530
AT1G80840
AT2G15960
AT3G14185
AT3G58190
AT2G25735
AT3G01260
AT1G63520
AT2G33830
AT3G14440
AT5G36870
AT1G10060
AT1G28370
AT1G51850
AT1G55550
AT5G20470
AT5G46260
AT5G64890
AT1G13500
AT4G33500
AT2G28590
AT3G29320
AT1G53440
AT2G43590
AT5G49305
AT2G43500
AT1G05320
AT2G05380
AT2G30730
AT4G01735
AT1G51840
AT3G46730
AT3G23630
AT4G27820
AT4G09300
AT3G22810
AT5G52330
AT1G65190
AT1G48405
AT1G76952
AT2G34010
AT2G28560
AT2G28720
AT2G22980
AT2G33770
AT5G41140
AT3G04030
AT3G47730
AT5G46830
AT4G11310
AT3G01311
AT4G00670
AT2G10440
AT3G46616
AT1G65330
AT1G12110
AT3G50120
AT2G38465
AT4G21210
AT5G62360
AT1G28650
AT4G14760
AT4G04972
AT5G47160
AT2G28270
AT5G03890
AT1G07620
AT1G61230
AT2G02620
AT2G28690
AT2G42200
AT4G25490
AT4G39180
AT1G28990
AT3G28030
AT4G25433
AT1G47845
AT4G38340
AT1G66630
AT3G27410
AT4G36000
AT2G40130
AT1G63880
AT1G61190
AT3G24540
AT1G61750
AT1G64563
AT2G31480
AT5G10660
AT2G01200
AT2G15555
AT1G47400
AT2G47935
AT1G22210
AT4G06010
AT3G61290
AT1G10920
AT4G35520
AT1G51800
AT5G56200
AT2G44340
AT1G14550
AT4G03380
AT1G67290
AT1G68500
AT3G28310
AT1G64310
AT2G33350
AT2G34960
AT5G64690
AT2G02120
AT3G57740
AT1G04217
AT3G46330
AT5G43640
AT5G40590
AT5G38344
AT1G23520
AT5G47150
AT2G21140
AT5G46950
AT4G15480
AT4G18350
AT1G56555
AT2G22760
AT3G28007
AT5G66400
AT5G50490
AT1G15260
AT4G14103
AT1G18835
AT1G03630
AT1G73140
AT1G74290
AT5G24220
AT2G16890
AT2G35612
AT4G00872
AT1G35183
AT1G05230
AT4G17380
AT5G14345
AT3G45540
AT5G45570
AT3G15840
AT5G15840
AT5G55507
AT1G25422
AT2G25730
AT1G24996

## Sheet: Datasets down_reg
AGI Identifier /Tair	Is not ambiguous /Tair	Affy ID /Affy	Is not control /Affy	Symbol /Tair	Full name /Tair	Description /Tair	Tair link	SignalExpress link	e-FP Browser link	e-FP Browser root link	Significant col-slr cluster / Vanneste 2005 Plant Cell	LRI Significant col-slr cluster / Vanneste 2005 Plant Cell	Fold Change Col 0>2 hours	Fold Change Col 2>6 hours	Fold Change Col 0>6 hours	Fold Change slr 0>2 hours	Fold Change slr 2>6 hours	Fold Change slr 0>6 hours	P-Value Col 0>2 hours	P-Value Col 2>6 hours	P-ValueID Col 0>6 hours	P-Value slr 0>2 hours	P-Value slr 2>6 hours	P-Value slr 0>6 hours	P-value Treatment	P-value Genotype	P-value Interaction	Significant assymetric division gene cluster / De Smet 2008 Science	Fold change 0>2 hours LRI/NAA	Fold change 2>6 hours LRI/NAA	Fold change 0>6 hours LRI/NAA	P-Value J0121 0>2 hours	P-Value J0121 2>6 hours	P-Value J0121 0>6 hours	Significantly differentially expressed	XPP-PPP Fold Change	XPP-P Fold Change	PPP-P Fold Change	XPP-PPP P-Value	XPP-P P-Value	PPP-P P-Value	-	J02661	-	-	J0121	-	-	S17
Locus		Affymetrix ID									Lateral Root Initiation : Vanneste																	Asymmetric Division : D.Smet							Pericycle : Parizot
				Symbol			Links				Hit	Hit	Fold change						p-values						Annova			Hit	Fold change						Hit	Fold change						Mass 5 Flags
					Name						Global	LRI	Col			slr			Col			slr			p-values							p-value				xpp	xpp	ppp	p-value				p		xpp			ppp
						Description…							0-2h	2-6h	0-6h	0-2h	2-6h	0-6h	0-2h	2-6h	0-6h	0-2h	2-6h	0-6h					0-2	2-6	0-6	0-2h	2-6h	0-6h		ppp	p	ppp
AT3G22740	1	258322_at	1	HMT3		HMT3; homocysteine S-methyltransferase	T	S	E	R			-1.09665	-1.0001	-1.09676	-4.17032	1.0001	-5.63446	0.737859	0.999713	0.737591	0.00129388	0.999713	0.000444961	0.00700485	0.00649597	0.0120259		-1	0	-1	0.99	-	0.99		-1.47	0	1.47	0.01	-	0.01	A	A	A	A	A	A	P	P
AT4G15630	1	245304_at	1			integral membrane family protein	T	S	E	R			0	0	0	1.01783	0	0	-	-	-	0.129695	-	-	0.421875	0.355918	0.421875		-1	0	-1	0.99	-	0.99		0	-1.01	-1.01	-	0.25	0.25	A	A	A	A	A	A	A	A
AT3G29030	1	258003_at	1	ATHEXP ALPHA 1.4 | ATEXPA5 | ATEXP5	| ARABIDOPSIS THALIANA EXPANSIN A5 | ARABIDOPSIS THALIANA EXPANSIN 5	EXPA5 (EXPANSIN A5)	T	S	E	R			-1.00819	0	-1.00819	-1.00461	0	-1.00461	0.209268	-	0.209268	0.459868	-	0.459868	0.235877	0.716855	0.868302		-1.17	-1	-1.17	0.39	0.99	0.39		1.01	1.01	0	0.07	0.07	-	A	A	A	A	A	A	A	A
AT5G20790	1	246001_at	1			unknown protein	T	S	E	R			1.16449	-2.66615	-2.28955	3.90176	1.58917	2.16799	0.423259	0.00117637	0.00288209	0.000181402	0.0379914	0.00407282	0.00151046	0.000339236	0.00211543		-1.07	-1	-1.07	0.39	0.99	0.39		-1	0	1	0.78	-	0.78	A	A	A	A	A	A	A	A
AT3G52720	1	252011_at	1	ATACA1 | ACA1	A. THALIANA ALPHA CARBONIC ANHYDRASE 1 | ALPHA CARBONIC ANHYDRASE 1	ACA1 (ALPHA CARBONIC ANHYDRASE 1); carbonate dehydratase/ zinc ion binding	T	S	E	R			-1.15953	0	-1.15953	1	0	1	0.118748	-	0.118748	1	-	1	0.421875	0.355918	0.421875		1.12	-1.12	-1	0.19	0.2	0.93		1.21	-7.6	-9.23	0.37	3.96399e-05	2.26639e-05	P	P	P	A	A	A	A	A
AT2G43600	1	260558_at	1			glycoside hydrolase family 19 protein	T	S	E	R			0	0	0	0	0	0	-	-	-	-	-	-	-	-	-		-1.21	-1.08	-1.32	0.55	0.8	0.4		1.24	-3.76	-4.7	0.71	0.06	0.03	A	P	P	A	A	A	A	A
AT1G70720	1	260178_at	1			invertase/pectin methylesterase inhibitor family protein	T	S	E	R			0	0	0	0	0	0	-	-	-	-	-	-	-	-	-		-1.01	1	-1	0.41	0.69	0.68		0	0	0	-	-	-	A	A	A	A	A	A	A	A
AT3G58990	1	251524_at	1			aconitase C-terminal domain-containing protein	T	S	E	R	14-9		-1.42451	-10.954	-15.604	-1.82531	6.93408	-2.22018	0.353711	0.000371219	0.000165943	0.136648	0.00122005	0.0620998	0.00124745	8.70945e-06	0.0104755	4	-8.1	-2.18	-17.67	0.01	0.25	0.00471797		-1.67	-8.07	-4.82	0.00202232	4.48532e-07	2.67395e-06	P	P	P	M	A	A	P	P
AT1G70700	1	260205_at	1	TIFY7 | JAZ9	| JASMONATE-ZIM-DOMAIN PROTEIN 9	TIFY7	T	S	E	R			-1.11409	0	-1.11409	1.00303	-1.09427	-1.09427	0.2133	-	0.2133	0.970286	0.29049	0.29049	0.298502	0.214891	0.609306	4	-2.01	-1.21	-2.44	0.03	0.48	0.01	P	-4.69	-1.39	3.37	4.28436e-06	0.02	1.8974e-05	P	P	P	A	A	A	P	P
AT3G47420	1	252414_at	1			glycerol-3-phosphate transporter, putative / glycerol 3-phosphate permease, putative	T	S	E	R	13-4		-2.1482	-4.2978	-9.23252	1.83216	5.27463	1.82873	0.0015248	3.58018e-05	2.58734e-06	0.00507252	1.59262e-05	0.00515014	0.000500701	1.22064e-06	3.67393e-05		-2.02	-1.31	-2.66	0.13	0.54	0.05		-2.69	-12.47	-4.62	0.00695519	3.91215e-05	0.000733762	P	P	P	P	P	P	P	P
AT3G49620	1	252265_at	1	DIN11	DARK INDUCIBLE 11	DIN11 (DARK INDUCIBLE 11); iron ion binding / oxidoreductase	T	S	E	R			1.00898	-1.00898	0	-1.00054	-1.00898	-1.00878	0.323488	0.323488	-	0.950411	0.323488	0.333545	0.396465	0.595024	0.680798		-4.29	-1.2	-5.17	0.21	0.87	0.17		-3.11	1.88	5.88	0.05	0.24	0.01	A	M	A	A	A	A	P	P
AT3G62760	1	251231_at	1	ATGSTF13		ATGSTF13; glutathione transferase	T	S	E	R			0	0	0	0	0	0	-	-	-	-	-	-	-	-	-		-1	1.25	1.25	0.99	0.2	0.17		0	0	0	-	-	-	A	A	A	A	A	A	A	A
AT1G19670	1	255786_at	1	CORI1 | ATHCOR1 | ATCLH1	CORONATINE-INDUCED PROTEIN 1 | CORONATINE-INDUCED PROTEIN 1 | ARABIDOPSIS THALIANA CORONATINE-INDUCED PROTEIN 1	ATCLH1 (ARABIDOPSIS THALIANA CORONATINE-INDUCED PROTEIN 1); chlorophyllase	T	S	E	R			0	0	0	0	0	0	-	-	-	-	-	-	-	-	-		-1	0	-1	0.99	-	0.99		0	0	0	-	-	-	A	A	A	A	A	A	A	A
AT3G59710	1	251480_at	1			short-chain dehydrogenase/reductase (SDR) family protein	T	S	E	R			0	0	0	-1.101	0	-1.101	-	-	-	0.118966	-	0.118966	0.421875	0.355918	0.421875		-1	0	-1	0.62	-	0.62	P	-1.62	-1.05	1.54	0.03	0.79	0.05	P	A	A	A	A	A	P	P
AT4G04840	1	255298_at	1			methionine sulfoxide reductase domain-containing protein / SeIR domain-containing protein	T	S	E	R			-1.36223	1.04275	-1.30637	1.01852	-1.24245	1.25877	0.296382	0.88244	0.361424	0.948294	0.453383	0.427979	0.742155	0.0256108	0.491997	8	-2.26	-2.4	-5.46	0.00391513	0.00426296	0.000188466	P	-4.05	-3.9	1.03	0.00734701	0.00831712	0.92	P	P	P	M	A	A	P	P
AT5G39080	1	249493_at	1			transferase family protein	T	S	E	R			-2.67347	-1.08823	-2.90935	-1.30572	0	-1.30572	0.0267911	0.813878	0.0192215	0.466455	-	0.466455	0.0678039	0.347423	0.294044		-1.64	-1.03	-1.7	0.35	0.95	0.32		1.33	4.61	3.44	0.12	5.79358e-05	0.000204798	A	A	A	A	A	P	P	P
AT1G16390	1	262730_at	1	ATOCT3	ARABIDOPSIS THALIANA ORGANIC CATION/CARNITINE TRANSPORTER 3	ATOCT3 (ARABIDOPSIS THALIANA ORGANIC CATION/CARNITINE TRANSPORTER 3); carbohydrate transmembrane transporter/ sugar:hydrogen symporter	T	S	E	R			0	0	0	0	0	0	-	-	-	-	-	-	-	-	-		-1	0	-1	0.99	-	0.99		0	0	0	-	-	-	A	A	A	A	A	A	A	A
AT1G62560	1	265121_at	1			FMO GS-OX3 (FLAVIN-MONOOXYGENASE GLUCOSINOLATE S-OXYGENASE 3); 3-methylthiopropyl glucosinolate S-oxygenase/ 4-methylthiopropyl glucosinolate S-oxygenase/ 5-methylthiopropyl glucosinolate S-oxygenase/ 6-methylthiopropyl glucosinolate S-oxygenase/ 7-methyl	T	S	E	R	9-7		1.2055	-1.19974	1.00481	-1.367	3.93055	1.02977	0.581385	0.590885	0.988573	0.366635	0.00453784	0.930192	0.939233	0.000396873	0.499209		-1.01	0	-1.01	0.4	-	0.4		1	1	0	0.37	0.37	-	A	A	A	A	A	A	A	A
AT5G63530	1	247331_at	1	ATFP3		ATFP3; metal ion binding / transition metal ion binding	T	S	E	R			-1.15698	1.0181	-1.13641	-1.00731	1.03796	1.01211	3.43776e-05	0.258342	7.63954e-05	0.631425	0.039406	0.435504	0.000809296	0.0173452	0.00078019		-1.46	-1.12	-1.64	0.28	0.74	0.18	X	2.56	1.52	-1.67	0.0022787	0.06	0.03	P	P	P	P	P	P	P	M
AT1G65860	1	261913_at	1			FMO GS-OX1 (FLAVIN-MONOOXYGENASE GLUCOSINOLATE S-OXYGENASE 1); 3-methylthiopropyl glucosinolate S-oxygenase/ 4-methylthiopropyl glucosinolate S-oxygenase/ 5-methylthiopropyl glucosinolate S-oxygenase/ 6-methylthiopropyl glucosinolate S-oxygenase/ 7-methyl	T	S	E	R			0	0	0	-1.25377	0	-1.25377	-	-	-	0.118656	-	0.118656	0.421875	0.355918	0.421875		-1.22	1	-1.22	0.13	0.98	0.13		0	-1.12	-1.12	-	0.24	0.24	A	M	A	A	A	A	A	A
AT1G62500	1	265117_at	1			protease inhibitor/seed storage/lipid transfer protein (LTP) family protein	T	S	E	R			-1.00059	0	-1.00059	-1.55481	0	-1.70736	0.998474	-	0.998474	0.184843	-	0.118606	0.470328	0.284939	0.471806		1.08	-1.08	-1	0.18	0.2	0.97		0	0	0	-	-	-	A	A	M	A	A	A	A	A
AT2G20515	1	263373_at	1			unknown protein	T	S	E	R			0	0	0	-1.1097	0	-1.1097	-	-	-	0.118911	-	0.118911	0.421875	0.355918	0.421875		-1	0	-1	0.99	-	0.99	X	2.07	1.3	-1.58	0.00253828	0.12	0.02	P	P	P	P	P	P	A	A
AT1G24100	1	264873_at	1	UGT74B1	UDP-glucosyl transferase 74B1	UGT74B1 (UDP-glucosyl transferase 74B1); UDP-glycosyltransferase/ thiohydroximate beta-D-glucosyltransferase/ transferase, transferring glycosyl groups	T	S	E	R			-1.88061	-1.6148	-3.03681	-1.61685	2.52681	-1.17243	0.000694336	0.00306746	2.44383e-05	0.00302612	7.37267e-05	0.174617	0.000320618	1.19596e-05	0.00166765	4	-7.94	-1.63	-13.01	0.01	0.41	0.00544312	P	-5.18	-3.83	1.35	0.00018582	0.000597153	0.2	P	P	P	P	P	P	P	P
AT2G02450	1	266175_at	1	ANAC035 | anac034	Arabidopsis NAC domain containing protein 35 | Arabidopsis NAC domain containing protein 34	ANAC035 (Arabidopsis NAC domain containing protein 35); transcription factor	T	S	E	R			-1.34399	-2.87987	-3.87054	2.2517	1.20687	3.44734	0.372463	0.0124521	0.00387747	0.0364059	0.563086	0.00602279	0.391214	0.565646	0.00366476		-1	0	-1	0.99	-	0.99		1.01	1.01	0	0.25	0.25	-	A	A	A	A	A	A	A	A
AT4G31330	1	253525_at	1			unknown protein	T	S	E	R			-13.1356	-2.94381	-38.6688	-3.26695	8.01411	-2.01854	7.62814e-07	0.000166548	8.13193e-08	9.62119e-05	2.94356e-06	0.00188377	1.37467e-06	1.06422e-06	2.18304e-05	4	-14.02	-1.14	-16.03	0.000770276	0.72	0.000625669	P	-29.82	-22.08	1.35	3.99846e-07	7.19781e-07	0.11	P	P	P	A	A	A	P	P
AT3G05950	1	258746_at	1			germin-like protein, putative	T	S	E	R			0	0	0	-1.00132	0	-1.00132	-	-	-	0.648485	-	0.648485	0.421875	0.355918	0.421875		-1.2	-1	-1.2	0.28	0.99	0.28		-1.31	-1	1.3	0.23	0.96	0.24	P	P	A	A	A	A	P	P
AT5G19110	1	249971_at	1			extracellular dermal glycoprotein-related / EDGP-related	T	S	E	R			1.00358	-1.00358	0	-1.00968	-1.00358	-1.00968	0.590296	0.590296	-	0.17387	0.590296	0.17387	0.544385	0.576653	0.333532		-1.93	-1.51	-2.92	0.01	0.09	0.00256823	P	-1.96	-1.86	1.05	0.00179823	0.00275412	0.7	P	P	P	P	P	P	P	P
AT5G22390	1	249932_at	1			unknown protein	T	S	E	R			-1.00172	1.04569	1.0439	-1.10104	1.00959	-1.09059	0.977802	0.477751	0.494156	0.152098	0.877091	0.190495	0.561513	0.597369	0.367474		1.09	-1.09	-1	0.17	0.2	0.99		1.02	-1.03	-1.06	0.64	0.5	0.27	A	A	A	A	A	A	A	A
AT5G16190	1	246494_at	1	CSLA11 | ATCSLA11	CELLULOSE SYNTHASE LIKE A11 |	ATCSLA11; cellulose synthase/ transferase, transferring glycosyl groups	T	S	E	R			1.13925	-1.14612	-1.00603	-2.02027	-1.13933	-1.94591	0.372214	0.351994	0.966085	0.00164885	0.371975	0.00220482	0.0305543	0.0851463	0.0131856	4	-1.68	-2.03	-3.41	0.13	0.07	0.01	X	3.51	3.45	-1.01	0.0043777	0.0047285	0.94	A	P	P	P	P	P	P	P
AT3G02140	1	259076_at	1	TMAC2 | AFP4	TWO OR MORE ABRES-CONTAINING GENE 2 | ABI FIVE BINDING PROTEIN 4	TMAC2 (TWO OR MORE ABRES-CONTAINING GENE 2)	T	S	E	R			1.10977	1.1466	1.27246	1.018	-1.10208	-1.73463	0.172086	0.086924	0.0106263	0.800751	0.198462	0.000126651	0.0122918	0.000620383	0.000389972		1.1	-2.67	-2.41	0.87	0.21	0.22		-2.59	1.2	3.12	3.68676e-05	0.09	1.23383e-05	P	P	P	P	P	P	P	P
AT5G62430	1	247452_at	1	CDF1	CYCLING DOF FACTOR 1	CDF1 (CYCLING DOF FACTOR 1); DNA binding / protein binding / transcription factor	T	S	E	R			1.09212	-1.61629	-1.47995	1.82492	1.39992	1.54437	0.755144	0.123011	0.194408	0.064862	0.257281	0.156055	0.231105	0.0360954	0.191763		-1.07	-2.55	-2.75	0.79	0.03	0.01	P	-2.69	-1.69	1.58	0.0023478	0.03	0.06	P	P	P	P	P	P	P	P
AT3G44440	1	252660_at	1			unknown protein	T	S	E	R			-1.3623	1.01143	-1.34691	1.45807	-1.14518	-1.17284	0.297915	0.968077	0.314551	0.213234	0.636121	0.579235	0.417506	0.951346	0.270798		1.03	-1.05	-1.01	0.2	0.12	0.57		1.36	1.31	-1.03	0.42	0.47	0.92	A	P	P	A	A	A	P	A
AT3G19430	1	258008_at	1			late embryogenesis abundant protein-related / LEA protein-related	T	S	E	R			-1.95201	1.0018	-1.94851	-3.23698	1.04196	-3.10949	0.17917	0.996896	0.180183	0.0356524	0.929055	0.0404589	0.0488082	0.519051	0.703652		-1.25	1.06	-1.18	0.2	0.73	0.33		14.52	-3.45	-50.16	0.002658	0.06	0.000328816	P	P	P	P	P	P	A	A
AT3G57520	1	251642_at	1	AtSIP2	Arabidopsis thaliana seed imbibition 2	AtSIP2 (Arabidopsis thaliana seed imbibition 2); hydrolase, hydrolyzing O-glycosyl compounds	T	S	E	R			3.50779	1.55708	5.46191	1.11307	1.50555	1.56417	0.00144105	0.107015	0.000262895	0.665648	0.131024	0.104123	0.00236914	0.0259165	0.0204128		-1.02	-1.89	-1.94	0.94	0.15	0.11	X	1.52	1.27	-1.19	0.04	0.18	0.31	P	P	P	P	P	P	P	P
AT1G52100	1	265051_at	1			jacalin lectin family protein	T	S	E	R			-1.05444	1.01497	-1.03888	-1.04069	1.02928	-1.0091	0.265763	0.743581	0.412084	0.392343	0.530106	0.841454	0.403387	0.970258	0.90258		-1	1.05	1.05	0.9	0.2	0.2		-1	-1.02	-1.02	0.99	0.25	0.25	A	A	A	A	A	A	A	A
AT4G37160	1	246229_at	1	sks15	SKU5 Similar 15	sks15 (SKU5 Similar 15); copper ion binding / oxidoreductase	T	S	E	R			0	0	0	-1.25945	0	-1.25945	-	-	-	0.118654	-	0.118654	0.421875	0.355918	0.421875		-1.04	0	-1.04	0.39	-	0.39		2.95	-4.05	-11.98	0.18	0.09	0.01	P	P	P	M	P	P	P	P
AT1G21440	1	260902_at	1			mutase family protein	T	S	E	R	14-8		-1.01932	-16.7634	-17.0873	-1.61102	2.1854	-2.6868	0.937661	1.1787e-05	1.13009e-05	0.0857412	0.0142961	0.00481606	6.27872e-05	4.23745e-06	0.00123167	4	-5.06	-3.13	-15.86	0.00369692	0.01	0.000410046		-5.28	-25.89	-4.9	0.00102873	2.00033e-05	0.00132073	P	P	P	P	M	P	P	P
AT2G46650	1	266326_at	1	B5 #1		CB5-C (CYTOCHROME B5 ISOFORM C); heme binding	T	S	E	R	14-9		-1.87089	-6.60385	-12.3551	-1.85854	4.83099	-1.99182	0.028218	9.75446e-05	1.69608e-05	0.029398	0.000284446	0.0192645	0.00019424	2.79386e-06	0.00202642	4	-3.27	-13.98	-45.75	0.03	0.00286414	0.00042089		-20.69	-31.03	-1.49	4.71725e-05	2.19102e-05	0.24	P	P	P	P	P	P	P	P
AT5G09980	1	250455_at	1	PROPEP4	Elicitor peptide 4 precursor	PROPEP4 (Elicitor peptide 4 precursor)	T	S	E	R			-1.04745	0	-1.04745	-1.08176	1.12688	1.02596	0.618805	-	0.618805	0.407542	0.223522	0.781793	0.614635	0.297052	0.727565	4	-4.2	-1.7	-7.16	0.00442865	0.13	0.00123315	X	1.52	1.22	-1.24	0.03	0.23	0.21	P	P	P	P	P	P	P	P
AT4G12030	1	254862_at	1			bile acid:sodium symporter family protein	T	S	E	R	11-9		1.2328	-10.7028	-8.6817	-1.80623	4.15608	-2.21483	0.542634	0.000241518	0.000412581	0.115845	0.00393218	0.0474707	0.0016095	1.06794e-05	0.0109994		-3.47	-3.92	-13.62	0.14	0.14	0.01		-3.45	-3.9	-1.12	0.000164642	9.46689e-05	0.47	P	P	P	P	P	P	P	P
AT5G35740	1	249718_at	1			glycosyl hydrolase family protein 17	T	S	E	R			-1.04569	-1.04896	-1.09689	-1.69694	-1	-1.83059	0.390244	0.360048	0.101809	2.11708e-05	1	9.21369e-06	0.000140967	0.000227079	0.000591136		-1.05	0	-1.05	0.39	-	0.39		0	-1.01	-1.01	-	0.5	0.5	A	A	A	A	A	A	A	A
AT3G48460	1	252363_at	1			GDSL-motif lipase/hydrolase family protein	T	S	E	R			0	0	0	0	0	0	-	-	-	-	-	-	-	-	-		-1.3	-1.18	-1.55	0.49	0.68	0.28		-1.07	-4.14	-3.84	0.85	0.01	0.01	P	P	P	P	P	P	P	P
AT1G15290	1	262577_at	1			binding	T	S	E	R			-1.67632	-4.62248	-7.74875	-1.25667	1.02572	-1.25431	0.017694	5.36558e-05	8.92818e-06	0.20838	0.881294	0.211707	0.000220859	0.00422579	0.000567401		-1.96	-1.13	-2.24	0.26	0.83	0.19		1.37	2.08	1.51	0.26	0.02	0.15	P	P	P	P	P	P	P	P
AT3G21720	1	257947_at	1			ICL (ISOCITRATE LYASE); catalytic/ isocitrate lyase	T	S	E	R			-2.89553	1.82547	-1.58618	-1.76282	8.3839	1.18688	0.230636	0.480203	0.585279	0.505083	0.0356061	0.837721	0.395788	0.038942	0.856306		-1	0	-1	0.99	-	0.99		0	0	0	-	-	-	A	A	A	A	A	A	A	A
AT1G11080	1	260475_at	1	scpl31	serine carboxypeptidase-like 31	scpl31 (serine carboxypeptidase-like 31); serine-type carboxypeptidase	T	S	E	R			-1.48964	-19.9384	-29.701	1.85135	6.41639	3.25726	0.332799	0.000153568	7.26633e-05	0.153304	0.00223635	0.0191222	0.00878375	8.32953e-05	0.000426032		-2.15	-1.01	-2.19	0.25	0.97	0.24		-4.51	-14.17	-3.13	0.00124886	4.75752e-05	0.00521967	P	P	P	P	A	A	P	P
AT4G33660	1	253302_at	1			unknown protein	T	S	E	R	12-5		-1.09745	-2.6999	-2.96301	1.89724	-1.55418	1.5706	0.547094	0.000362972	0.000215642	0.00392781	0.021556	0.019572	0.00451677	0.0405356	0.00115396		-1.6	1.09	-1.46	0.26	0.83	0.35	P	-5.7	-2.29	2.48	0.00714276	0.11	0.08	P	P	P	P	M	P	P	P
AT3G62930	1	251195_at	1			glutaredoxin family protein	T	S	E	R	11-11		-1.30732	-2.74133	-3.5838	-1.38799	-1.00585	-1.60522	0.369933	0.00967296	0.00308073	0.280034	0.9839	0.136142	0.0138722	0.0364466	0.139533		-1.04	-1	-1.04	0.12	0.99	0.12		-1.06	1.17	1.25	0.6	0.18	0.08	A	A	A	A	A	A	P	P
AT5G23020	1	249867_at	1	MAM3 | MAM-L | IMS2	| METHYLTHIOALKYMALATE SYNTHASE-LIKE | 2-ISOPROPYLMALATE SYNTHASE 2	IMS2 (2-ISOPROPYLMALATE SYNTHASE 2); 2-isopropylmalate synthase/ methylthioalkylmalate synthase	T	S	E	R	14-9		-1.21487	-20.6349	-25.0689	-2.13864	2.83132	-2.29021	0.357186	2.41832e-06	1.63024e-06	0.00713009	0.00144356	0.00469763	1.98318e-05	1.21428e-06	0.000111511	4	-5.56	-24.88	-138.36	0.01	0.00172428	0.000193394		-13.35	-86.43	-6.47	0.000829715	3.44944e-05	0.00465184	P	P	P	P	A	A	P	P
AT2G43100	1	266395_at	1			aconitase C-terminal domain-containing protein	T	S	E	R	14-9		1.21974	-12.9824	-10.6436	-1.58377	3.46222	-2.274	0.531782	9.46457e-05	0.000153139	0.173638	0.00522838	0.0316335	0.000625197	7.68522e-06	0.00647746	4	-6.12	-2.38	-14.61	0.01	0.13	0.00248908		-2.57	-26.26	-10.21	4.8199e-05	1.94603e-08	1.71959e-07	P	P	P	M	A	A	P	P
ATCG00150	1	244995_at	1	ATPI		Encodes a subunit of ATPase complex CF0, which is a proton channel that supplies the proton motive force to drive ATP synthesis by CF1 portion of the complex.	T	S	E	R			1.3736	-1.33701	1.02737	1.14294	-1.40475	1.14817	0.0491784	0.0658458	0.843496	0.345707	0.038682	0.330634	0.138479	0.057313	0.366266		1.63	-1.12	1.45	0.49	0.88	0.59	X	4.31	1.72	-2.49	0.00238584	0.11	0.02	P	P	P	P	P	M	M	A
AT1G67600	1	260201_at	1			FUNCTIONS IN: molecular_function unknown; INVOLVED IN: biological_process unknown; LOCATED IN: endomembrane system; EXPRESSED IN: 9 plant structures; EXPRESSED DURING: 4 anthesis, C globular stage, petal differentiation and expansion stage, D bilateral st	T	S	E	R			-1.0068	-1.00057	-1.00738	1.02403	1.24104	1.14853	0.960729	0.99668	0.957415	0.863214	0.150559	0.333286	0.772954	0.15409	0.742648		-1	0	-1	0.99	-	0.99		-1.21	0	1.21	0.19	-	0.19	A	A	A	A	A	A	P	M
AT3G19710	1	257021_at	1	BCAT4	BRANCHED-CHAIN AMINOTRANSFERASE4	BCAT4 (BRANCHED-CHAIN AMINOTRANSFERASE4); catalytic/ methionine-oxo-acid transaminase	T	S	E	R	14-7		2.02526	-73.4224	-36.2533	-2.05088	4.59565	-3.24387	0.123991	2.28967e-05	6.85424e-05	0.11856	0.00759741	0.0235344	0.000260942	4.37293e-06	0.00175084	4	-3.87	-19.81	-76.77	0.04	0.00407799	0.000605822		0	-83.38	-83.38	-	1.18574e-07	1.18574e-07	P	P	P	P	P	A	P	A
ATCG00330	1	245005_at	1	RPS14	chloroplast ribosomal protein S14	30S chloroplast ribosomal protein S14	T	S	E	R			1.01873	-1.1176	-1.09706	1.02025	-1.1176	1.02025	0.826432	0.216886	0.294808	0.81279	0.216886	0.81279	0.658714	0.176337	0.58499		1.22	1.58	1.94	0.82	0.64	0.47		3.44	-1.77	-6.11	0.01	0.18	0.00279347	P	P	P	P	P	P	A	A
AT1G66980	1	255913_at	1			protein kinase family protein / glycerophosphoryl diester phosphodiesterase family protein	T	S	E	R			0	0	0	1.00122	0	0	-	-	-	0.672255	-	-	0.421875	0.355918	0.421875		-1.04	1	-1.04	0.39	0.99	0.39		1.04	1.04	0	0.24	0.24	-	P	P	A	A	M	A	A	A
AT1G64970	1	262875_at	1	VTE4 | TMT1 | G-TMT	VITAMIN E DEFICIENT 4 | | GAMMA-TOCOPHEROL METHYLTRANSFERASE	G-TMT (GAMMA-TOCOPHEROL METHYLTRANSFERASE); tocopherol O-methyltransferase	T	S	E	R			-1.47405	-1.26736	-1.86815	1.60844	-1.25747	1.49851	0.481213	0.663124	0.270981	0.392913	0.673446	0.463578	0.918263	0.256197	0.406359		-1.07	1.1	1.02	0.49	0.4	0.8		1.03	-1	-1.04	0.44	0.88	0.36	A	P	A	A	A	A	A	P
AT2G31790	1	263477_at	1			UDP-glucoronosyl/UDP-glucosyl transferase family protein	T	S	E	R	14-10		-1.24889	-8.80033	-10.9906	-2.19551	3.08071	-1.97034	0.449873	0.000152519	8.52804e-05	0.0270449	0.00560323	0.0466406	0.000762934	2.16919e-05	0.00329244	4	-4	-3.26	-13.06	0.01	0.04	0.0018068		-3.05	-6.84	-2.23	0.00216316	0.000100199	0.01	P	P	P	A	A	A	P	P
ATCG00210	1	245000_at	1	YCF6		hypothetical protein	T	S	E	R			1.36736	1.08814	1.48787	1.09299	-1.68336	1.27258	0.398059	0.814611	0.291277	0.805089	0.179266	0.510064	0.48911	0.0321404	0.904293		-1.36	1.86	1.36	0.64	0.41	0.64		2.76	-2.37	-6.58	0.04	0.07	0.00334807	P	P	P	P	A	A	A	A
AT3G17790	1	258158_at	1	PAP17 | ATPAP17 | ATACP5	| |	PAP17; acid phosphatase/ phosphatase/ protein serine/threonine phosphatase	T	S	E	R	12-4		-2.6198	-4.45132	-11.6616	1.84179	2.44447	1.76096	0.0021199	0.000180689	8.68592e-06	0.0184665	0.00312314	0.0251783	0.00128763	0.000258633	0.000134463		-5.3	-1.77	-9.42	0.00113015	0.07	0.00032476		-1.17	-1.08	1.08	0.56	0.76	0.77	P	P	P	P	P	P	P	P
AT1G17200	1	262539_at	1			integral membrane family protein	T	S	E	R			0	0	0	0	0	0	-	-	-	-	-	-	-	-	-		-1	0	-1	0.99	-	0.99		0	0	0	-	-	-	P	P	P	P	P	A	A	P
AT5G20150	1	246071_at	1	SPX1 | ATSPX1	SPX DOMAIN GENE 1 | ARABIDOPSIS THALIANA SPX DOMAIN GENE 1	SPX1 (SPX DOMAIN GENE 1)	T	S	E	R			1.3551	-4.51481	-3.33173	1.38048	3.30071	1.76977	0.406658	0.00380647	0.0111387	0.38023	0.0115349	0.142957	0.117016	0.000306621	0.0191513		-3.94	-1.79	-7.08	0.1	0.46	0.03	P	-4.19	-3.33	1.25	0.01	0.03	0.63	P	P	P	P	P	P	P	P
AT5G05730	1	250738_at	1	WEI2 | TRP5 | ASA1 | AMT1	WEAK ETHYLENE INSENSITIVE 2 | TRYPTOPHAN BIOSYNTHESIS 5 | ANTHRANILATE SYNTHASE ALPHA SUBUNIT 1 | A-METHYL TRYPTOPHAN RESISTANT 1	ASA1 (ANTHRANILATE SYNTHASE ALPHA SUBUNIT 1); anthranilate synthase	T	S	E	R			1.06686	-1.19529	-1.12038	-1.41167	1.20567	1.03424	0.638855	0.220339	0.418252	0.0368303	0.201297	0.805856	0.387082	0.148374	0.0648787		-2.78	-1.99	-5.55	0.01	0.06	0.00174754	P	-3.48	-2.98	1.16	0.000389025	0.000809472	0.44	P	P	P	P	P	P	P	P
AT1G65620	1	264626_at	1	LBD6 | AS2	LOB DOMAIN-CONTAINING PROTEIN 5 | ASYMMETRIC LEAVES 2	AS2 (ASYMMETRIC LEAVES 2); protein binding	T	S	E	R			-1.01634	0	-1.01634	1	1.01753	1.01753	0.177906	-	0.177906	1	0.152654	0.152654	0.487806	0.952077	0.169094		-1.48	0	-1.48	0.39	-	0.39		0	-1	-1	-	0.26	0.26	A	A	A	A	A	A	A	A
AT1G18330	1	261663_at	1	EPR1	EARLY-PHYTOCHROME-RESPONSIVE1	EPR1 (EARLY-PHYTOCHROME-RESPONSIVE1); DNA binding / transcription factor	T	S	E	R	12-10		-2.72473	-1.26789	-3.45467	-3.16708	-1.31674	-2.15991	0.00116463	0.236174	0.000352331	0.000534157	0.177349	0.00461033	0.00032313	0.0103312	0.129074		-1.42	1.06	-1.33	0.33	0.86	0.42		1.31	1.63	1.24	0.42	0.17	0.52	P	P	P	P	P	P	P	P
AT3G22231	1	256766_at	1	PCC1	PATHOGEN AND CIRCADIAN CONTROLLED 1	PCC1 (PATHOGEN AND CIRCADIAN CONTROLLED 1)	T	S	E	R			0	0	0	-1.04409	-1	-1.10963	-	-	-	0.542166	1	0.168287	0.596391	0.220279	0.596391		1	-1	-1	0.74	0.76	0.99		0	0	0	-	-	-	A	A	A	A	A	A	A	A
ATMG00660	1	244903_at	1	ORF149		hypothetical protein	T	S	E	R			-1.03349	0	-1.03349	1.01414	0	-1.0148	0.324916	-	0.324916	0.664718	-	0.65034	0.597427	0.856228	0.604551		-1.01	1.63	1.61	0.98	0.6	0.58	X	4.32	2.07	-2.08	0.0001519	0.00659781	0.00642233	P	P	P	P	P	P	P	P
AT5G65990	1	247120_at	1			amino acid transporter family protein	T	S	E	R	7-4		-1.0447	-3.7657	-3.93401	5.5763	-2.1472	2.13351	0.902288	0.0071289	0.00610585	0.00193474	0.0639506	0.0656748	0.00967565	0.237951	0.0116574		-1.64	-1.44	-2.39	0.41	0.56	0.18	X	3.35	2.47	-1.35	7.37706e-07	4.55858e-06	0.00274244	P	P	P	P	P	P	P	P
AT2G46420	1	263787_at	1			unknown protein	T	S	E	R			1.85353	-1.99109	-1.07421	3.20979	1.04327	2.16049	0.317117	0.26873	0.903747	0.0830048	0.942928	0.221383	0.180309	0.341159	0.617646		-1.85	-1	-1.86	0.4	0.99	0.39	X	8.13	3.07	-2.64	0.00028912	0.0079143	0.01	P	P	P	P	P	P	P	P
AT2G47450	1	245123_at	1	CPSRP43 | CAO	CHLOROPLAST SIGNAL RECOGNITION PARTICLE 43 | CHAOS	CAO (CHAOS); chromatin binding	T	S	E	R			-3.2309	-2.56382	-8.28342	-2.22367	-1.02027	-1.89773	0.000543415	0.00182051	1.60335e-05	0.00423924	0.917141	0.0120402	0.000143383	0.588333	0.00405186		-1.11	-1.03	-1.15	0.4	0.81	0.29	P	-5.75	0	5.75	0.000572588	-	0.000572588	A	A	A	A	A	A	P	P
AT3G26570	1	257311_at	1	PHT2;1 | ORF02	PHOSPHATE TRANSPORTER 2;1 |	PHT2;1 (PHOSPHATE TRANSPORTER 2;1); low affinity phosphate transmembrane transporter	T	S	E	R			-1.06582	-1.19407	-1.27267	1.06661	1.09073	1.27038	0.697951	0.298941	0.172119	0.694668	0.598916	0.174897	0.999936	0.892059	0.178669		-2.31	-1.41	-3.27	0.12	0.51	0.05	P	-9.76	-1.72	5.65	1.53457e-05	0.03	8.14759e-05	A	M	P	A	A	A	P	P
AT2G41290	1	266391_at	1			strictosidine synthase family protein	T	S	E	R			1.06616	-1.01722	1.04811	-1.0571	3.29442	3.1008	0.865431	0.963936	0.901025	0.883201	0.0150656	0.0187851	0.111704	0.0863816	0.119437		-1.48	-1.01	-1.51	0.11	0.93	0.1		2.51	-1.26	-3.18	0.00497588	0.32	0.00155094	P	P	P	P	P	P	P	P
AT1G49010	1	260769_at	1			myb family transcription factor	T	S	E	R			-1.01319	1.21001	1.19425	1.12504	-1.2187	-1.08382	0.939545	0.292143	0.323804	0.503219	0.275969	0.644205	0.893863	0.133704	0.336192		-1	0	-1	0.99	-	0.99		1.89	1.89	0	8.49799e-05	8.49799e-05	-	A	M	A	P	A	P	A	A
AT2G22860	1	266799_at	1	ATPSK2	PHYTOSULFOKINE 2 PRECURSOR	ATPSK2 (PHYTOSULFOKINE 2 PRECURSOR); growth factor	T	S	E	R	13-12		-1.17575	-10.4554	-12.2928	1.46632	-2.61833	-3.04699	0.69695	0.000798408	0.00054871	0.370235	0.0488261	0.0286718	0.000967029	0.0370576	0.131475		-1.51	-1.66	-2.52	0.12	0.09	0.01	P	-3.37	-3.13	1.07	0.000160591	0.000232055	0.64	P	P	P	P	P	P	P	P
AT1G73010	1	262369_at	1			phosphatase	T	S	E	R	9-7		-2.71326	-1.11762	-3.03239	-1.16598	12.9139	2.3699	0.0510496	0.798339	0.035123	0.724866	0.000649915	0.0809733	0.221951	0.000613816	0.0488908		-1.24	-1.07	-1.33	0.53	0.85	0.41	X	3.21	1.17	-2.74	0.00105978	0.47	0.00231617	P	P	P	P	P	P	P	P
AT5G62210	1	247463_at	1			embryo-specific protein-related	T	S	E	R			-1.07341	2.96679	2.76389	2.03577	25.8534	24.5968	0.878775	0.047849	0.0599184	0.158878	0.000240191	0.000262852	0.00136415	0.0111395	0.0409039		-1.23	-1.24	-1.53	0.66	0.69	0.4		1.43	1.44	1	0.000439592	0.00043232	0.98	A	A	A	A	A	A	A	A
AT1G34640	1	262411_at	1			unknown protein	T	S	E	R			-1.00098	1.00098	0	1.15304	1.00098	-1.00098	0.976603	0.976603	-	0.00361508	0.976603	0.976603	0.0356676	0.044555	0.0337511		1	0	1	0.99	-	0.99		1.04	-1.61	-1.69	0.83	0.05	0.04	A	P	M	A	A	A	A	A
AT1G26240	1	245875_at	1			proline-rich extensin-like family protein	T	S	E	R			-1.07492	-1.00981	-1.08546	1.40082	1.13638	-1.01033	0.757666	0.966632	0.726469	0.180281	0.588133	0.964865	0.563248	0.143697	0.462382		1.02	-1.02	-1	0.18	0.21	0.99		1.08	1.08	0	0.24	0.24	-	A	A	A	A	A	A	A	A
AT1G32540	1	256469_at	1	LOL1	LSD ONE LIKE 1	LOL1 (LSD ONE LIKE 1); DNA binding	T	S	E	R			0	1.0157	1.0157	0	0	0	-	0.13284	0.13284	-	-	-	0.421875	0.355918	0.421875		-1.02	-1	-1.02	0.39	0.99	0.39		1	1	0	0.37	0.37	-	A	A	A	A	A	A	A	A
AT3G27690	1	258239_at	1	LHCB2.4 | LHCB2.3 | LHCB2	| | LIGHT-HARVESTING CHLOROPHYLL B-BINDING 2	LHCB2.3; chlorophyll binding	T	S	E	R			-1.12666	0	-1.12666	-1.04937	0	-1.04937	0.118835	-	0.118835	0.493103	-	0.493103	0.219735	0.573027	0.714915		-1.24	1	-1.24	0.13	0.99	0.13		-1.22	-1.27	-1.03	0.38	0.31	0.87	A	P	A	A	A	A	P	P
AT4G19810	1	254543_at	1			glycosyl hydrolase family 18 protein	T	S	E	R	9-7		-1.22581	-1.11588	-1.36785	1.74224	9.76498	3.51859	0.367437	0.619233	0.18313	0.0358231	2.18195e-05	0.000738914	0.0571352	1.49477e-05	0.00663161		-1	0	-1	0.99	-	0.99		0	-1.01	-1.01	-	0.17	0.17	P	A	A	A	A	A	A	A
AT4G37800	1	253040_at	1			xyloglucan:xyloglucosyl transferase, putative / xyloglucan endotransglycosylase, putative / endo-xyloglucan transferase, putative	T	S	E	R	13-9		-2.25508	-2.38967	-5.38889	1.18546	-1.16631	-1.92588	0.139045	0.117216	0.0114418	0.73541	0.759721	0.219519	0.0392382	0.260472	0.328435		-1.08	1.04	-1.03	0.42	0.64	0.74		0	0	0	-	-	-	A	A	A	A	A	A	A	A
ATCG00160	1	244996_at	1	RPS2	RIBOSOMAL PROTEIN S2	Chloroplast ribosomal protein S2	T	S	E	R			1.04465	-1.17682	-1.12652	-1.17456	-1.02042	1.09067	0.724617	0.215848	0.351608	0.220692	0.869987	0.490289	0.792892	0.410879	0.14027		-1.22	1.58	1.29	0.55	0.25	0.46	X	2.86	1.54	-1.85	2.92261e-05	0.00442899	0.000666402	P	P	P	P	P	P	P	P
AT5G13140	1	245980_at	1			FUNCTIONS IN: molecular_function unknown; INVOLVED IN: biological_process unknown; EXPRESSED IN: 22 plant structures; EXPRESSED DURING: 13 growth stages; CONTAINS InterPro DOMAIN/s: Pollen Ole e 1 allergen and extensin (InterPro:IPR006041); BEST Arabidops	T	S	E	R			0	1.25582	1.25582	0	0	0	-	0.0123819	0.0123819	-	-	-	0.091951	0.104763	0.091951		-1.01	0	-1.01	0.4	-	0.4		1.04	1.04	0	0.24	0.24	-	A	A	A	A	A	A	A	A
AT4G13770	1	254687_at	1	REF2 | CYP83A1	REDUCED EPIDERMAL FLUORESCENCE 2 | CYTOCHROME P450 83A1	CYP83A1 (CYTOCHROME P450 83A1); oxidoreductase, acting on paired donors, with incorporation or reduction of molecular oxygen, NADH or NADPH as one donor, and incorporation of one atom of oxygen / oxygen binding	T	S	E	R	14-7		1.38559	-10.5557	-7.6182	-2.2256	5.50611	-3.95164	0.405045	0.000491147	0.00112916	0.0683258	0.00285234	0.0082531	0.0014476	5.98002e-06	0.0421423	4	-6.42	-14.66	-94.22	0.04	0.01	0.00165401		-1.13	-27.85	-24.6	0.56	1.9418e-06	2.46763e-06	P	P	P	A	A	A	A	A
AT5G25840	1	246860_at	1			unknown protein	T	S	E	R			-1.00107	0	-1.00107	1	0	1	0.708289	-	0.708289	1	-	1	0.421875	0.355918	0.421875		-1	0	-1	0.99	-	0.99		1.01	1.01	0	0.25	0.25	-	A	A	A	A	A	A	A	A
AT3G12320	1	256266_at	1			unknown protein	T	S	E	R			-1.48023	-2.47272	-3.6602	-1.60755	-1.81689	-2.12829	0.174175	0.0110079	0.00186947	0.110591	0.0560282	0.0237674	0.00469143	0.618794	0.274134		1.22	-1.19	1.02	0.58	0.65	0.94		1.38	-1.81	-2.52	0.09	0.01	0.00123293	P	P	P	P	P	P	P	P
AT3G51450	1	252114_at	1			strictosidine synthase family protein	T	S	E	R			1.17347	-1.23874	-1.05562	-1.35895	-1.16975	-1.60371	0.482919	0.355046	0.809008	0.200057	0.491311	0.0671176	0.299997	0.210779	0.334568		-2.32	-1.64	-3.82	0.17	0.42	0.05		-2.52	-1.81	1.38	0.08	0.22	0.49	P	P	P	P	P	P	P	P
AT5G24070	1	249766_at	1			peroxidase family protein	T	S	E	R			0	0	0	-1.01552	0	-1.01552	-	-	-	0.133165	-	0.133165	0.421875	0.355918	0.421875		1.07	1.15	1.23	0.6	0.35	0.16		2.34	-2.2	-5.17	0.32	0.35	0.08	A	P	P	A	A	A	A	A
AT5G23810	1	249791_at	1	AAP7		AAP7; amino acid transmembrane transporter	T	S	E	R			0	0	0	1.10351	1.0418	1.0418	-	-	-	0.144545	0.514296	0.514296	0.557293	0.238981	0.557293	4	-6.76	-1.23	-8.35	8.95576e-05	0.23	5.67705e-05		-1.92	-2.3	-1.19	0.1	0.05	0.63	P	P	P	P	P	P	P	P
AT1G18250	1	256125_at	1	ATLP-1		ATLP-1	T	S	E	R			1.32202	1.73593	2.29494	-2.51057	2.76888	-2.21784	0.322848	0.0755589	0.0171164	0.0109384	0.00685008	0.0203864	0.219494	0.000321042	0.0131866	3	-1.06	33.65	31.5	0.67	1.08641e-05	7.90843e-06		11.41	-1.11	-12.75	0.00129637	0.81	0.0010166	P	P	P	P	P	P	A	M
AT3G54500	1	251869_at	1			FUNCTIONS IN: molecular_function unknown; INVOLVED IN: biological_process unknown; LOCATED IN: cellular_component unknown; EXPRESSED IN: 22 plant structures; EXPRESSED DURING: 13 growth stages; BEST Arabidopsis thaliana protein match is: dentin sialophosp	T	S	E	R	9-9		-2.03243	-1.98946	-4.04344	-1.4727	-1.39803	-2.00836	0.0112351	0.0128708	0.000326556	0.10053	0.144957	0.0121172	0.00124367	0.959962	0.139598		-1.15	0	-1.15	0.15	-	0.15	P	-2.53	-1.33	1.88	0.00720891	0.26	0.03	P	P	P	A	M	A	P	P
AT5G10130	1	250469_at	1			pollen Ole e 1 allergen and extensin family protein	T	S	E	R			-1.00125	1.00025	-1.001	-1.86896	1.41305	-1.32264	0.997287	0.999457	0.99783	0.123092	0.362326	0.45612	0.518645	0.177389	0.521022		1.11	1.28	1.43	0.75	0.53	0.34		4.73	-2.07	-9.81	0.02	0.2	0.00399518	P	P	P	P	P	P	A	P
AT1G29660	1	259786_at	1			GDSL-motif lipase/hydrolase family protein	T	S	E	R			0	0	0	0	0	0	-	-	-	-	-	-	-	-	-		1.31	-1.31	-1	0.16	0.2	0.99		0	0	0	-	-	-	A	A	A	A	A	A	A	A
AT1G08310	1	261814_at	1			esterase/lipase/thioesterase family protein	T	S	E	R			-1.52381	1.08903	-1.39924	-1.47024	1.05902	-1.61341	0.119335	0.727969	0.198913	0.14813	0.814585	0.0843025	0.090386	0.595202	0.864207		1.69	-1.36	1.23	0.06	0.24	0.37		-1.2	-3.02	-2.51	0.3	0.000412717	0.00113559	P	P	P	A	A	A	M	A
AT2G29450	1	266299_at	1	ATGSTU5 | ATGSTU1 | AT103-1A	ARABIDOPSIS THALIANA GLUTATHIONE S-TRANSFERASE TAU 5 | ARABIDOPSIS THALIANA GLUTATHIONE S-TRANSFERASE TAU 1 |	ATGSTU5 (ARABIDOPSIS THALIANA GLUTATHIONE S-TRANSFERASE TAU 5); glutathione binding / glutathione transferase	T	S	E	R			1.19239	-1.47186	-1.23438	1.60864	-2.51827	1.32975	0.460742	0.132178	0.381793	0.0751239	0.00531336	0.247884	0.177255	0.00125414	0.378607		-1.13	-1.56	-1.77	0.82	0.49	0.34		-1.31	-1.34	-1.02	0.23	0.19	0.91	P	P	P	P	P	P	P	P
ATCG00680	1	244972_at	1	PSBB		encodes for CP47, subunit of the photosystem II reaction center.	T	S	E	R			-1.13588	-1.785	-2.02754	4.43805	-2.73919	3.94046	0.897067	0.561521	0.481675	0.163063	0.325402	0.194276	0.640558	0.0659292	0.356305		1.31	1.71	2.26	0.81	0.68	0.5		4.64	-1.17	-5.44	0.00508615	0.67	0.00309723	P	P	P	P	M	A	P	A
AT3G02820	1	258630_at	1			zinc knuckle (CCHC-type) family protein	T	S	E	R			-1.05257	4.87728	4.6337	-1.29683	1.75827	1.55556	0.715363	1.30225e-05	1.59699e-05	0.0978617	0.00482311	0.0149639	4.91293e-05	0.00413237	0.00326133		-1.08	1.58	1.46	0.7	0.1	0.13		2.45	-1.14	-2.81	0.000673499	0.39	0.000303089	P	P	P	P	P	P	P	P
AT4G21590	1	254391_at	1	ENDO3	endonuclease 3	ENDO3 (endonuclease 3); T/G mismatch-specific endonuclease/ endonuclease/ nucleic acid binding / single-stranded DNA specific endodeoxyribonuclease	T	S	E	R			0	0	0	-1.04326	1.01047	-1.03244	-	-	-	0.129625	0.68312	0.235127	0.504698	0.271796	0.504698		-1.28	-1	-1.28	0.29	0.98	0.28		1.17	1.12	-1.04	0.09	0.2	0.63	A	A	A	A	A	A	A	A
AT5G03390	1	250920_at	1			unknown protein	T	S	E	R			0	0	0	-1.5034	0	-1.5034	-	-	-	0.0174284	-	0.0174284	0.11843	0.128322	0.11843		-1	0	-1	0.99	-	0.99		1.07	1.07	0	0.24	0.24	-	A	A	A	A	A	A	A	A
AT3G61210	1	251360_at	1			embryo-abundant protein-related	T	S	E	R			-1.15475	-3.27119	-3.77739	-1.47754	-3.81834	-1.60239	0.42315	0.000292668	0.000149321	0.0564068	0.000142328	0.0287226	0.00090641	0.000201613	0.00984799		-1	1	-1	0.98	0.99	0.98		-1.15	0	1.15	0.13	-	0.13	A	M	A	P	A	A	P	P
AT3G61400	1	251335_at	1			2-oxoglutarate-dependent dioxygenase, putative	T	S	E	R	11-9		0	0	0	-1.11441	1.56414	-1.05594	-	-	-	0.781674	0.274707	0.888986	0.980893	0.0935909	0.980893		-1.14	-1	-1.14	0.22	0.99	0.22		1.02	-1.18	-1.2	0.85	0.15	0.11	A	P	P	A	A	A	A	A
AT3G30775	1	257315_at	1	PRODH | PRO1 | ERD5 | ATPOX | ATPDH | AT-POX	PROLINE DEHYDROGENASE | | EARLY RESPONSIVE TO DEHYDRATION 5 | ARABIDOPSIS THALIANA PROLINE OXIDASE | |	ERD5 (EARLY RESPONSIVE TO DEHYDRATION 5); proline dehydrogenase	T	S	E	R			1.97152	-1.03245	1.90956	-1.32201	-1.28003	-1.07976	9.82949e-05	0.703114	0.000131096	0.0115942	0.019661	0.372719	0.00742595	0.321689	0.000453767		-1.21	-2.77	-3.38	0.64	0.07	0.03	P	-8.48	-2.47	3.42	8.9448e-06	0.00139365	0.00025312	P	P	P	P	P	P	P	P
AT5G14070	1	250223_at	1	ROXY2		ROXY2; electron carrier/ protein disulfide oxidoreductase	T	S	E	R			-1.16622	-1.76993	-2.06412	-1.05484	-2.34514	-1.32499	0.193835	0.00132773	0.000348525	0.631386	0.000134587	0.0352702	0.00148801	0.000140564	0.0651377		-1	0	-1	0.99	-	0.99		-6.7	0	6.7	0.000109788	-	0.000109788	A	A	A	A	A	A	P	P
AT1G76080	1	261751_at	1	CDSP32 | ATCDSP32	CHLOROPLASTIC DROUGHT-INDUCED STRESS PROTEIN OF 32 KD | ARABIDOPSIS THALIANA CHLOROPLASTIC DROUGHT-INDUCED STRESS PROTEIN OF 32 KD	CDSP32 (CHLOROPLASTIC DROUGHT-INDUCED STRESS PROTEIN OF 32 KD)	T	S	E	R			-1.10354	-1.09713	-1.21072	-1.21605	-2.30029	-1.66672	0.703711	0.720277	0.467525	0.457811	0.0135567	0.0814493	0.232657	0.00932026	0.683542		1.7	-2	-1.17	0.03	0.01	0.41		-11.78	-12.21	-1.03	0.00208967	0.00193518	0.94	P	P	P	P	A	A	P	P
AT5G38520	1	249524_at	1			hydrolase, alpha/beta fold family protein	T	S	E	R			-4.62754	-1.78353	-8.25335	1.02596	-1.29505	-1.20835	4.13308e-07	0.000174928	5.30898e-08	0.744267	0.0123271	0.0427992	2.31712e-06	6.52133e-05	5.14644e-06		-2.17	-1.5	-3.26	0.19	0.49	0.07		-1.13	1.09	1.23	0.4	0.54	0.17	A	A	M	A	A	A	M	A
AT2G04070	1	263401_at	1			antiporter/ drug transporter/ transporter	T	S	E	R			1.0084	1.44401	1.45614	-1.01939	-1.00684	-1.01523	0.945815	0.0190743	0.0173613	0.876122	0.955835	0.90228	0.127654	0.134254	0.116095		0	0	0	-	-	-		1.01	-1.04	-1.06	0.77	0.38	0.26	A	A	A	A	A	P	A	A
AT1G03070	1	263164_at	1			glutamate binding	T	S	E	R			1.22449	-1.54654	-1.263	-1.00632	-1.36933	1.02869	0.323703	0.0580255	0.261053	0.974517	0.144854	0.885963	0.409636	0.322868	0.309675		1.18	2.82	3.36	0.54	0.01	0.00796602	P	-4.02	-2.89	1.38	0.02	0.06	0.51	P	P	P	P	P	P	P	P
AT3G12955	1	257859_at	1			auxin-responsive protein-related	T	S	E	R	13-5		-1.40593	-5.01815	-7.05519	1.30434	1.44603	1.62386	0.0317425	7.34255e-06	2.19885e-06	0.0740719	0.0233112	0.00702703	0.000322746	0.000299173	2.78818e-05		1.2	1.03	1.24	0.34	0.86	0.27		-23.99	1.01	24.32	2.51921e-09	0.84	2.44938e-09	A	M	A	A	A	A	P	P
AT5G23010	1	249866_at	1	MAM1 | IMS3	METHYLTHIOALKYLMALATE SYNTHASE 1 | 2-ISOPROPYLMALATE SYNTHASE 3	MAM1 (METHYLTHIOALKYLMALATE SYNTHASE 1); 2-isopropylmalate synthase/ methylthioalkylmalate synthase	T	S	E	R	14-12		-1.20374	-21.2625	-25.5946	-4.34093	3.8973	-6.77177	0.682658	0.000289959	0.000205514	0.0131223	0.0181964	0.0037581	0.000524516	2.08874e-05	0.0181203	4	-17.1	-4.32	-73.94	0.01	0.15	0.00389318		-1.9	-12.96	-6.81	0.06	7.00725e-05	0.000384392	P	P	P	A	A	A	P	M
AT1G12250	1	260968_at	1			thylakoid lumenal protein-related	T	S	E	R			-2.20905	-2.21678	-4.89698	-1.05105	-1.2826	1.00559	0.00543337	0.00531805	0.000118319	0.804907	0.2424	0.977888	0.00423307	0.0601906	0.00408436		-1.22	1.06	-1.15	0.36	0.8	0.51	P	-4	-1.05	3.79	1.18312e-07	0.38	1.50574e-07	A	A	A	A	A	A	P	P
AT5G09320	1	245933_at	1	VPS9B		VPS9B	T	S	E	R			0	0	0	-1.2587	0	-1.11216	-	-	-	0.121667	-	0.439936	0.517451	0.942496	0.517451		1	1	1	0.99	0.47	0.43		1.02	1.02	1	0.15	0.15	0.99	A	A	A	A	A	A	A	A
AT5G02120	1	251031_at	1	OHP	ONE HELIX PROTEIN	OHP (ONE HELIX PROTEIN)	T	S	E	R			-2.23476	-3.7981	-8.48785	1.79205	-1.46159	2.0554	0.04121	0.00470824	0.000370685	0.111195	0.27238	0.0598907	0.0456424	0.0420013	0.00255697		-1.51	-1.01	-1.53	0.38	0.98	0.37		-2.23	-1.02	2.19	0.00792092	0.92	0.0089599	A	M	A	A	A	A	P	P
AT4G37610	1	253061_at	1	BT5	BTB AND TAZ DOMAIN PROTEIN 5	BT5 (BTB AND TAZ DOMAIN PROTEIN 5); protein binding / transcription regulator	T	S	E	R			1.31304	-1.62092	-1.23448	-1.95243	-1.56639	-1.62609	0.299498	0.0889569	0.414244	0.0299645	0.108917	0.0872947	0.223577	0.532315	0.0887542		-1.27	-1.52	-1.94	0.48	0.28	0.09	P	-14.15	-1.71	8.24	2.5804e-07	0.00339565	1.09776e-06	P	P	P	P	P	P	P	P
AT4G27400	1	253914_at	1			late embryogenesis abundant protein-related / LEA protein-related	T	S	E	R			-1.01446	0	-1.01446	-1.33192	0	-1.33192	0.931019	-	0.931019	0.119012	-	0.119012	0.391767	0.379397	0.455148		1.02	-1.2	-1.17	0.87	0.33	0.36		6.24	-5.34	-33.42	0.01	0.02	0.000609013	P	P	P	P	P	P	P	P
AT5G59030	1	247745_at	1	COPT1	copper transporter 1	COPT1 (copper transporter 1); copper ion transmembrane transporter	T	S	E	R			-1.04115	-1.17976	-1.2283	-1.45661	1.13161	-1.34016	0.790376	0.296319	0.203923	0.0388183	0.425883	0.0874731	0.117318	0.035807	0.332655		1.01	-1.01	-1	0.19	0.23	0.99		1.02	-1.12	-1.14	0.83	0.28	0.21	P	P	P	P	M	A	M	A
ATCG00500	1	245016_at	1	ACCD	ACETYL-COENZYME A CARBOXYLASE CARBOXYL TRANSFERASE SUBUNIT BETA	Encodes the carboxytransferase beta subunit of the Acetyl-CoA carboxylase (ACCase) complex in plastids. This complex catalyzes the carboxylation of acetyl-CoA to produce malonyl-CoA, the first committed step in fatty acid synthesis.	T	S	E	R			-1.11176	-1.56264	-1.73729	1.5716	-1.66498	1.36658	0.838117	0.402304	0.307025	0.396644	0.34283	0.552156	0.734812	0.179414	0.525266		1.32	-1.05	1.25	0.7	0.94	0.75		1.02	-1.41	-1.45	0.9	0.12	0.1	P	P	P	P	P	P	P	P
AT3G02040	1	258856_at	1	SRG3	senescence-related gene 3	SRG3 (senescence-related gene 3); glycerophosphodiester phosphodiesterase/ phosphoric diester hydrolase	T	S	E	R	13-8		-1.63816	-2.9734	-4.87091	-1.02354	2.97075	1.47951	0.0343766	0.00080307	9.1624e-05	0.903598	0.000806739	0.0749301	0.0131785	9.31875e-05	0.000830367		-4.15	-1.07	-4.48	0.06	0.9	0.05		-3.16	-3.55	-1.12	0.01	0.0072092	0.73	P	P	P	P	A	A	P	P
AT5G09570	1	250515_at	1			FUNCTIONS IN: molecular_function unknown; INVOLVED IN: biological_process unknown; LOCATED IN: chloroplast; EXPRESSED IN: 23 plant structures; EXPRESSED DURING: 14 growth stages; CONTAINS InterPro DOMAIN/s: CHCH (InterPro:IPR010625); BEST Arabidopsis thal	T	S	E	R			-1.02972	0	-1.02972	-1.06669	-1.00024	-1.06695	0.484556	-	0.484556	0.149714	0.995242	0.14841	0.250832	0.638754	0.786991		-1.06	1.63	1.54	0.82	0.15	0.16		1.52	1.02	-1.48	0.06	0.9	0.07	P	M	P	M	A	A	A	M
AT1G76800	1	259871_at	1			nodulin, putative	T	S	E	R	13-7		1.09073	-7.29718	-6.69019	1.57845	3.71324	-1.13547	0.769377	0.000303456	0.000392793	0.155563	0.00297951	0.669243	0.00192687	1.19035e-05	0.0121042		-2.94	-1.12	-3.3	0.08	0.84	0.06		-2.17	-2.27	-1.04	0.00409951	0.0030833	0.8	P	P	P	P	P	P	P	P
AT3G16150	1	258338_at	1			L-asparaginase, putative / L-asparagine amidohydrolase, putative	T	S	E	R			1.1557	-1.16496	-1.00801	-8.24529	-1.04028	-7.65118	0.220578	0.199019	0.942638	4.98792e-07	0.723225	6.27807e-07	1.91429e-05	3.11102e-05	1.27365e-05		1.01	1.1	1.11	0.86	0.31	0.22		1.12	-1.57	-1.76	0.53	0.03	0.01	P	P	P	M	P	P	P	P
AT1G15820	1	259491_at	1	LHCB6 | CP24	LIGHT HARVESTING COMPLEX PSII SUBUNIT 6 |	LHCB6 (LIGHT HARVESTING COMPLEX PSII SUBUNIT 6); chlorophyll binding	T	S	E	R	13-11		-3.13716	-6.29927	-19.7618	-2.08576	-2.1345	-1.55798	0.00242264	0.000168256	8.82168e-06	0.0193805	0.0170289	0.107981	0.000200027	0.0157345	0.000717128	8	-2.37	-4.02	-9.56	0.01	0.0041767	0.000391982	P	-3.47	-3.39	1.02	0.01	0.01	0.95	P	P	P	A	A	A	P	P
AT1G52720	1	262159_at	1			unknown protein	T	S	E	R	11-9		-2.37986	-1.22721	-2.9206	-3.03965	2.96892	-2.01111	0.00270265	0.305901	0.000865651	0.000705778	0.000795495	0.00784709	0.00061271	0.000125927	0.15		-1.57	1.18	-1.32	0.14	0.57	0.33		1.72	-1.46	-2.51	0.00705952	0.03	0.000433889	P	P	P	P	P	P	P	P
ATCG00470	1	245013_at	1	ATPE	ATP SYNTHASE EPSILON CHAIN	ATPase epsilon subunit	T	S	E	R			1.06716	-1.26391	-1.18437	-1.29864	-1.40059	-1.40055	0.494095	0.0374136	0.10468	0.0246587	0.00822538	0.00822847	0.0232748	0.113149	0.120691		-1.12	-1.21	-1.36	0.65	0.51	0.27		-1.02	1.03	1.06	0.89	0.84	0.74	P	P	P	P	P	P	P	P
AT2G18550	1	265983_at	1	HB-2 | ATHB21	homeobox-2 | ARABIDOPSIS THALIANA HOMEOBOX PROTEIN 21	HB-2 (HOMEOBOX-2); DNA binding / transcription factor	T	S	E	R			-2.85065	1.03138	-2.76393	2.2113	-1.06647	-1.10397	0.00606032	0.909556	0.00699285	0.0209192	0.813261	0.71738	0.0606602	0.573317	0.00887643		-1.65	-1.04	-1.71	0.07	0.87	0.05		-1.29	1.5	1.94	0.16	0.05	0.00656901	P	P	P	P	P	P	P	P
AT1G17420	1	261037_at	1	LOX3		LOX3; electron carrier/ iron ion binding / lipoxygenase/ metal ion binding / oxidoreductase, acting on single donors with incorporation of molecular oxygen, incorporation of two atoms of oxygen	T	S	E	R			0	0	0	0	0	0	-	-	-	-	-	-	-	-	-		1.19	-1.88	-1.58	0.55	0.09	0.16	P	-5.24	-3.84	1.36	0.000337544	0.00108136	0.24	P	P	P	P	P	P	P	P
AT1G67740	1	245195_at	1	YCF32 | PSBY	|	PSBY	T	S	E	R	12-10		-1.30087	-1.99985	-2.60153	-1.14844	-2.09597	-1.07874	0.167248	0.00541962	0.00101456	0.442175	0.00391906	0.668616	0.0165292	0.00110825	0.0242742		-1.02	-2.64	-2.69	0.96	0.07	0.05	P	-3.21	-1.59	2.01	0.00751135	0.17	0.05	P	P	P	A	A	A	P	P
AT4G21480	1	254418_at	1			carbohydrate transmembrane transporter/ sugar:hydrogen symporter	T	S	E	R			0	-1.00234	-1.00234	-1.23651	-1	-1.23961	-	0.984996	0.984996	0.122324	1	0.118728	0.422139	0.346069	0.429178		-1.18	1.25	1.05	0.49	0.41	0.81		-1.36	-1.97	-1.44	0.2	0.01	0.13	P	P	P	P	A	P	P	P
ATCG00670	1	244971_at	1	PCLPP | CLPP1	PLASTID-ENCODED CLP P | CASEINOLYTIC PROTEASE P 1	Encodes the only ClpP (caseinolytic protease) encoded within the plastid genome. Contains a highly conserved catalytic triad of Ser-type proteases (Ser-His-Asp). Part of the 350 kDa chloroplast Clp complex. The name reflects nomenclature described in Ada	T	S	E	R			-1.09152	-1.26441	-1.38012	-1.08056	-1.1098	-1.1857	0.590419	0.17661	0.079048	0.63304	0.523976	0.310113	0.168103	0.73748	0.765556		1.02	1.38	1.42	0.95	0.5	0.43	X	1.66	1.27	-1.3	0.00722961	0.11	0.08	P	P	P	P	P	P	P	P
AT2G21640	1	263515_at	1			Encodes a protein of unknown function that is a marker for oxidative stress response.	T	S	E	R			-2.50796	0	-2.50796	-1.20189	-1.03077	-1.03752	0.0131561	-	0.0131561	0.521847	0.914547	0.896245	0.0637032	0.0616221	0.137607		1.27	1.05	1.34	0.5	0.89	0.43		2.33	1.31	-1.77	0.01	0.3	0.05	P	A	A	A	A	A	M	M
AT3G11050	1	256416_at	1	ATFER2	ferritin 2	ATFER2 (ferritin 2); binding / ferric iron binding / oxidoreductase/ transition metal ion binding	T	S	E	R			1.00002	1.06299	1.06301	0	-1.00002	0	0.999654	0.119602	0.119526	-	0.999654	-	0.421955	0.355805	0.421955		-1.24	1.21	-1.02	0.31	0.39	0.91		2.17	1.67	-1.29	0.000274977	0.00259973	0.05	P	A	M	P	P	M	M	M
AT3G53130	1	251969_at	1	LUT1 | CYP97C1	LUTEIN DEFICIENT 1 | CYTOCHROME P450 97C1	LUT1 (LUTEIN DEFICIENT 1); epsilon hydroxylase/ oxygen binding	T	S	E	R			-1.03898	-1.75431	-1.82269	-1.00013	-1.72949	-1.00005	0.903972	0.111127	0.092899	0.999664	0.118783	0.999871	0.383896	0.0871293	0.383877		-1	0	-1	0.99	-	0.99		-1.05	0	1.05	0.08	-	0.08	A	A	A	A	A	A	A	A
AT5G13930	1	250207_at	1	TT4 | CHS | ATCHS	TRANSPARENT TESTA 4 | CHALCONE SYNTHASE |	TT4 (TRANSPARENT TESTA 4); naringenin-chalcone synthase	T	S	E	R			1.01394	1.08518	1.1003	1.76213	1.24674	2.74797	0.955454	0.742521	0.701339	0.0520054	0.388082	0.00458469	0.052745	0.0912174	0.0998035		1.09	-3.45	-3.14	0.83	0.05	0.04		1.08	1.2	1.11	0.7	0.38	0.6	P	P	P	P	P	P	P	P
AT3G16140	1	258285_at	1	PSAH-1	photosystem I subunit H-1	PSAH-1 (photosystem I subunit H-1)	T	S	E	R			-2.12653	-2.67481	-5.68806	-1.30706	-2.10187	-1.55059	0.0420437	0.0147794	0.00086213	0.401852	0.0444181	0.188616	0.00747268	0.0413188	0.0643298		-1.22	-1.83	-2.24	0.69	0.3	0.16	P	-5.96	-1.01	5.88	4.23047e-08	0.83	4.43157e-08	P	A	M	A	A	A	P	P
AT4G28850	1	253763_at	1			xyloglucan:xyloglucosyl transferase, putative / xyloglucan endotransglycosylase, putative / endo-xyloglucan transferase, putative	T	S	E	R			1.08803	-1.08803	0	-1	-1.08803	0	0.11908	0.11908	-	1	0.11908	-	0.421875	0.355918	0.421875		-1.01	-1	-1.01	0.4	0.99	0.4		0	-1	-1	-	0.56	0.56	A	A	A	A	A	A	A	A
AT1G54890	1	256349_at	1			late embryogenesis abundant protein-related / LEA protein-related	T	S	E	R			-1.17341	12.7915	10.9011	-1.85454	1.3692	-1.48979	0.283817	7.28403e-07	1.09981e-06	0.00335374	0.058295	0.0246511	2.40453e-05	0.000659863	1.83729e-05		-1.14	-1.02	-1.17	0.71	0.95	0.67		0	-1.1	-1.1	-	0.24	0.24	A	M	P	A	A	A	A	A
ATCG00170	1	244997_at	1	RPOC2		RNA polymerase beta' subunit-2	T	S	E	R			1.29208	-1.44636	-1.11941	1.48811	-1.33028	1.59997	0.375308	0.216023	0.688734	0.186686	0.327014	0.127814	0.3232	0.161313	0.36891		-1.25	1.35	1.07	0.46	0.37	0.79		3.42	-1.09	-3.73	0.01	0.8	0.00740417	P	P	P	P	P	P	P	P
AT5G16060	1	246479_at	1			FUNCTIONS IN: molecular_function unknown; INVOLVED IN: biological_process unknown; LOCATED IN: cellular_component unknown; EXPRESSED IN: 22 plant structures; EXPRESSED DURING: 13 growth stages; CONTAINS InterPro DOMAIN/s: Cytochrome c oxidase biogenesis p	T	S	E	R			-1.21449	1.52274	1.25381	-1.25174	1.5848	-1.0605	0.0975713	0.00487642	0.0620188	0.063489	0.00309145	0.578353	0.0182481	0.010668	0.186085		1.13	1.3	1.48	0.7	0.46	0.26	X	2.2	1.18	-1.85	0.01	0.47	0.03	P	P	P	P	P	P	P	P
AT5G14740	1	246596_at	1	CA2 | CA18 | BETA CA2	CARBONIC ANHYDRASE 2 | CARBONIC ANHYDRASE 18 | BETA CARBONIC ANHYDRASE 2	CA2 (CARBONIC ANHYDRASE 2); carbonate dehydratase/ zinc ion binding	T	S	E	R			-3.226	0	-3.226	-1.00019	0	-1.00019	0.0852263	-	0.0852263	0.999751	-	0.999751	0.345773	0.302218	0.34597		-1.02	1	-1.02	0.58	0.96	0.61		1.12	1.12	1	0.05	0.05	0.99	M	P	A	A	A	A	A	A
AT5G17300	1	250099_at	1			myb family transcription factor	T	S	E	R	12-10		-3.38988	-3.77757	-12.8055	-1.05252	1.04793	-1.31779	0.000678089	0.000418579	8.18637e-06	0.80671	0.822863	0.215102	0.000228619	0.0833037	0.000769617		-1.58	-1.07	-1.7	0.3	0.88	0.24		-1.7	-1.24	1.37	0.17	0.55	0.39	P	P	P	P	P	P	P	P
AT1G13600	1	256131_at	1	AtbZIP58	Arabidopsis thaliana basic leucine-zipper 58	AtbZIP58 (Arabidopsis thaliana basic leucine-zipper 58); DNA binding / protein heterodimerization/ protein homodimerization/ transcription factor	T	S	E	R			-1.46194	-3.25225	-4.75458	1.59332	1.1924	-1.11401	0.0409486	0.000148113	2.73522e-05	0.0185679	0.27962	0.494471	0.000322971	0.000292516	0.00169679		1.03	-1.03	-1	0.17	0.2	0.99		1.17	-3.96	-4.65	0.78	0.04	0.02	P	P	P	P	M	P	P	P
AT3G10525	1	258919_at	1			FUNCTIONS IN: molecular_function unknown; INVOLVED IN: biological_process unknown; LOCATED IN: cellular_component unknown; EXPRESSED IN: 22 plant structures; EXPRESSED DURING: 13 growth stages; BEST Arabidopsis thaliana protein match is: SIM (SIAMESE); cy	T	S	E	R			2.18393	-2.11777	1.03124	1.35821	-2.65077	1.07736	0.00324524	0.00397631	0.863493	0.121698	0.000999903	0.678835	0.00927183	0.00714751	0.154067		-1.01	-1.01	-1.03	0.66	0.68	0.4		0	-1.11	-1.11	-	0.24	0.24	P	A	A	A	A	A	A	A
AT2G23630	1	267287_at	1	sks16	SKU5 Similar 16	sks16 (SKU5 Similar 16); copper ion binding / pectinesterase	T	S	E	R			-1.03333	0	-1.03333	-1.1692	0	-1.1692	0.723838	-	0.723838	0.125373	-	0.125373	0.316562	0.46865	0.579596		-1	1	1	0.99	0.33	0.29		3.07	-2.17	-6.7	0.1	0.23	0.01	P	P	P	P	P	P	P	P
AT2G45130	1	266132_at	1	SPX3 | ATSPX3	SPX DOMAIN GENE 3 | ARABIDOPSIS THALIANA SPX DOMAIN GENE 3	SPX3 (SPX DOMAIN GENE 3)	T	S	E	R			-1.07486	-1.01794	-1.09413	-1	-1.01121	1.00204	0.180644	0.723552	0.10714	1	0.823863	0.967433	0.461065	0.328199	0.440697		1.01	1.13	1.15	0.87	0.24	0.17		1.06	1.06	0	0.24	0.24	-	A	A	A	A	A	A	A	A
AT1G75180	1	256456_at	1			unknown protein	T	S	E	R			-1.16545	-1.31167	-1.5287	1.00437	-1.26329	-1.15457	0.22136	0.0504725	0.00826874	0.970437	0.0809949	0.247744	0.0336677	0.202382	0.309623		-1.55	-1.24	-1.93	0.22	0.55	0.09	P	-2.94	-1.61	1.82	4.74087e-06	0.000636933	0.000167152	P	P	P	P	P	P	P	P
AT1G14450	1	261489_at	1			unknown protein	T	S	E	R			-1.00001	-1.04719	-1.04721	-1.13537	1.08494	-1.13792	0.999889	0.625094	0.624998	0.204197	0.397059	0.197264	0.440977	0.0400472	0.642201		-1.12	-1.41	-1.58	0.73	0.38	0.21		1.36	-1.79	-2.45	0.03	0.00178189	0.000157119	P	P	P	P	P	P	P	P
AT4G22212	1	254361_at	1			Encodes a defensin-like (DEFL) family protein.	T	S	E	R			1.01168	-2.39296	-2.36534	1.01619	-1.12538	-1.14054	0.941428	0.000933132	0.00100473	0.919072	0.464533	0.417849	0.00594565	0.0253128	0.0263793		-6.2	-2.48	-15.44	0.01	0.14	0.00327826	P	-2.61	-1.21	2.14	9.08805e-06	0.03	3.71479e-05	P	P	P	P	P	P	P	P
AT1G61520	1	265033_at	1	LHCA3		LHCA3; chlorophyll binding	T	S	E	R	13-11		-2.3419	-3.05361	-7.15125	-1.64145	-2.01839	-1.85152	0.00113861	0.000244299	7.78484e-06	0.0162338	0.00314923	0.00604089	8.38199e-05	0.00713425	0.00244546		-1.46	-4.47	-6.56	0.34	0.01	0.00522108	P	-41.56	-1.27	32.71	7.79674e-09	0.04	1.19315e-08	P	P	P	A	A	A	P	P
AT5G11930	1	250344_at	1			glutaredoxin family protein	T	S	E	R			0	1.00227	1.00227	0	1.15535	1.15535	-	0.978295	0.978295	-	0.117983	0.117983	0.410411	0.361836	0.430267		-1.03	1.08	1.04	0.62	0.27	0.45		0	0	0	-	-	-	A	A	A	A	A	A	A	A
AT4G03960	1	255360_at	1			tyrosine specific protein phosphatase family protein	T	S	E	R	10-8		-1.29878	-2.14824	-2.79009	1.02878	3.25436	1.4482	0.177365	0.00369874	0.000771541	0.874513	0.000348737	0.07242	0.101307	3.88522e-05	0.00343462	4	-1.54	-1.31	-2.03	0.17	0.4	0.05	P	-2.05	-1.93	1.06	0.02	0.04	0.82	P	P	P	P	P	P	P	P
AT5G13740	1	250248_at	1	ZIF1	ZINC INDUCED FACILITATOR 1	ZIF1 (ZINC INDUCED FACILITATOR 1); carbohydrate transmembrane transporter/ sugar:hydrogen symporter/ tetracycline:hydrogen antiporter	T	S	E	R			1.78242	-2.8157	-1.5797	1.25668	-2.29958	-1.16982	0.00240637	8.83259e-05	0.00770449	0.10221	0.000319601	0.235949	0.000595218	0.163437	0.0286179		-2.07	-2.98	-6.2	0.04	0.01	0.00143327	P	-2.24	-1.41	1.59	0.000218197	0.01	0.00445209	P	P	P	P	P	P	P	P
AT1G05060	1	265192_at	1			unknown protein	T	S	E	R			-1.42313	-1.40411	-1.99823	-1.15437	1.02756	-1.32466	0.0916046	0.102036	0.00702299	0.449206	0.883424	0.162218	0.0276936	0.179639	0.355846		1.05	-1.27	-1.2	0.65	0.1	0.14		-1.2	-1.02	1.17	0.15	0.86	0.19	P	P	P	P	A	A	P	P
AT1G78370	1	260745_at	1	ATGSTU20	GLUTATHIONE S-TRANSFERASE TAU 20	ATGSTU20 (GLUTATHIONE S-TRANSFERASE TAU 20); glutathione transferase	T	S	E	R			4.03302	-2.45297	1.64414	-1.20275	1.49372	-1.6579	0.00296808	0.0226803	0.146809	0.561449	0.228447	0.141185	0.0526026	0.000208387	0.0314236	8	-1.2	-11.76	-14.21	0.48	0.000515514	0.000254824		2.76	-2.41	-6.66	0.000455928	0.00101195	1.08191e-05	P	P	P	P	P	P	P	P
AT3G54890	1	251814_at	1	LHCA1		LHCA1; chlorophyll binding	T	S	E	R	12-11		-2.07995	-3.85474	-8.01766	-1.78801	-3.36854	-2.38094	0.00141219	4.05046e-05	2.72496e-06	0.00468267	7.67565e-05	0.000552472	2.03232e-05	0.00027676	0.00184837		-2.51	-2.1	-5.28	0.09	0.19	0.01	P	-3.71	-1.01	3.64	0.000173843	0.91	0.000189283	P	P	P	A	A	A	P	P
AT1G67760	1	245185_at	1			ATP binding / protein binding / unfolded protein binding	T	S	E	R			-1.00022	1.29104	1.29075	-1.15446	-1.04236	-1.32674	0.998944	0.159461	0.15977	0.403473	0.804301	0.125433	0.816731	0.89006	0.139319		1.04	1.19	1.24	0.78	0.3	0.18		1.02	1.02	1	0.04	0.04	0.99	P	P	P	A	A	M	A	A
AT4G38490	1	253001_at	1			unknown protein	T	S	E	R			-1.92091	1.28673	-1.49286	-1.82364	1.24577	-1.47671	0.011916	0.22634	0.0744221	0.0170748	0.285043	0.0808155	0.0110211	0.850232	0.980663		-1.33	1.34	1	0.22	0.25	0.97		-1.07	-1.07	-1	0.38	0.37	0.98	P	P	P	P	P	P	P	P
AT1G22890	1	264774_at	1			unknown protein	T	S	E	R			1.72877	-8.83284	-5.10933	-1.17972	-4.74011	-2.15819	0.158575	0.000534166	0.0025851	0.646279	0.00329316	0.063215	0.00296762	0.392606	0.0550871		1.03	-1.05	-1.01	0.44	0.27	0.63		-1	0	1	0.99	-	0.99	A	A	A	A	A	A	A	A
AT4G25890	1	254030_at	1			60S acidic ribosomal protein P3 (RPP3A)	T	S	E	R	6-8	6-8	1.41563	3.28357	4.64833	-1.16938	1.08966	1.23678	0.0211979	2.91547e-05	5.92601e-06	0.218845	0.481231	0.11036	8.71723e-05	0.00133273	0.000665013		2.36	1.52	3.6	0.1	0.41	0.03	X	3.83	1.93	-1.98	0.000165059	0.0075729	0.00640135	P	P	P	P	P	P	P	P
AT1G06100	1	260948_at	1			fatty acid desaturase family protein	T	S	E	R			-1.02813	0	-1.02813	0	1.00072	1.00072	0.123224	-	0.123224	-	0.964833	0.964833	0.43016	0.36776	0.413801		-1	0	-1	0.99	-	0.99		1.21	1.11	-1.09	0.09	0.31	0.41	P	P	P	A	M	P	M	A
AT5G54270	1	248151_at	1	LHCB3*1 | LHCB3	| LIGHT-HARVESTING CHLOROPHYLL B-BINDING PROTEIN 3	LHCB3 (LIGHT-HARVESTING CHLOROPHYLL B-BINDING PROTEIN 3); structural molecule	T	S	E	R	13-11		-2.8566	-5.45515	-15.5832	-1.83684	-3.1307	-1.96872	0.000943114	5.73413e-05	2.88491e-06	0.0143357	0.000590692	0.00883725	4.55411e-05	0.000838525	0.000588055		-2.28	-5.08	-11.6	0.02	0.00224065	0.000274838	P	-13.06	-2.41	5.4	0.00111	0.1	0.00931602	A	A	P	A	A	A	P	P
AT1G52070	1	265050_at	1			jacalin lectin family protein	T	S	E	R			-2.65405	1.19402	-2.22278	-5.50691	4.81937	-1.48942	0.129892	0.762576	0.202091	0.0209878	0.0289831	0.503651	0.0474412	0.0394002	0.434171		-1.63	1.75	1.07	0.58	0.57	0.93		6.78	-5.81	-39.45	0.00206291	0.00318662	4.93832e-05	P	P	P	P	P	P	P	P
AT1G03600	1	264837_at	1			photosystem II family protein	T	S	E	R	12-11		-1.96927	-1.66958	-3.28785	-1.48402	-2.57581	-1.20327	0.015852	0.0467157	0.000975171	0.104286	0.00330198	0.407646	0.00965674	0.000195694	0.0409302		-1.04	-1.18	-1.23	0.81	0.4	0.27	P	-2.07	-1.34	1.53	2.95207e-05	0.00450619	0.000667691	P	P	P	M	A	A	P	P
AT4G31985	1	253482_at	1			60S ribosomal protein L39 (RPL39C)	T	S	E	R			1.22915	2.22721	2.73758	-1.38857	1.36889	-1.03682	0.364941	0.00796601	0.00256412	0.168527	0.185145	0.869635	0.0238892	0.817893	0.042043		1.73	1.8	3.12	0.27	0.28	0.05	X	5.2	1.98	-2.62	0.000176758	0.01	0.00339738	P	P	P	P	P	P	P	P
AT5G15940	1	246537_at	1			binding / catalytic/ oxidoreductase	T	S	E	R			0	0	0	-1.03884	0	-1.03884	-	-	-	0.120996	-	0.120996	0.421875	0.355918	0.421875		1.1	-1.1	-1	0.17	0.2	0.98	P	-2.1	-1.82	1.15	2.54601e-05	9.31926e-05	0.08	P	P	P	A	A	A	P	P
AT1G44575	1	245213_at	1	PSBS | NPQ4	PHOTOSYSTEM II SUBUNIT S | NONPHOTOCHEMICAL QUENCHING	NPQ4 (NONPHOTOCHEMICAL QUENCHING); chlorophyll binding / xanthophyll binding	T	S	E	R			-1.81274	-1.60508	-2.9096	-1.0797	-1.18773	1.51233	0.0771549	0.142311	0.00807801	0.795077	0.564355	0.191051	0.261137	0.0232234	0.0311714		-1.2	-1.05	-1.26	0.37	0.82	0.27		-1.49	-1.11	1.33	0.03	0.48	0.1	A	P	P	A	A	A	P	P
AT1G76640	1	259866_at	1			calmodulin-related protein, putative	T	S	E	R			0	0	0	0	1.00277	1.00277	-	-	-	-	0.401191	0.401191	0.421875	0.355918	0.421875		-3.62	-1.2	-4.36	0.03	0.71	0.02	X	1.77	1.52	-1.16	0.00501383	0.02	0.31	P	P	P	P	P	P	P	P
AT1G60950	1	259727_at	1	FED A | ATFD2	| FERREDOXIN 2	FED A; 2 iron, 2 sulfur cluster binding / electron carrier/ iron-sulfur cluster binding	T	S	E	R	13-11		-1.7063	-2.11993	-3.61724	1.10305	-1.14029	1.00528	0.000577574	7.83472e-05	2.81398e-06	0.291601	0.171705	0.952682	0.000146624	0.582307	0.000153767		-1.62	-2.73	-4.43	0.43	0.16	0.05	P	-1.75	-1.02	1.71	0.03	0.91	0.03	P	P	P	P	P	P	P	P
AT1G07180	1	256057_at	1	NDA1 | ATNDI1	ALTERNATIVE NAD(P)H DEHYDROGENASE 1 |	NDA1 (ALTERNATIVE NAD(P)H DEHYDROGENASE 1); NADH dehydrogenase	T	S	E	R			0	0	0	0	0	0	-	-	-	-	-	-	-	-	-		1.01	2.96	3.01	0.98	0.16	0.13		0	-1.09	-1.09	-	0.2	0.2	A	P	A	A	A	A	A	A
AT4G23000	1	254290_at	1			hydrolase/ protein serine/threonine phosphatase	T	S	E	R			0	0	0	0	0	0	-	-	-	-	-	-	-	-	-		-1	0	-1	0.41	-	0.41		1.04	1	-1.04	0.37	0.92	0.42	P	A	P	A	A	P	P	A
AT1G50900	1	256215_at	1			FUNCTIONS IN: molecular_function unknown; INVOLVED IN: biological_process unknown; LOCATED IN: chloroplast, chloroplast stroma; EXPRESSED IN: 22 plant structures; EXPRESSED DURING: 13 growth stages; CONTAINS InterPro DOMAIN/s: Ankyrin (InterPro:IPR002110)	T	S	E	R			-2.08113	-2.47051	-5.14145	-1.78525	-1.12317	-1.34829	0.00985849	0.00358059	0.000131595	0.0266799	0.586505	0.187873	0.00173125	0.678748	0.00787633		-1.05	0	-1.05	0.34	-	0.34		-1	1.23	1.23	0.98	0.01	0.01	A	A	A	A	A	A	M	A
AT2G15080	1	265917_at	1	AtRLP19	Receptor Like Protein 19	AtRLP19 (Receptor Like Protein 19); kinase/ protein binding	T	S	E	R			0	0	0	0	0	0	-	-	-	-	-	-	-	-	-		-1	0	-1	0.99	-	0.99		1.41	1.41	0	0.24	0.24	-	A	A	A	A	A	A	A	A
AT1G01030	1	261568_at	1	NGA3	NGATHA3	NGA3 (NGATHA3); transcription factor	T	S	E	R			-1.02873	0	-1.02873	1	1.15854	1.15854	0.74479	-	0.74479	1	0.124346	0.124346	0.4865	0.457991	0.368208		-1	1.05	1.05	0.98	0.2	0.17		0	0	0	-	-	-	A	A	A	A	A	A	A	A
AT4G21280	1	254398_at	1	PSBQA | PSBQ-1 | PSBQ	PHOTOSYSTEM II SUBUNIT QA | PHOTOSYSTEM II SUBUNIT Q-1 | PHOTOSYSTEM II SUBUNIT Q	oxygen-evolving enhancer protein 3, chloroplast, putative (PSBQ1) (PSBQ)	T	S	E	R	13-11		-1.91306	-2.44457	-4.6766	-1.26474	-1.70473	-1.13778	0.000329376	4.88933e-05	1.63028e-06	0.0438167	0.000996051	0.215473	6.05004e-05	0.000221556	0.000135292		-3.07	-1.72	-5.29	0.08	0.37	0.02	P	-10.08	-1.77	5.67	3.65843e-05	0.04	0.00020318	P	P	P	M	A	A	P	P
AT5G19100	1	249970_at	1			extracellular dermal glycoprotein-related / EDGP-related	T	S	E	R			-1.01852	1.02049	1.00193	1.12723	1.03583	-1.06746	0.876378	0.863548	0.986954	0.328805	0.766033	0.584323	0.630679	0.170743	0.495772	4	-3.01	-1.35	-4.07	0.000336958	0.06	0.000119512		2.19	-5.27	-11.58	0.04	0.00177436	0.000202529	P	P	P	A	A	A	P	P
AT2G26520	1	245040_at	1			unknown protein	T	S	E	R			0	1.00026	1.00026	0	-1	-1	-	0.924912	0.924912	-	1	1	0.421875	0.355918	0.421875		-1.01	-1	-1.01	0.4	0.99	0.4		0	0	0	-	-	-	A	A	A	A	A	A	A	A
AT4G10340	1	254970_at	1	LHCB5	LIGHT HARVESTING COMPLEX OF PHOTOSYSTEM II 5	LHCB5 (LIGHT HARVESTING COMPLEX OF PHOTOSYSTEM II 5); chlorophyll binding	T	S	E	R	13-11		-2.13467	-3.40151	-7.26112	-1.74928	-2.46813	-1.93448	0.000255961	1.41284e-05	6.77593e-07	0.00142394	9.06551e-05	0.000569698	8.12383e-06	0.000227222	0.00028459	4	-2.76	-9.7	-26.84	0.00432662	0.000225578	3.04631e-05	P	-48.98	-8.27	5.92	0.000128523	0.0037879	0.00868839	P	P	P	A	A	A	P	P
AT1G02700	1	260917_at	1			unknown protein	T	S	E	R			0	-1.00324	-1.00324	1.01916	1.00051	-1.00677	-	0.839616	0.839616	0.259833	0.974638	0.674941	0.463575	0.220404	0.582332		-1	1	-1	0.98	0.99	0.98		-1.14	-1.99	-1.74	0.73	0.11	0.19	P	P	A	A	A	A	A	P
AT3G55780	1	251754_at	1			glycosyl hydrolase family 17 protein	T	S	E	R			-1.00511	1.00132	-1.00378	1.02714	0	1.027	0.75021	0.933957	0.81323	0.127754	-	0.129349	0.544338	0.270957	0.335548		1	-1	1	0.47	0.52	0.97		1.05	1.01	-1.03	0.13	0.54	0.31	A	A	A	A	A	A	A	A
AT5G19720	1	245964_at	1			tRNA synthetase class I (E and Q) family protein	T	S	E	R			-1.01929	2.16299	2.12205	-1.0468	1.12496	1.09063	0.886223	0.000723674	0.000832397	0.733013	0.391992	0.522627	0.00520652	0.0294171	0.0203283		-1.07	1.3	1.21	0.72	0.25	0.34		1	1	0	0.4	0.4	-	A	A	A	A	A	A	A	A
AT1G53520	1	260982_at	1			chalcone-flavanone isomerase-related	T	S	E	R			-1.01134	1.49552	1.47875	-1.02573	1.2295	1.20316	0.952542	0.0661209	0.0722224	0.893401	0.297327	0.34676	0.108128	0.584795	0.705169		-1.01	1.3	1.28	0.92	0.26	0.25	X	3.78	1.58	-2.39	0.000454768	0.06	0.0044136	P	P	P	P	P	P	P	P
AT1G73120	1	262373_at	1			unknown protein	T	S	E	R			-1.61844	-2.23261	-3.61334	-1.36515	2.05335	-2.03827	0.175227	0.0413446	0.005665	0.360421	0.060105	0.0621314	0.0142634	0.00073559	0.491562		-1	1.01	1.01	0.99	0.23	0.19		1.4	1.39	-1.01	0.15	0.16	0.96	A	A	A	A	P	P	A	A
AT5G46360	1	248897_at	1	KCO3 | ATKCO3	CA2+ ACTIVATED OUTWARD RECTIFYING K+ CHANNEL 3 | CA2+ ACTIVATED OUTWARD RECTIFYING K+ CHANNEL 3	KCO3 (CA2+ ACTIVATED OUTWARD RECTIFYING K+ CHANNEL 3); calcium ion binding / outward rectifier potassium channel	T	S	E	R			0	1.00467	1.00467	1.01844	1.02991	1.0489	-	0.790252	0.790252	0.315659	0.126392	0.0271867	0.173036	0.833808	0.281834		1	1.1	1.11	0.94	0.41	0.34		0	-1.08	-1.08	-	0.24	0.24	A	A	A	A	A	A	A	A
AT2G25460	1	265618_at	1			FUNCTIONS IN: molecular_function unknown; INVOLVED IN: biological_process unknown; LOCATED IN: cellular_component unknown; EXPRESSED IN: male gametophyte, root, carpel, stamen; EXPRESSED DURING: M germinated pollen stage, 4 anthesis; CONTAINS InterPro DOM	T	S	E	R			1.34303	1.40936	1.8928	1.01935	-1.4075	1.06014	0.129294	0.0862159	0.00817867	0.913511	0.0871775	0.741664	0.081551	0.00858154	0.14522		1.15	1.06	1.23	0.61	0.83	0.47	P	-18.59	-2.73	6.78	1.50068e-05	0.00618811	0.00019293	P	P	P	A	P	A	P	P
AT1G74490	1	260213_at	1			protein kinase, putative	T	S	E	R			0	0	0	1.0459	0	0	-	-	-	0.120325	-	-	0.421875	0.355918	0.421875		-1.07	1.05	-1.01	0.27	0.44	0.76		1.35	-4.06	-5.51	0.18	0.000370602	0.000117395	P	P	P	A	A	A	A	A
AT3G14710	1	258118_at	1			F-box family protein	T	S	E	R			1.00725	1.03969	1.04723	-1.02247	-1.00725	-1.02295	0.811057	0.224606	0.158995	0.470518	0.811057	0.461573	0.676197	0.581946	0.333268		-1.01	-1	-1.01	0.39	0.99	0.39		0	0	0	-	-	-	A	A	A	A	A	A	A	A
AT1G67070	1	255881_at	1	PMI2 | DIN9	PHOSPHOMANNOSE ISOMERASE 2 | DARK INDUCIBLE 9	DIN9 (DARK INDUCIBLE 9); mannose-6-phosphate isomerase	T	S	E	R			1.21565	-1.6276	-1.33888	-1.04313	-2.06082	-1.05451	0.251186	0.0180788	0.105131	0.793762	0.00282841	0.742837	0.16116	0.00220875	0.193124		-1.16	-1	-1.17	0.38	0.99	0.37	P	-7.18	-1.27	5.62	2.07387e-06	0.09	4.76278e-06	P	P	P	P	P	P	P	P
AT3G44020	1	252688_at	1			thylakoid lumenal P17.1 protein	T	S	E	R			-1.00592	0	-1.00592	1	0	1	0.208925	-	0.208925	1	-	1	0.421875	0.355918	0.421875		-1	0	-1	0.99	-	0.99		0	0	0	-	-	-	A	A	A	A	A	A	A	A
AT5G13510	1	245852_at	1			ribosomal protein L10 family protein	T	S	E	R			-1.50437	1.08068	-1.39205	-1.25793	-1.4245	-1.32143	0.0165568	0.562769	0.0379942	0.117784	0.0295475	0.0677667	0.0237214	0.00177874	0.637786		1.24	1.05	1.3	0.49	0.88	0.4		1.84	2.24	1.21	0.00275957	0.000610998	0.17	P	P	P	P	P	P	P	P
AT5G12030	1	250351_at	1	HSP17.6 | AT-HSP17.6A	HEAT SHOCK PROTEIN 17.6 | ARABIDOPSIS THALIANA HEAT SHOCK PROTEIN 17.6A	AT-HSP17.6A (ARABIDOPSIS THALIANA HEAT SHOCK PROTEIN 17.6A); unfolded protein binding	T	S	E	R			-1.31258	1.279	-1.02626	2.02984	-4.15837	1.74521	0.839898	0.854933	0.984615	0.60247	0.3098	0.680755	0.956842	0.0668045	0.876562	2	2.16	2.51	5.44	0.09	0.07	0.00749213		-1.27	-1.91	-1.5	0.38	0.04	0.16	P	P	P	P	P	P	P	P
AT1G09310	1	263709_at	1			unknown protein	T	S	E	R			-6.96857	1.1532	-6.04282	-2.27194	8.21618	3.23764	0.0978669	0.891443	0.119833	0.442864	0.0774143	0.283317	0.225411	0.577288	0.206691		1.88	-2.26	-1.2	0.17	0.12	0.66		1.56	1.44	-1.08	0.3	0.39	0.84	P	P	P	A	A	P	P	M
AT3G54510	1	251870_at	1			early-responsive to dehydration protein-related / ERD protein-related	T	S	E	R			1.03006	-1.13164	-1.09861	-2.65195	0	-3.50901	0.584462	0.0501549	0.113921	6.53405e-07	-	1.302e-07	5.37117e-06	1.73648e-06	9.36121e-06		-1.15	0	-1.15	0.39	-	0.39		0	-1	-1	-	0.26	0.26	P	P	P	P	A	P	P	P
AT1G10960	1	260481_at	1	ATFD1	FERREDOXIN 1	ATFD1 (FERREDOXIN 1); 2 iron, 2 sulfur cluster binding / electron carrier/ iron-sulfur cluster binding	T	S	E	R			-1.20363	-1.46514	-1.76349	1.85974	-1.39051	1.64636	0.453541	0.147873	0.0475265	0.034496	0.20247	0.0723451	0.344124	0.0313212	0.0472194		-1.29	-2.09	-2.71	0.58	0.19	0.08		1.18	1.47	1.24	0.39	0.08	0.29	P	P	P	P	P	P	P	P
AT3G28610	1	257564_at	1			ATP binding / ATPase/ nucleoside-triphosphatase/ nucleotide binding	T	S	E	R			1.00001	-1.00001	0	0	-1.00001	0	0.997645	0.997645	-	-	0.997645	-	0.421851	0.355884	0.421899		-1	0	-1	0.99	-	0.99		0	0	0	-	-	-	A	A	A	A	A	A	A	A
AT3G55180	1	251835_at	1			esterase/lipase/thioesterase family protein	T	S	E	R			1.00225	-1.00225	0	0	-1.00225	0	0.472436	0.472436	-	-	0.472436	-	0.421875	0.355918	0.421875		0	0	0	-	-	-		1.01	-1.18	-1.19	0.92	0.15	0.13	M	P	P	A	A	A	A	M
AT5G03210	1	250956_at	1			unknown protein	T	S	E	R			-2.49662	-1.25041	-3.12179	1.49694	-1.27013	1.00334	0.00400951	0.3254	0.00127814	0.0996113	0.295279	0.987817	0.0287335	0.0365657	0.0103439		-1.26	-1.35	-1.72	0.62	0.57	0.29		-1.11	1.07	1.19	0.35	0.53	0.14	P	P	P	P	P	P	P	P
AT2G39560	1	266970_at	1			unknown protein	T	S	E	R			1.02161	1.0073	1.02906	1.01039	-1.02161	-1	0.342231	0.738467	0.215322	0.636503	0.342231	1	0.549339	0.327212	0.656167		-1	1.02	1.01	0.67	0.26	0.39		1.02	1.02	0	0.18	0.18	-	A	A	A	A	A	A	A	A
AT5G55650	1	248069_at	1			unknown protein	T	S	E	R			0	0	0	0	0	0	-	-	-	-	-	-	-	-	-		-1	0	-1	0.99	-	0.99		1.01	1.01	0	0.25	0.25	-	P	P	P	P	P	A	A	A
AT4G10350	1	255022_at	1	ANAC070	Arabidopsis NAC domain containing protein 70	ANAC070 (Arabidopsis NAC domain containing protein 70); transcription factor	T	S	E	R			0	0	0	-1.00476	0	-1.00476	-	-	-	0.249878	-	0.249878	0.421875	0.355918	0.421875		-1	0	-1	0.99	-	0.99		0	-1.92	-1.92	-	0.02	0.02	P	P	P	A	A	A	A	A
AT1G13610	1	256132_at	1			INVOLVED IN: biological_process unknown; EXPRESSED IN: cotyledon, hypocotyl, root; CONTAINS InterPro DOMAIN/s: Alpha/beta hydrolase fold-1 (InterPro:IPR000073); BEST Arabidopsis thaliana protein match is: unknown protein (TAIR:AT3G30380.2); Has 3358 Blast	T	S	E	R			-1.07614	-1.00042	-1.07659	1.05759	-1.00098	-1.00059	0.0758639	0.990702	0.0745626	0.154657	0.978273	0.986932	0.372463	0.773913	0.110567		1	1.07	1.07	0.99	0.2	0.17		1.03	-1.11	-1.15	0.68	0.19	0.1	A	A	A	A	A	A	A	A
AT1G35310	1	259574_at	1	MLP168	MLP-LIKE PROTEIN 168	MLP168 (MLP-LIKE PROTEIN 168)	T	S	E	R			-1.03107	0	-1.03107	1.00004	0	0	0.122318	-	0.122318	0.9983	-	-	0.42227	0.356475	0.42148		1	1.02	1.02	0.89	0.24	0.18		0	0	0	-	-	-	A	P	A	A	A	A	M	A
AT1G67360	1	264968_at	1			rubber elongation factor (REF) family protein	T	S	E	R			-1.349	-1.96468	-2.65035	1.73737	-1.19453	1.46046	0.141265	0.00798123	0.00123483	0.0193734	0.355568	0.0749722	0.0436689	0.302478	0.00590183		-1.1	-1	-1.11	0.65	0.98	0.64		1.39	-1	-1.4	0.2	0.97	0.19	P	P	P	P	P	P	P	P
AT2G31945	1	263475_at	1			unknown protein	T	S	E	R	7-9		-1.54714	-3.52143	-5.44815	-1.10258	-3.69656	-2.48237	0.021699	8.51686e-05	1.37656e-05	0.524331	6.77888e-05	0.000572182	4.19342e-05	0.00185885	0.0282822		1.62	-1.86	-1.14	0.38	0.31	0.79	P	-6.9	-2.81	2.44	0.000152993	0.0046645	0.00930502	P	P	P	A	A	A	P	P
AT5G01380	1	251114_at	1			transcription factor	T	S	E	R			1.08516	-1.11021	-1.02308	1.00059	-1.10592	1.00393	0.0505478	0.0200483	0.526568	0.986629	0.0233612	0.911939	0.178902	0.0909179	0.159475		-1.87	1.2	-1.55	0.24	0.73	0.4	P	-27.32	-12.16	2.24	9.38223e-06	5.24964e-05	0.02	P	P	P	M	P	A	P	P
AT3G54520	1	251871_at	1			unknown protein	T	S	E	R			0	0	0	-1.08182	0	-1.08182	-	-	-	0.119154	-	0.119154	0.421875	0.355918	0.421875		1.02	-1.02	-1	0.17	0.21	0.99		1.07	1.07	-1	0.24	0.25	0.99	A	A	A	A	A	A	A	A
AT4G01240	1	255612_at	1			unknown protein	T	S	E	R			0	0	0	0	1.01339	1.01339	-	-	-	-	0.138044	0.138044	0.421875	0.355918	0.421875		-1	1.06	1.06	0.99	0.2	0.17		1.26	-1.32	-1.68	0.2	0.14	0.01	M	P	P	A	A	P	A	A
AT3G53960	1	251916_at	1			proton-dependent oligopeptide transport (POT) family protein	T	S	E	R			1.20628	-1.28809	-1.06782	2.06642	-1.09828	1.14877	0.194302	0.0949363	0.62922	0.00106578	0.494532	0.322575	0.00526443	0.0401248	0.0759786		-1.07	0	-1.07	0.39	-	0.39	P	-15.45	-2.57	6.01	1.01041e-05	0.00452452	0.000132549	P	P	P	A	A	A	P	P
AT4G00530	1	255680_at	1			unknown protein	T	S	E	R			-1.07589	1.15115	1.06995	-1.0016	1.19725	1.19635	0.599009	0.325561	0.62637	0.990745	0.219208	0.220916	0.296158	0.891138	0.848015		1.24	1.14	1.43	0.42	0.63	0.21		1.01	1	-1	0.27	0.43	0.72	P	P	M	P	P	P	M	M
AT5G53190	1	248245_at	1			nodulin MtN3 family protein	T	S	E	R			-22.4734	-1.82239	-40.9553	-1.09887	-2.28368	-1.27119	4.47745e-07	0.00708486	1.44997e-07	0.563283	0.00139482	0.168572	5.15514e-06	3.11929e-06	9.66162e-06		-1	0	-1	0.99	-	0.99	P	-190.84	-1.1	172.19	2.97756e-10	0.25	3.38108e-10	P	P	A	A	A	A	P	P
AT1G15520	1	261763_at	1	PDR12 | ATPDR12	PLEIOTROPIC DRUG RESISTANCE 12 | PLEIOTROPIC DRUG RESISTANCE 12	PDR12 (PLEIOTROPIC DRUG RESISTANCE 12); ATPase, coupled to transmembrane movement of substances	T	S	E	R			1.00091	0	1.00091	-1.1051	0	-1.1051	0.985329	-	0.985329	0.0783692	-	0.0783692	0.333028	0.28499	0.321857		-2.09	1.06	-1.97	0.16	0.9	0.19		-1.94	-8.15	-4.18	0.00436414	5.77679e-06	6.06416e-05	P	P	P	P	P	P	P	P
AT4G33800	1	253299_at	1			unknown protein	T	S	E	R			1.00565	-1.00565	0	0	-1.00565	0	0.216724	0.216724	-	-	0.216724	-	0.421875	0.355918	0.421875		1.01	-1.01	-1	0.18	0.21	0.99		1.09	1.09	-1	0.24	0.24	0.99	P	P	P	A	A	P	M	A
AT3G55970	1	251770_at	1			oxidoreductase, 2OG-Fe(II) oxygenase family protein	T	S	E	R			0	0	0	0	0	0	-	-	-	-	-	-	-	-	-		1.96	-3.35	-1.7	0.39	0.19	0.49		-2.93	-4.14	-1.4	0.03	0.01	0.41	P	P	P	A	A	A	P	P
AT5G18180	1	250020_at	1			Gar1 RNA-binding region family protein	T	S	E	R			-1.22246	2.75144	2.25075	-1.0977	-1.141	-1.51225	0.31467	0.00119011	0.00380522	0.629762	0.499159	0.0627668	0.108429	0.0385857	0.00465852		1.11	1.51	1.69	0.5	0.06	0.02		1.06	1.37	1.29	0.68	0.06	0.12	P	P	P	P	A	A	P	P
AT4G10310	1	255812_at	1	HKT1 | ATHKT1	HIGH-AFFINITY K+ TRANSPORTER 1 |	HKT1 (HIGH-AFFINITY K+ TRANSPORTER 1); sodium ion transmembrane transporter	T	S	E	R	13-8		-4.58344	-6.14334	-28.1577	-1.75969	9.0662	1.38986	0.00098802	0.000365996	9.22793e-06	0.0761288	0.000116974	0.262054	0.000706026	2.24748e-05	0.00021963		-1	0	-1	0.99	-	0.99	P	-67.55	0	67.55	4.84518e-10	-	4.84518e-10	A	A	A	A	A	A	P	P
AT3G15740	1	258261_at	1			zinc finger (C3HC4-type RING finger) family protein	T	S	E	R			-1.00817	1.01326	1.00505	-1.01669	-1.00023	-1.01693	0.549456	0.343185	0.708148	0.24285	0.986199	0.237008	0.458558	0.83326	0.529808		1	-1	-1	0.48	0.52	0.99		0	1	1	-	0.99	0.99	P	M	A	M	M	M	P	P
AT4G28110	1	253851_at	1	AtMYB41	myb domain protein 41	AtMYB41 (myb domain protein 41); DNA binding / transcription factor	T	S	E	R	12-5		-1.97301	-4.62506	-9.1253	8.16169	-2.1682	2.53958	0.00829492	9.98395e-05	1.05255e-05	1.45261e-05	0.00443734	0.00170041	0.000167367	0.00911967	4.18476e-05		-1	0	-1	0.99	-	0.99		0	0	0	-	-	-	A	A	A	A	A	A	A	A
AT1G15330	1	262580_at	1			CBS domain-containing protein	T	S	E	R			-1.01443	1.03153	1.01685	0	-1.00018	-1.00053	0.476059	0.148837	0.409305	-	0.99267	0.978652	0.571843	0.231927	0.551362		-1	1	-1	0.81	0.99	0.81		1.24	1.24	0	0.24	0.24	-	P	P	P	P	P	M	P	P
AT3G01630	1	259177_at	1			EXPRESSED IN: 6 plant structures; EXPRESSED DURING: L mature pollen stage, M germinated pollen stage, 4 anthesis; CONTAINS InterPro DOMAIN/s: Nodulin-like (InterPro:IPR010658), Major facilitator superfamily, general substrate transporter (InterPro:IPR0161	T	S	E	R			0	0	0	0	0	0	-	-	-	-	-	-	-	-	-		-1	0	-1	0.99	-	0.99		0	0	0	-	-	-	A	A	A	A	A	A	A	A
AT2G45650	1	267528_at	1	AGL6	AGAMOUS-LIKE 6	AGL6 (AGAMOUS-LIKE 6); DNA binding / transcription factor	T	S	E	R			0	0	0	0	0	0	-	-	-	-	-	-	-	-	-		-1.01	0	-1.01	0.4	-	0.4		0	0	0	-	-	-	A	A	A	A	A	A	A	A
AT2G06255	1	263772_at	1	ELF4-L3	ELF4-Like 3	ELF4-L3 (ELF4-Like 3)	T	S	E	R			-1.13834	-1.0157	-1.1562	-1.48553	-1.0006	-1.50701	0.166027	0.856931	0.127384	0.00253067	0.994491	0.00210006	0.00642529	0.0840594	0.11511		-1.51	-1	-1.51	0.35	0.99	0.35		1.21	1.12	-1.07	0.19	0.4	0.59	P	P	P	P	P	P	P	P
AT5G38910	1	249476_at	1			germin-like protein, putative	T	S	E	R			0	0	0	0	0	0	-	-	-	-	-	-	-	-	-		-1	1	1	0.99	0.75	0.73		0	0	0	-	-	-	A	A	A	A	A	A	A	A
AT4G37710	1	253060_at	1			VQ motif-containing protein	T	S	E	R			0	0	0	0	0	0	-	-	-	-	-	-	-	-	-		-1.26	-7.26	-9.16	0.65	0.01	0.0079563		-1.48	-5.33	-3.58	0.11	0.000188405	0.000884258	P	P	P	P	P	P	P	P
AT4G10850	1	254956_at	1			nodulin MtN3 family protein	T	S	E	R			0	0	0	0	0	0	-	-	-	-	-	-	-	-	-		-1.01	-1	-1.01	0.4	0.99	0.4		0	0	0	-	-	-	A	A	A	A	A	A	A	A
AT2G47950	1	266486_at	1			unknown protein	T	S	E	R			1.08142	0	1.08142	-1.04224	1.16086	1.11381	0.445955	-	0.445955	0.681979	0.169465	0.303624	0.432253	0.17219	0.568174		-1.27	-2	-2.54	0.67	0.28	0.14	P	-13.5	-11.84	1.13	4.79228e-06	6.6152e-06	0.5	P	P	P	P	P	P	P	P
AT2G17660	1	264617_at	1			nitrate-responsive NOI protein, putative	T	S	E	R			1.0467	-1.0467	0	1.04609	-1.0467	0	0.136536	0.136536	-	0.140795	0.136536	-	0.0956135	0.990722	0.999853		1.56	2.89	4.53	0.08	0.00671423	0.00114097	P	-6.56	-3.99	1.64	0.000735257	0.00376117	0.15	P	P	P	P	A	A	P	P
AT5G58310	1	247814_at	1	MES18 | ATMES18	METHYL ESTERASE 18 | ARABIDOPSIS THALIANA METHYL ESTERASE 18	MES18 (METHYL ESTERASE 18); hydrolase/ hydrolase, acting on ester bonds / methyl indole-3-acetate esterase	T	S	E	R			0	0	0	0	0	0	-	-	-	-	-	-	-	-	-		-1	0	-1	0.99	-	0.99		0	0	0	-	-	-	A	A	A	A	A	A	A	A
AT5G51210	1	248435_at	1	OLEO3	OLEOSIN3	OLEO3 (OLEOSIN3)	T	S	E	R			-1.01142	1.00038	-1.01103	1.07145	-1.00097	-1.00148	0.741742	0.991205	0.749979	0.0780451	0.977416	0.965568	0.364492	0.369864	0.267938		1	0	1	0.99	-	0.99		-1	0	1	0.87	-	0.87	P	P	P	P	P	A	P	P
AT5G50770	1	248494_at	1	AtHSD6	hydroxysteroid dehydrogenase 6	AtHSD6 (hydroxysteroid dehydrogenase 6); binding / catalytic/ oxidoreductase	T	S	E	R			0	0	0	0	0	0	-	-	-	-	-	-	-	-	-		-1.14	0	-1.14	0.39	-	0.39		1	1	0	0.29	0.29	-	A	A	A	A	A	P	A	A
AT5G46350	1	248896_at	1	WRKY8 | AtWRKY8	|	WRKY8; transcription factor	T	S	E	R			1.0037	-1.15398	-1.14973	1.88408	-1.17464	-1.05511	0.975348	0.256421	0.267687	0.00117453	0.207909	0.656337	0.00631594	0.0981908	0.0193573		1.01	-1.01	1	0.2	0.41	0.63		1.07	1.07	0	0.01	0.01	-	P	A	A	P	A	M	A	P
AT5G45880	1	248926_at	1			pollen Ole e 1 allergen and extensin family protein	T	S	E	R			0	0	0	0	0	0	-	-	-	-	-	-	-	-	-		-1	0	-1	0.99	-	0.99		0	0	0	-	-	-	A	A	A	A	A	A	A	A
AT5G42380	1	249197_at	1	CML39 | CML37	CALMODULIN LIKE 39 | CALMODULIN LIKE 37	CML37 (CALMODULIN LIKE 37); calcium ion binding	T	S	E	R			0	0	0	0	1.01338	1.01338	-	-	-	-	0.138074	0.138074	0.421875	0.355918	0.421875		1.26	-1.35	-1.07	0.17	0.12	0.65	P	-22.73	-11.76	1.93	1.25611e-06	5.56565e-06	0.00964485	P	P	P	P	P	P	P	P
AT5G28520	1	245953_at	1			FUNCTIONS IN: molecular_function unknown; INVOLVED IN: biological_process unknown; LOCATED IN: cellular_component unknown; CONTAINS InterPro DOMAIN/s: Mannose-binding lectin (InterPro:IPR001229); BEST Arabidopsis thaliana protein match is: jacalin lectin	T	S	E	R			-4.09965	-3.23122	-13.2469	1.22573	-2.70759	1.049	0.000193432	0.000562973	4.76817e-06	0.314497	0.00139215	0.805721	0.000280618	8.81074e-05	0.00021768		-1.16	-1.71	-2	0.71	0.27	0.15		-1.69	-7.14	-4.21	0.12	0.000452283	0.00249144	P	P	P	A	A	A	M	A
AT5G16850	1	246456_at	1	ATTERT	TELOMERASE REVERSE TRANSCRIPTASE	ATTERT (TELOMERASE REVERSE TRANSCRIPTASE); telomerase/ telomeric template RNA reverse transcriptase	T	S	E	R			0	0	0	0	0	0	-	-	-	-	-	-	-	-	-		1	1.24	1.24	0.99	0.2	0.17		0	0	0	-	-	-	P	P	P	A	A	A	P	A
AT5G07430	1	250631_at	1			pectinesterase family protein	T	S	E	R			0	0	0	0	0	0	-	-	-	-	-	-	-	-	-		-1	0	-1	0.99	-	0.99		0	0	0	-	-	-	A	A	A	A	A	A	A	A
AT4G39650	1	252907_at	1	GGT2	GAMMA-GLUTAMYL TRANSPEPTIDASE 2	GGT2 (GAMMA-GLUTAMYL TRANSPEPTIDASE 2); gamma-glutamyltransferase/ glutathione gamma-glutamylcysteinyltransferase	T	S	E	R			0	0	0	0	0	0	-	-	-	-	-	-	-	-	-		-1	0	-1	0.99	-	0.99		0	-1.05	-1.05	-	0.24	0.24	A	A	A	A	A	A	A	A
AT4G31970	1	253505_at	1	CYP82C2		CYP82C2; electron carrier/ heme binding / iron ion binding / monooxygenase/ oxygen binding	T	S	E	R			0	0	0	0	0	0	-	-	-	-	-	-	-	-	-		-1.03	0	-1.03	0.39	-	0.39		0	0	0	-	-	-	A	A	A	A	A	A	A	A
AT4G26260	1	254001_at	1	MIOX4		MIOX4; inositol oxygenase	T	S	E	R			0	2.04156	2.04156	0	-1	-1	-	0.00100778	0.00100778	-	1	1	0.0125467	0.0198625	0.0125467		-1	0	-1	0.99	-	0.99		0	0	0	-	-	-	A	A	A	A	A	A	A	A
AT4G19095	1	254611_at	1			unknown protein	T	S	E	R			0	0	0	0	0	0	-	-	-	-	-	-	-	-	-		-1	0	-1	0.99	-	0.99		0	0	0	-	-	-	A	A	A	A	A	A	A	A
AT4G18990	1	254598_at	1			xyloglucan:xyloglucosyl transferase, putative / xyloglucan endotransglycosylase, putative / endo-xyloglucan transferase, putative	T	S	E	R			0	0	0	0	0	0	-	-	-	-	-	-	-	-	-		-1	0	-1	0.99	-	0.99		0	0	0	-	-	-	A	A	A	A	A	A	A	A
AT4G17250	1	245272_at	1			unknown protein	T	S	E	R			-1.51051	-1.33576	-2.01768	1.07475	-1.25481	1.01519	0.00207343	0.0116991	0.000101214	0.417683	0.0318968	0.861926	0.0040729	0.00224536	0.00295355		1.02	-1.02	-1	0.17	0.21	0.99	P	-7.85	-1.36	5.75	0.000144353	0.27	0.000374916	P	M	A	A	A	A	P	P
AT4G16820	1	245447_at	1			lipase class 3 family protein	T	S	E	R			0	1.25535	1.25535	0	-1	-1	-	0.0622561	0.0622561	-	1	1	0.283649	0.257379	0.283649	1	3.44	1.36	4.69	0.00180709	0.19	0.000712624		-1.17	0	1.17	0.000556578	-	0.000556578	A	A	A	A	A	A	A	P
AT4G15150	1	245534_at	1			glycine-rich protein	T	S	E	R			1.00209	-1.00209	0	-1	-1.00209	0	0.499208	0.499208	-	1	0.499208	-	0.421875	0.355918	0.421875		-1	1	1	0.99	0.75	0.72		-2.78	1.11	3.11	0.00193043	0.6	0.00110845	A	A	A	A	A	A	A	M
AT4G15100	1	245531_at	1	scpl30	serine carboxypeptidase-like 30	scpl30 (serine carboxypeptidase-like 30); serine-type carboxypeptidase	T	S	E	R			-1.01905	0	-1.01905	1	0	1	0.128344	-	0.128344	1	-	1	0.421875	0.355918	0.421875		3.37	-3.3	1.02	0.01	0.01	0.94		-1	-1.54	-1.54	-	0.2	0.2	P	P	P	A	A	A	P	P
AT4G11870	1	254895_at	1			unknown protein	T	S	E	R			0	0	0	0	0	0	-	-	-	-	-	-	-	-	-		-1	1.01	1.01	0.99	0.22	0.19		1	1	0	0.37	0.37	-	A	A	A	A	A	A	A	A
AT4G00920	1	255649_at	1			COP1-interacting protein-related	T	S	E	R			0	0	0	-1.00311	0	-1.00311	-	-	-	0.364036	-	0.364036	0.421875	0.355918	0.421875		-1.01	0	-1.01	0.4	-	0.4		0	0	0	-	-	-	A	A	A	A	A	A	A	A
AT3G63350	1	251166_at	1	HSFA7B | AT-HSFA7B	HEAT SHOCK TRANSCRIPTION FACTOR A7B |	AT-HSFA7B; DNA binding / transcription factor	T	S	E	R			0	0	0	-1.01861	0	-1.01861	-	-	-	0.128802	-	0.128802	0.421875	0.355918	0.421875		-1.02	1.1	1.07	0.74	0.23	0.3		2.02	3.71	1.83	0.12	0.01	0.17	P	P	P	P	P	P	P	P
AT3G60140	1	251428_at	1	SRG2 | DIN2 | BGLU30	SENESCENCE-RELATED GENE 2 | DARK INDUCIBLE 2 | BETA GLUCOSIDASE 30	DIN2 (DARK INDUCIBLE 2); catalytic/ cation binding / hydrolase, hydrolyzing O-glycosyl compounds	T	S	E	R			1.16554	-3.92575	-3.36819	-2.71507	-2.67634	-1.55761	0.698374	0.00977004	0.0164918	0.0358026	0.0377522	0.282423	0.0650881	0.0634471	0.0360757		2.31	-3.59	-1.55	0.34	0.2	0.6		-2.86	1.46	4.2	0.32	0.7	0.19	A	A	P	P	A	P	P	P
AT3G57210	1	251671_at	1			FUNCTIONS IN: molecular_function unknown; INVOLVED IN: biological_process unknown; LOCATED IN: cellular_component unknown; CONTAINS InterPro DOMAIN/s: Protein of unknown function DUF626, Arabidopsis thaliana (InterPro:IPR006462); BEST Arabidopsis thaliana	T	S	E	R			0	0	0	0	0	0	-	-	-	-	-	-	-	-	-		-1.05	1	-1.04	0.39	0.91	0.46		0	0	0	-	-	-	A	A	A	A	A	A	A	A
AT3G55790	1	251755_at	1			unknown protein	T	S	E	R			0	0	0	1.0038	0	0	-	-	-	0.304604	-	-	0.421875	0.355918	0.421875		-1	0	-1	0.99	-	0.99		0	0	0	-	-	-	A	A	A	A	A	A	A	A
AT3G44350	1	252681_at	1	anac061	Arabidopsis NAC domain containing protein 61	anac061 (Arabidopsis NAC domain containing protein 61); transcription factor	T	S	E	R			0	3.90646	3.90646	1.03269	0	0	-	1.67944e-07	1.67944e-07	0.59871	-	-	5.57356e-06	1.43819e-05	4.84966e-06		1.02	1.23	1.26	0.43	0.00201601	0.000866037		0	-1	-1	-	0.27	0.27	A	A	A	A	A	A	A	A
AT3G42960	1	252780_at	1	ATA1 | ASD	ARABIDOPSIS TAPETUM 1 |	ATA1 (ARABIDOPSIS TAPETUM 1); binding / catalytic/ oxidoreductase	T	S	E	R			0	0	0	0	0	0	-	-	-	-	-	-	-	-	-		-1	0	-1	0.93	-	0.93		1	1	0	0.3	0.3	-	M	A	A	A	A	A	A	A
AT3G24130	1	257246_at	1			pectinesterase family protein	T	S	E	R			0	0	0	0	0	0	-	-	-	-	-	-	-	-	-		-1	0	-1	0.9	-	0.9		0	0	0	-	-	-	A	A	A	A	A	A	A	A
AT3G16120	1	258339_at	1			dynein light chain, putative	T	S	E	R			1.00012	-1.00012	0	-1	-1.00012	0	0.966544	0.966544	-	1	0.966544	-	0.421875	0.355918	0.421875		-1.05	0	-1.05	0.39	-	0.39		1.08	1.08	1	0.13	0.13	0.99	A	A	A	M	A	A	A	A
AT3G10200	1	259142_at	1			dehydration-responsive protein-related	T	S	E	R			1.02061	-1.03661	-1.01567	-1.11112	-1.03647	-1.1129	0.757976	0.590133	0.814012	0.144355	0.591552	0.139294	0.452178	0.632263	0.430053		-1	0	-1	0.99	-	0.99		1.2	1.41	1.18	0.56	0.28	0.6	A	A	A	A	A	A	A	A
AT3G05820	1	258732_at	1			beta-fructofuranosidase/ catalytic	T	S	E	R			-1.00049	0	-1.00049	1	0	1	0.859788	-	0.859788	1	-	1	0.421875	0.355918	0.421875		-1	1.02	1.02	0.99	0.21	0.17		0	0	0	-	-	-	A	A	A	A	A	A	A	A
AT2G46360	1	263781_at	1			unknown protein	T	S	E	R			-1.00062	0	-1.00062	1	0	1	0.826135	-	0.826135	1	-	1	0.421875	0.355918	0.421875		-1.05	-1	-1.05	0.39	0.99	0.39		0	0	0	-	-	-	A	A	A	A	A	A	A	A
AT2G37900	1	266108_at	1			proton-dependent oligopeptide transport (POT) family protein	T	S	E	R			0	0	0	-1.00607	0	-1.00607	-	-	-	0.205153	-	0.205153	0.421875	0.355918	0.421875		-1	0	-1	0.99	-	0.99		0	0	0	-	-	-	A	A	A	A	A	A	A	A
AT2G33230	1	245163_at	1			flavin-containing monooxygenase, putative / FMO, putative	T	S	E	R			0	0	0	0	0	0	-	-	-	-	-	-	-	-	-		0	1.03	1.03	-	0.2	0.17		0	0	0	-	-	-	A	A	A	A	A	A	A	A
AT2G32830	1	267646_at	1	PHT5		PHT5; inorganic phosphate transmembrane transporter/ phosphate transmembrane transporter	T	S	E	R			0	1.0041	1.0041	1.053	0	-1.00019	-	0.892207	0.892207	0.121981	-	0.994911	0.449068	0.392141	0.398994		1	0	1	0.99	-	0.99		0	0	0	-	-	-	A	A	A	A	A	A	A	A
AT2G29350	1	266292_at	1	SAG13		SAG13; alcohol dehydrogenase/ oxidoreductase	T	S	E	R			0	0	0	1.0075	0	0	-	-	-	0.177507	-	-	0.421875	0.355918	0.421875		-1	1	-1	0.99	0.99	0.99		0	0	0	-	-	-	A	A	A	A	A	A	A	A
AT1G80160	1	262047_at	1			lactoylglutathione lyase family protein / glyoxalase I family protein	T	S	E	R			1.02131	-1.38871	-1.35974	-1.98856	-1.09614	-1.37687	0.897898	0.0795218	0.0962349	0.00403471	0.580886	0.0859268	0.049056	0.929288	0.0357122		-1.06	0	-1.06	0.39	-	0.39		-1.07	1	1.07	0.06	0.89	0.05	A	A	A	A	A	A	P	P
AT1G73220	1	260097_at	1	AtOCT1	Arabidopsis thaliana ORGANIC CATION/CARNITINE TRANSPORTER1	AtOCT1 (Arabidopsis thaliana ORGANIC CATION/CARNITINE TRANSPORTER1); carbohydrate transmembrane transporter/ carnitine transporter/ transporter	T	S	E	R	14-2		-6.0131	-2.19464	-13.1966	1.97162	97.8874	6.92015	0.00236388	0.0753335	0.000316661	0.113766	9.77401e-06	0.0015856	0.202688	7.31256e-06	0.000517931		-1.69	-1	-1.69	0.2	-	0.2		-2.78	-16.14	-5.79	0.01	5.68714e-05	0.000826612	P	P	P	A	A	A	M	P
AT1G68630	1	262279_at	1			unknown protein	T	S	E	R			-1.00912	0	-1.00912	0	0	0	0.15939	-	0.15939	-	-	-	0.421875	0.355918	0.421875		-1	1.08	1.08	0.99	0.2	0.17		0	0	0	-	-	-	P	A	A	A	A	A	A	A
AT1G59530	1	257471_at	1	ATBZIP4	ARABIDOPSIS THALIANA BASIC LEUCINE-ZIPPER 4	ATBZIP4 (ARABIDOPSIS THALIANA BASIC LEUCINE-ZIPPER 4); DNA binding / transcription factor	T	S	E	R			0	0	0	0	0	0	-	-	-	-	-	-	-	-	-		-1.03	0	-1.03	0.39	-	0.39		0	0	0	-	-	-	A	A	A	A	A	A	A	A
AT1G58430	1	245842_at	1	RXF26		RXF26; carboxylesterase/ hydrolase, acting on ester bonds	T	S	E	R			0	1.0107	1.0107	0	0	0	-	0.00637944	0.00637944	-	-	-	3.47259e-07	8.54582e-07	3.47259e-07		-1	1.38	1.38	0.99	0.2	0.17		0	0	0	-	-	-	A	A	A	A	A	A	A	A
AT1G54870	1	256354_at	1			binding / catalytic/ oxidoreductase	T	S	E	R			0	0	0	0	0	0	-	-	-	-	-	-	-	-	-		-1	0	-1	0.99	-	0.99		0	0	0	-	-	-	A	A	A	A	A	A	A	A
AT1G47620	1	262435_at	1	CYP96A8		CYP96A8; electron carrier/ heme binding / iron ion binding / monooxygenase/ oxygen binding	T	S	E	R			0	0	0	-1.00526	0	-1.00526	-	-	-	0.229369	-	0.229369	0.421875	0.355918	0.421875		-1	0	-1	0.99	-	0.99		0	0	0	-	-	-	A	A	A	A	A	A	A	A
AT1G32970	1	261215_at	1			subtilase family protein	T	S	E	R			0	1.09666	1.09666	-1.01343	0	-1.01343	-	0.122161	0.122161	0.80517	-	0.80517	0.470045	0.42966	0.380068		-1.1	-1.29	-1.43	0.81	0.58	0.41	P	-68.94	-3	22.96	2.68616e-05	0.03	0.000164111	P	P	P	A	A	A	P	P
AT1G32350	1	260706_at	1	AOX1D	alternative oxidase 1D	AOX1D (alternative oxidase 1D); alternative oxidase	T	S	E	R			0	1.03047	1.03047	1.00079	-1	-1	-	0.122567	0.122567	0.964255	1	1	0.43028	0.367933	0.413688		-1	0	-1	0.42	-	0.42		0	-1.06	-1.06	-	0.24	0.24	A	A	A	A	A	A	A	A
AT1G30560	1	263213_at	1			transporter, putative	T	S	E	R			0	0	0	-1.0817	0	-1.13345	-	-	-	0.0261023	-	0.00311334	0.0524522	0.0126283	0.0524522		-1	1.09	1.09	0.99	0.2	0.17		0	0	0	-	-	-	A	A	A	A	A	A	A	A
AT1G26870	1	263683_at	1	FEZ | ANAC009	FEZ | ARABIDOPSIS NAC DOMAIN CONTAINING PROTEIN 9	FEZ (FEZ); transcription factor	T	S	E	R			0	0	0	0	0	0	-	-	-	-	-	-	-	-	-		1.06	-1.06	-1	0.17	0.2	0.99		0	0	0	-	-	-	A	A	A	A	A	A	A	A
AT1G26790	1	261263_at	1			Dof-type zinc finger domain-containing protein	T	S	E	R			0	0	0	0	1.00045	1.00045	-	-	-	-	0.87181	0.87181	0.421875	0.355918	0.421875		-1	0	-1	0.99	-	0.99		0	0	0	-	-	-	A	A	A	A	A	A	A	A
AT1G26410	1	261006_at	1			FAD-binding domain-containing protein	T	S	E	R			-1.04817	0	-1.04817	-1.00418	0	-1.00418	0.12136	-	0.12136	0.879132	-	0.879132	0.370721	0.399033	0.48289		1.01	-1.01	-1	0.18	0.22	0.99		0	0	0	-	-	-	A	A	A	A	A	A	A	A
AT1G22340	1	255961_at	1	AtUGT85A7	UDP-glucosyl transferase 85A7	AtUGT85A7 (UDP-glucosyl transferase 85A7); UDP-glycosyltransferase/ glucuronosyltransferase/ transferase, transferring glycosyl groups	T	S	E	R			0	0	0	-1.11549	0	-1.11549	-	-	-	0.115548	-	0.115548	0.414869	0.350977	0.414869		-1.04	-1	-1.04	0.39	0.99	0.39		-1	-1.14	-1.14	0.97	0.24	0.26	A	P	A	A	A	A	A	A
AT1G20860	1	262855_at	1			phosphate transporter family protein	T	S	E	R			0	0	0	-1.01897	0	-1.02386	-	-	-	0.214105	-	0.131012	0.490132	0.283023	0.490132		0	0	0	-	-	-		1.06	1.06	0	0.24	0.24	-	A	A	A	A	A	A	A	A
AT1G17810	1	255905_at	1	BETA-TIP	BETA-TONOPLAST INTRINSIC PROTEIN	BETA-TIP (BETA-TONOPLAST INTRINSIC PROTEIN); water channel	T	S	E	R			0	0	0	0	0	0	-	-	-	-	-	-	-	-	-		-1	0	-1	0.99	-	0.99		0	0	0	-	-	-	A	A	A	A	A	A	A	A
AT2G26380	1	245033_at	1			disease resistance protein-related / LRR protein-related	T	S	E	R			-1.00284	0	-1.00284	1.09736	0	1	0.957929	-	0.957929	0.119135	-	1	0.431678	0.369963	0.412367		-1.43	-2.16	-3.1	0.42	0.15	0.04	P	-2.03	-1.23	1.64	0.01	0.34	0.04	P	P	P	P	P	P	P	P
AT3G62950	1	251196_at	1			glutaredoxin family protein	T	S	E	R			-1.01767	0	-1.01767	1	0	1	0.129898	-	0.129898	1	-	1	0.421875	0.355918	0.421875		-1	1	-1	0.47	0.61	0.86		-3.57	0	3.57	0.000565034	-	0.000565034	A	A	A	A	A	A	P	P
AT5G24110	1	249770_at	1	WRKY30 | AtWRKY30	|	WRKY30; transcription factor	T	S	E	R	4-4		3.6386	-3.6386	0	1.69425	-3.6386	0	0.000797766	0.000797766	-	0.0495766	0.000797766	-	0.00186406	0.100027	0.0868163		1.43	-1.31	1.09	0.27	0.43	0.77		1.03	-1.45	-1.5	0.83	0.05	0.04	P	P	P	A	A	A	A	A
AT2G29470	1	266270_at	1	GST21 | ATGSTU3	GLUTATHIONE S-TRANSFERASE 21 | ARABIDOPSIS THALIANA GLUTATHIONE S-TRANSFERASE TAU 3	ATGSTU3 (ARABIDOPSIS THALIANA GLUTATHIONE S-TRANSFERASE TAU 3); glutathione transferase	T	S	E	R			1.64884	-1.50412	1.09622	-1.06791	-1.70826	0	0.00598772	0.0151349	0.486631	0.615422	0.0042819	-	0.116961	0.0143081	0.0437501		-1.02	1.29	1.26	0.89	0.2	0.2	P	-3.89	-2.96	1.31	1.78942e-05	6.99373e-05	0.06	P	P	P	P	A	A	P	P
AT1G26390	1	261020_at	1			FAD-binding domain-containing protein	T	S	E	R			-1.19179	-1.32582	-1.58009	-1	-1.24079	1.01655	0.526914	0.320974	0.128328	-	0.440281	0.952003	0.548924	0.270016	0.502713		-1.04	-1	-1.04	0.39	0.99	0.39		0	0	0	-	-	-	A	P	A	A	A	A	A	A
AT4G25380	1	254062_at	1			zinc finger (AN1-like) family protein	T	S	E	R			-1.31349	-1.0369	-1.36195	1.03742	-1.00012	-1.0082	0.238012	0.868149	0.187748	0.866339	0.999559	0.970103	0.592472	0.643524	0.55328		-1.03	-2.37	-2.46	0.92	0.07	0.05	P	-2.88	-2.71	1.06	0.00901901	0.01	0.83	P	P	P	P	P	P	P	P
AT5G65100	1	247226_at	1			ethylene insensitive 3 family protein	T	S	E	R			1.14392	-1.14437	-1.0004	1.01814	-1.14383	1.01862	0.122389	0.121474	0.995952	0.819636	0.122557	0.815004	0.384876	0.304434	0.465535		-1	0	-1	0.42	-	0.42		1.02	-1.09	-1.12	0.79	0.37	0.25	P	P	A	M	A	M	A	A
AT2G46850	1	266710_at	1			ATP binding / protein kinase/ protein tyrosine kinase	T	S	E	R			-1.2974	0	-1.2974	1.00152	0	1	0.118645	-	0.118645	0.991938	-	1	0.423728	0.358539	0.420033		-1	1.19	1.19	0.99	0.19	0.16		0	-1	-1	-	0.79	0.79	A	A	A	A	A	A	A	A
AT1G02390	1	259418_at	1	GPAT2 | ATGPAT2	GLYCEROL-3-PHOSPHATE ACYLTRANSFERASE 2 | ARABIDOPSIS THALIANA GLYCEROL-3-PHOSPHATE ACYLTRANSFERASE 2	GPAT2 (GLYCEROL-3-PHOSPHATE ACYLTRANSFERASE 2); acyltransferase	T	S	E	R			0	0	0	0	0	0	-	-	-	-	-	-	-	-	-		1.04	1.62	1.69	0.92	0.36	0.28		1	-1.16	-1.18	0.88	0.05	0.04	P	P	P	P	M	P	A	A
AT2G24010	1	266565_at	1	scpl23	serine carboxypeptidase-like 23	scpl23 (serine carboxypeptidase-like 23); serine-type carboxypeptidase	T	S	E	R			0	0	0	0	1.04628	1.04628	-	-	-	-	0.120297	0.120297	0.421875	0.355918	0.421875		-1.05	1	-1.05	0.39	0.99	0.39		0	0	0	-	-	-	A	A	A	A	A	A	A	A
AT2G38240	1	267147_at	1			oxidoreductase, 2OG-Fe(II) oxygenase family protein	T	S	E	R			7.74466	-7.79081	-1.00596	1.60125	-7.68593	-1.00273	0.000137121	0.000134778	0.982152	0.11144	0.000140192	0.991805	0.000743623	0.0153242	0.00835338		-2.97	1.02	-2.9	0.12	0.97	0.13	P	-25.13	-4.78	5.25	0.000242824	0.01	0.00829634	P	P	P	P	P	P	P	P
AT2G17680	1	264618_at	1			unknown protein	T	S	E	R			-1.01222	0	-1.01222	1	0	1	0.141839	-	0.141839	1	-	1	0.421875	0.355918	0.421875		1.02	-1.04	-1.01	0.36	0.25	0.68		1.15	1.15	0	0.24	0.24	-	A	A	A	A	A	A	A	A
AT2G23110	1	267263_at	1			FUNCTIONS IN: molecular_function unknown; INVOLVED IN: biological_process unknown; LOCATED IN: cellular_component unknown; CONTAINS InterPro DOMAIN/s: Late embryogenesis abundant protein 18 (InterPro:IPR018930); BEST Arabidopsis thaliana protein match is:	T	S	E	R			-3.04157	-1.20096	-3.65279	1.17	-1.10455	1.17	8.53767e-06	0.0797826	3.28026e-06	0.121754	0.299647	0.121754	0.000250473	0.000124814	5.76384e-05		1	-1	-1	0.64	0.67	0.99		1.08	1.08	1	0.29	0.25	0.9	M	A	A	A	A	A	A	M
AT2G25440	1	265659_at	1	AtRLP20	Receptor Like Protein 20	AtRLP20 (Receptor Like Protein 20); kinase/ protein binding	T	S	E	R			0	0	0	-1.11386	0	-1.11386	-	-	-	0.118889	-	0.118889	0.421875	0.355918	0.421875		-1	0	-1	0.43	-	0.43		1.25	1.25	0	0.24	0.24	-	A	A	A	A	A	A	A	A
AT5G26190	1	246883_at	1			DC1 domain-containing protein	T	S	E	R			-1.02393	1.02393	0	-1.03944	1.18979	1.11779	0.732789	0.732789	-	0.579496	0.0369209	0.140547	0.271205	0.124679	0.419812		-1.01	0	-1.01	0.41	-	0.41		0	0	0	-	-	-	P	A	P	P	A	A	P	M
AT4G31900	1	253499_at	1			chromatin remodeling factor, putative	T	S	E	R			-1.27743	0	-1.27743	1	0	1	0.118646	-	0.118646	1	-	1	0.421875	0.355918	0.421875		-1	0	-1	0.99	-	0.99		1	1	0	0.26	0.26	-	A	A	A	A	A	A	A	A
AT3G60270	1	251401_at	1			uclacyanin, putative	T	S	E	R			0	0	0	1.00882	0	0	-	-	-	0.162041	-	-	0.421875	0.355918	0.421875		1.33	-1.33	-1	0.17	0.2	0.99		-1	0	1	0.74	-	0.74	A	A	A	A	A	A	A	A
AT1G57630	1	246405_at	1			disease resistance protein (TIR class), putative	T	S	E	R			-1.00003	-1.00003	-1.00006	1.80026	1.28544	1.09595	0.99989	0.99989	0.99978	0.0252317	0.259149	0.666521	0.186423	0.0192831	0.18641		-1	0	-1	0.99	-	0.99		0	0	0	-	-	-	A	A	A	A	A	A	A	A
AT1G26380	1	261021_at	1			FAD-binding domain-containing protein	T	S	E	R			-1.01981	0	-1.01981	1.45475	2.12519	2.12519	0.967843	-	0.967843	0.451765	0.154905	0.154905	0.59325	0.235905	0.563181		-1	0	-1	0.99	-	0.99		1.03	1.03	-1	0.25	0.27	0.94	A	A	A	A	A	A	A	A
AT2G01300	1	265732_at	1			unknown protein	T	S	E	R			-1.00665	0	-1.00665	-1.0005	0	-1.0005	0.19271	-	0.19271	0.91686	-	0.91686	0.378174	0.391724	0.472577		-1.02	-3.29	-3.38	0.95	0.08	0.06	P	-21.38	-2.38	8.94	3.26485e-07	0.000702415	2.71034e-06	P	P	P	A	A	M	P	P
ATMG00670	1	244904_at	1	ORF275		hypothetical protein	T	S	E	R			-1.00036	1.00041	1.00005	1.00041	1.00046	1.00005	0.898075	0.883551	0.985306	0.883551	0.869077	0.985306	0.97706	0.165316	0.255239		-1.05	0	-1.05	0.55	-	0.55		1.11	1.11	1	0.24	0.24	0.99	A	A	A	A	A	A	A	A
AT1G66950	1	255855_at	1	PDR11 | ATPDR11	PLEIOTROPIC DRUG RESISTANCE 11 | PLEIOTROPIC DRUG RESISTANCE 11	PDR11 (PLEIOTROPIC DRUG RESISTANCE 11); ATPase, coupled to transmembrane movement of substances	T	S	E	R			1.00026	-1.00026	0	-1	-1.00026	0	0.926469	0.926469	-	1	0.926469	-	0.421875	0.355918	0.421875		-1	1	-1	0.45	0.99	0.45		1.03	-1	-1.04	0.45	0.84	0.35	P	A	P	A	A	A	M	A
AT5G54470	1	248160_at	1			zinc finger (B-box type) family protein	T	S	E	R			2.34888	-1.99943	1.17478	1.29184	-2.19186	0	0.0128342	0.0303202	0.542856	0.343989	0.0184394	-	0.0471835	0.267487	0.31472		2.04	1.05	2.16	0.16	0.9	0.13		-1.56	-1.85	-1.18	0.00545736	0.00100342	0.16	P	P	P	P	P	P	P	P
AT5G60910	1	247553_at	1	FUL | AGL8	FRUITFULL | agamous-like 8	AGL8 (agamous-like 8); transcription factor	T	S	E	R			0	0	0	0	0	0	-	-	-	-	-	-	-	-	-		-1.04	-1	-1.04	0.37	0.99	0.37		0	0	0	-	-	-	A	A	A	A	A	A	A	A
AT2G34180	1	267045_at	1	WL2 | SnRK3.7 | CIPK13 | ATWL2	WPL4-LIKE 2 | SNF1-RELATED PROTEIN KINASE 3.7 | CBL-INTERACTING PROTEIN KINASE 13 | WPL4-LIKE 2	CIPK13 (CBL-INTERACTING PROTEIN KINASE 13); ATP binding / kinase/ protein kinase/ protein serine/threonine kinase	T	S	E	R			8.28155	1.84323	15.2648	-4.42583	-3.4459	-1.5162	0.0327228	0.461303	0.0114925	0.101952	0.160657	0.611878	0.19556	0.0875716	0.0390632		1	1.07	1.07	0.94	0.22	0.17		1	1	0	0.26	0.26	-	A	A	A	A	A	A	A	A
AT5G37490	1	249618_at	1			U-box domain-containing protein	T	S	E	R			1.75115	-1.32695	1.31968	1.10612	-1.82686	-1.05818	0.00515524	0.0781407	0.0828074	0.482201	0.00358769	0.689504	0.0404329	0.0215182	0.13436		-1.01	1	-1	0.42	0.72	0.65		-1.3	-1.04	1.24	0.09	0.74	0.15	P	P	P	A	A	A	P	P
AT4G35660	1	253150_at	1			unknown protein	T	S	E	R			1.06414	-1.06328	1.00081	1.00007	-1.06414	0	0.11952	0.123572	0.98201	0.998445	0.11952	-	0.425318	0.35066	0.426757		-1.18	1	-1.18	0.39	0.99	0.39		1.12	1.12	0	0.12	0.12	-	P	A	A	A	A	A	A	A
AT5G67050	1	247022_at	1			lipase class 3 family protein	T	S	E	R			0	0	0	0	0	0	-	-	-	-	-	-	-	-	-		-1	0	-1	0.48	-	0.48		1.13	1.13	0	0.24	0.24	-	A	A	A	A	A	A	A	A
AT1G43040	1	255754_at	1			auxin-responsive protein, putative	T	S	E	R			1.05501	-1.07213	-1.01623	-1.00852	-1.07213	-1.00328	0.217725	0.1225	0.694646	0.835411	0.1225	0.935994	0.549785	0.25924	0.431291		-1.1	-1.23	-1.35	0.58	0.3	0.13		0	0	0	-	-	-	A	A	A	A	A	A	A	A
AT1G43640	1	262726_at	1	AtTLP5	TUBBY LIKE PROTEIN 5	AtTLP5 (TUBBY LIKE PROTEIN 5); phosphoric diester hydrolase/ transcription factor	T	S	E	R			-1.00888	0	-1.00888	0	-1	0	0.161517	-	0.161517	-	1	-	0.421875	0.355918	0.421875		-1	-1	-1	0.41	0.99	0.41		1.03	1.03	0	0.24	0.24	-	A	A	A	A	A	A	A	A
AT3G29240	1	257745_at	1			unknown protein	T	S	E	R	13-11		-2.54495	-6.75823	-17.1993	-2.32824	-1.49131	-2.38463	9.70959e-05	1.13902e-06	8.96341e-08	0.000176223	0.00960643	0.000149377	1.41423e-06	0.0146978	2.83537e-05		-1.45	-5.91	-8.6	0.09	0.000504952	0.00015043	P	-6.76	-1.67	4.04	3.51728e-05	0.03	0.000228578	P	P	P	P	P	P	P	P
AT1G77540	1	259706_at	1			H3/H4 histone acetyltransferase	T	S	E	R			-1.15276	1.0392	-1.10928	-1.26014	1.04386	-1.11921	0.224146	0.727805	0.362053	0.0681851	0.697939	0.325085	0.13045	0.771397	0.824286		1	1.08	1.09	0.91	0.2	0.15		-1.05	-1.24	-1.17	0.68	0.15	0.28	P	P	P	A	A	A	P	P
AT5G13830	1	250227_at	1			FtsJ-like methyltransferase family protein	T	S	E	R			1.10957	2.67472	2.96779	0	-1.10749	1.00187	0.295463	2.2768e-05	1.22185e-05	-	0.303509	0.98427	0.000334529	0.000351279	0.000341295		2.14	1.08	2.32	0.01	0.71	0.00917222		1.04	1.04	0	0.24	0.24	-	A	A	A	A	A	A	A	A
AT3G53600	1	251950_at	1			zinc finger (C2H2 type) family protein	T	S	E	R			1.25856	-1.25856	0	-1.03884	-1.25856	-1.03884	0.11707	0.11707	-	0.773944	0.11707	0.773944	0.465529	0.433773	0.362952		-1.54	-3.63	-5.61	0.43	0.07	0.02	P	-8.63	-2.73	3.16	2.07928e-06	0.000222473	9.92243e-05	P	P	P	P	P	P	P	P
AT1G07350	1	261081_at	1			transformer serine/arginine-rich ribonucleoprotein, putative	T	S	E	R			-1.49542	1.26366	-1.1834	-1.37558	1.03421	-1.01389	0.104558	0.31164	0.457706	0.181934	0.879465	0.950384	0.133566	0.0745224	0.88719		-1.18	-1.15	-1.36	0.28	0.37	0.07	X	3.07	1.36	-2.24	0.000954748	0.15	0.00529773	P	P	P	P	P	P	P	P
AT2G24400	1	265683_at	1			auxin-responsive protein, putative / small auxin up RNA (SAUR_D)	T	S	E	R			0	0	0	0	0	0	-	-	-	-	-	-	-	-	-		-1.04	1.01	-1.02	0.4	0.76	0.59		0	0	0	-	-	-	A	A	A	A	A	A	A	A
AT2G25210	1	263585_at	1			60S ribosomal protein L39 (RPL39A)	T	S	E	R			1.30705	3.24995	4.24785	-1.28565	1.64652	1.17165	0.160039	0.000306676	9.1462e-05	0.183512	0.0232753	0.38153	0.000934821	0.95706	0.00581803		2.76	1.56	4.33	0.12	0.48	0.04	X	7.44	2.51	-2.96	4.25821e-06	0.00046994	0.00018032	P	P	P	P	P	P	P	P
AT1G20340	1	255886_at	1	PETE2 | DRT112	PLASTOCYANIN 2 |	DRT112; copper ion binding / electron carrier	T	S	E	R	13-11		-1.83011	-2.88135	-5.27318	-1.45755	-2.34261	-1.66535	0.000393125	1.3515e-05	7.85168e-07	0.00497532	5.15625e-05	0.00102221	1.03496e-05	0.000107313	0.00028873		-1.66	-1.81	-3	0.46	0.43	0.15		-7.69	1	7.71	1.16966e-08	0.96	1.15992e-08	A	A	A	A	A	A	P	P
AT4G10040	1	255011_at	1	CYTC-2	cytochrome c-2	CYTC-2 (cytochrome c-2); electron carrier/ heme binding / iron ion binding	T	S	E	R	8-6		1.8142	-1.19315	1.5205	2.96073	1.07077	3.28658	0.00256649	0.204854	0.0138623	8.57652e-05	0.603498	4.91895e-05	0.000150553	0.209181	0.0156465		1.07	-1.39	-1.29	0.73	0.18	0.24		2.46	-1.1	-2.71	1.93244e-06	0.12	1.01253e-06	P	P	P	P	P	P	P	P
AT3G51600	1	252115_at	1	LTP5	Lipid transfer protein 5	LTP5 (Lipid transfer protein 5); lipid transporter	T	S	E	R			-1.01567	0	-1.01567	-3.27594	12.1575	3.71114	0.978241	-	0.978241	0.0704465	0.00320385	0.0509804	0.0566725	0.00986507	0.0565858		-1	0	-1	0.99	-	0.99		0	0	0	-	-	-	A	A	A	A	A	A	A	A
AT5G28510	1	245955_at	1	BGLU24	BETA GLUCOSIDASE 24	BGLU24 (BETA GLUCOSIDASE 24); catalytic/ cation binding / hydrolase, hydrolyzing O-glycosyl compounds	T	S	E	R			-1.21359	-1.3071	-1.58629	1.42019	1.88035	1.50826	0.430747	0.286161	0.0886383	0.175153	0.0312305	0.121153	0.820188	0.0111814	0.103389		-1.24	-1.05	-1.3	0.12	0.71	0.07	P	-2.4	-1.64	1.46	0.000148479	0.00351722	0.01	P	P	P	A	A	A	P	P
AT5G49120	1	248642_at	1			senescence-associated protein-related	T	S	E	R			0	0	0	0	0	0	-	-	-	-	-	-	-	-	-		-1	0	-1	0.99	-	0.99		1.22	1.22	0	0.23	0.23	-	A	A	A	A	A	A	A	A
AT5G07040	1	250658_at	1			zinc finger (C3HC4-type RING finger) family protein	T	S	E	R			-1.00541	1.00807	1.00265	-1.18668	1.0082	-1.18674	0.956467	0.935157	0.978631	0.118259	0.934148	0.118172	0.415283	0.327104	0.425409		-1.06	-1	-1.07	0.4	0.97	0.38		1.28	1.26	-1.02	0.2	0.24	0.91	P	P	P	A	P	P	P	P
ATCG00440	1	245012_at	1	NDHC		Encodes NADH dehydrogenase D3 subunit of the chloroplast NAD(P)H dehydrogenase complex	T	S	E	R			1.06631	-1.13874	-1.06793	-1.65821	-1.09835	-1.02381	0.842575	0.689223	0.83891	0.150948	0.772091	0.941896	0.616924	0.366105	0.384986		1.04	1.23	1.28	0.84	0.37	0.26	P	-2.2	-1.68	1.3	0.000346973	0.00329124	0.05	P	P	P	P	P	P	P	P
AT5G47600	1	248752_at	1			heat shock protein-related	T	S	E	R			0	0	0	0	0	0	-	-	-	-	-	-	-	-	-		-1.08	0	-1.08	0.39	-	0.39		1.01	1.01	0	0.25	0.25	-	A	A	A	A	A	A	A	A
AT2G41480	1	267101_at	1			electron carrier/ heme binding / peroxidase	T	S	E	R	13-2		2.86257	-15.1775	-5.30206	2.60039	7.51265	2.55598	0.00115008	3.89739e-06	7.99694e-05	0.00192636	2.5154e-05	0.00212061	0.000167277	2.13313e-07	0.000106889	4	-3.17	-1.85	-5.89	0.05	0.26	0.01		-6.83	-6.96	-1.01	0.000557596	0.000527183	0.95	P	P	P	A	P	P	P	P
AT5G13870	1	250214_at	1	EXGT-A4	ENDOXYLOGLUCAN TRANSFERASE A4	EXGT-A4 (ENDOXYLOGLUCAN TRANSFERASE A4); hydrolase, acting on glycosyl bonds / hydrolase, hydrolyzing O-glycosyl compounds / xyloglucan:xyloglucosyl transferase	T	S	E	R			-1.13043	0	-1.13043	-1.99495	1.18331	-1.68576	0.762808	-	0.762808	0.122924	0.679622	0.225085	0.384214	0.333731	0.618809		1.19	-1.24	-1.03	0.66	0.63	0.92		1.39	-1.5	-2.09	0.44	0.35	0.11	P	P	P	P	P	P	P	P
AT1G06680	1	262632_at	1	PSII-P | PSBP-1 | OEE2	PHOTOSYSTEM II SUBUNIT P | PHOTOSYSTEM II SUBUNIT P-1 | OXYGEN-EVOLVING ENHANCER PROTEIN 2	PSBP-1 (PHOTOSYSTEM II SUBUNIT P-1); poly(U) binding	T	S	E	R	13-11		-1.57757	-2.91092	-4.59218	-1.19485	-1.81312	-1.10454	0.00837222	7.98343e-05	8.98783e-06	0.190851	0.00223307	0.443531	0.000299486	0.00190925	0.000467854		-2.19	-5.81	-12.74	0.01	0.00122715	0.000174852	P	-25.19	-7.67	3.28	0.000201512	0.00258506	0.02	P	P	P	P	A	M	P	P
AT2G43510	1	260551_at	1	ATTI1		ATTI1; serine-type endopeptidase inhibitor	T	S	E	R			-1.2481	1.09604	-1.13873	1.11958	1.23118	1.42435	0.64567	0.848031	0.786335	0.813549	0.665807	0.468856	0.883834	0.743094	0.772829		-1.25	1.89	1.51	0.55	0.16	0.3		1.12	-1.24	-1.4	0.6	0.33	0.15	P	P	P	A	A	A	A	P
AT3G26230	1	257625_at	1	CYP71B24		CYP71B24; electron carrier/ heme binding / iron ion binding / monooxygenase/ oxygen binding	T	S	E	R			0	0	0	-1.31123	0	-1.31168	-	-	-	0.0230593	-	0.0229415	0.14443	0.149674	0.14443		-1	1.01	1.01	0.99	0.22	0.19		0	0	0	-	-	-	A	A	A	A	A	A	A	A
AT5G41650	1	249258_at	1			lactoylglutathione lyase family protein / glyoxalase I family protein	T	S	E	R			1.00478	2.05917	2.06902	-1.09118	1.5225	1.40276	0.979253	0.00547044	0.00529764	0.6375	0.0517064	0.100198	0.00769097	0.513221	0.357453		1.01	1.25	1.27	0.92	0.23	0.17		-1.05	0	1.05	0.02	-	0.02	A	A	A	A	M	A	P	P
AT1G49410	1	262402_at	1	TOM6	translocase of the outer mitochondrial membrane 6	TOM6 (translocase of the outer mitochondrial membrane 6)	T	S	E	R			1.49562	2.9535	4.41732	1.06933	1.4775	1.52442	0.00186378	5.33709e-06	7.22777e-07	0.430121	0.00219245	0.00145477	8.42405e-06	0.0931678	0.000272427		2.94	1.34	3.96	0.09	0.62	0.05	X	8.61	1.76	-4.89	2.61134e-05	0.02	0.000163447	P	P	P	P	P	P	P	P
AT1G62510	1	265111_at	1			protease inhibitor/seed storage/lipid transfer protein (LTP) family protein	T	S	E	R			-1.41649	-1.35921	-1.92531	1.79351	1.29643	-1.59405	0.4481	0.501509	0.175997	0.220927	0.567647	0.318232	0.151903	0.0271087	0.361442		-1	0	-1	0.99	-	0.99		0	0	0	-	-	-	A	A	A	A	A	A	A	A
AT2G38870	1	266168_at	1			protease inhibitor, putative	T	S	E	R			1.18059	1.01639	1.19993	1.02766	1.1765	1.06165	0.389565	0.930797	0.347709	0.884168	0.398965	0.750165	0.646738	0.143307	0.851978		1.18	1.03	1.22	0.8	0.96	0.77		-1.82	-8.8	-4.83	0.04	6.8104e-05	0.000451943	P	P	P	A	A	A	A	M
AT2G28400	1	265276_at	1			unknown protein	T	S	E	R			1.30503	-2.13386	-1.6351	2.13037	1.11491	1.58805	0.296837	0.0161141	0.077616	0.016263	0.658154	0.0927265	0.0365161	0.0311569	0.0845586		-1.55	-2.21	-3.44	0.47	0.26	0.08		-1.17	-1.78	-1.51	0.57	0.07	0.17	P	P	P	P	P	P	P	P
AT2G34340	1	267003_at	1			unknown protein	T	S	E	R			-1.37698	-1.0925	-1.50434	-1.37825	1.21362	-1.2557	0.180775	0.691704	0.100506	0.17969	0.396546	0.323924	0.140573	0.253888	0.806483		-2.22	-1.81	-4.05	0.18	0.34	0.04		1.97	3.64	1.84	0.01	0.000560485	0.02	P	P	P	P	P	P	P	P
AT5G22920	1	249862_at	1			zinc finger (C3HC4-type RING finger) family protein	T	S	E	R			1.07601	-1.99244	-1.8517	-2.47367	-1.56611	-1.62396	0.82405	0.068907	0.0959297	0.0264083	0.202555	0.172732	0.12176	0.396803	0.102549	8	-2.8	-3.81	-10.7	0.00692142	0.00357038	0.000226767		-21.99	1.29	28.55	1.10744e-06	0.18	6.63293e-07	P	P	P	P	A	P	P	P
AT3G17680	1	258376_at	1			FUNCTIONS IN: molecular_function unknown; INVOLVED IN: biological_process unknown; LOCATED IN: cellular_component unknown; EXPRESSED IN: 16 plant structures; EXPRESSED DURING: 8 growth stages; CONTAINS InterPro DOMAIN/s: KIP1-like (InterPro:IPR011684); BE	T	S	E	R			-1.10727	1.33401	1.20477	-1.00085	-1	-1.00085	0.55729	0.127147	0.298219	0.99602	1	0.99602	0.520547	0.236847	0.51986	3	-1.47	9.51	6.43	0.04	6.64417e-05	0.000102271	P	-1.72	-1.62	1.06	0.04	0.06	0.79	P	P	P	A	A	A	P	P
AT4G25200	1	254059_at	1	ATHSP23.6-MITO	MITOCHONDRION-LOCALIZED SMALL HEAT SHOCK PROTEIN 23.6	ATHSP23.6-MITO (MITOCHONDRION-LOCALIZED SMALL HEAT SHOCK PROTEIN 23.6)	T	S	E	R			-1.79507	1.17764	-1.52429	0	1.10151	1.1045	0.123435	0.637065	0.245958	-	0.778999	0.773013	0.520599	0.311107	0.464235	2	2.34	3.33	7.81	0.11	0.06	0.00729374		2.66	-1.12	-2.98	0.08	0.82	0.06	P	P	P	P	P	P	P	P
AT2G06520	1	265374_at	1	PSBX	photosystem II subunit X	PSBX (photosystem II subunit X)	T	S	E	R	13-11		-1.73511	-2.53519	-4.39883	-1.41497	-1.40957	-1.26616	0.00710497	0.00044809	2.79929e-05	0.0475344	0.0493752	0.144574	0.000540608	0.0855998	0.00209244		-1.79	-2.91	-5.24	0.2	0.06	0.01	P	-6.56	-1.64	3.99	7.54471e-05	0.05	0.000453236	P	P	P	A	A	A	P	P
AT2G19800	1	266693_at	1	MIOX2	MYO-INOSITOL OXYGENASE 2	MIOX2 (MYO-INOSITOL OXYGENASE 2); inositol oxygenase	T	S	E	R			3.08601	1.37868	4.25462	-1.52388	-1.09046	-1.01099	0.00359231	0.248227	0.000950514	0.143457	0.743063	0.966851	0.0234821	0.758397	0.00996845		-1.19	1	-1.18	0.12	0.95	0.13		-1	0	1	0.93	-	0.93	A	A	A	A	A	A	P	A
AT5G47700	1	248768_at	1			60S acidic ribosomal protein P1 (RPP1C)	T	S	E	R			1.25056	2.33145	2.91561	-1.14389	1.39914	1.17693	0.094291	0.000215941	5.31587e-05	0.280285	0.023662	0.199842	0.000546986	0.72525	0.00472738		2.62	1.25	3.28	0.15	0.72	0.09	X	5.05	2.01	-2.5	4.25796e-06	0.000658421	0.000135855	P	P	P	P	P	P	P	P
AT2G19310	1	267336_at	1			FUNCTIONS IN: molecular_function unknown; INVOLVED IN: response to oxidative stress, response to high light intensity, response to hydrogen peroxide, response to heat; EXPRESSED IN: 22 plant structures; EXPRESSED DURING: 11 growth stages; CONTAINS InterPr	T	S	E	R			-1.17546	-1.14923	-1.35088	-1.04101	-1.28974	1.059	0.593107	0.644696	0.333332	0.893151	0.40816	0.848187	0.831778	0.118962	0.704514		-1	0	-1	0.99	-	0.99	P	-7.74	-1.67	4.6	0.00143997	0.22	0.00638391	P	P	P	A	A	A	P	P
AT4G15350	1	245551_at	1	CYP705A2		CYP705A2; electron carrier/ heme binding / iron ion binding / monooxygenase/ oxygen binding	T	S	E	R			0	0	0	0	0	0	-	-	-	-	-	-	-	-	-		-1.02	1.09	1.06	0.66	0.25	0.39		-1	0	1	0.28	-	0.28	A	A	A	A	A	A	A	A
AT1G34540	1	261185_at	1	CYP94D1		CYP94D1; electron carrier/ heme binding / iron ion binding / monooxygenase/ oxygen binding	T	S	E	R			-1.00272	0	-1.00272	0	0	0	0.408017	-	0.408017	-	-	-	0.421875	0.355918	0.421875		-1	-1	-1	0.45	0.99	0.45		0	0	0	-	-	-	A	A	A	A	A	A	A	A
AT3G11580	1	259293_at	1			DNA-binding protein, putative	T	S	E	R	12-5		1.046	-1.24471	-1.18997	1.174	-1.05022	-1.0711	0.801887	0.247022	0.348302	0.384567	0.784688	0.70256	0.281742	0.228673	0.88218	8	-1.38	-2.27	-3.16	0.1	0.00783919	0.00143516		2.19	2.25	1.02	0.06	0.06	0.94	P	P	P	P	P	P	P	P
AT5G01870	1	251065_at	1			lipid transfer protein, putative	T	S	E	R			0	0	0	0	0	0	-	-	-	-	-	-	-	-	-		-1	1.91	1.91	-	0.2	0.17	X	13.45	1.58	-8.48	0.00462779	0.47	0.01	P	P	P	P	P	P	P	P
AT2G26150	1	266841_at	1	HSFA2 | ATHSFA2	HEAT SHOCK TRANSCRIPTION FACTOR A2 |	ATHSFA2; DNA binding / transcription factor	T	S	E	R			-1.78421	2.4578	1.37753	-1.52562	1.40459	1.34849	0.225353	0.0791829	0.484509	0.363353	0.459467	0.512973	0.106821	0.105615	0.95455		1.32	3.23	4.29	0.48	0.04	0.01	P	-2.66	-1.08	2.46	0.02	0.81	0.02	P	P	P	P	P	P	P	P
AT1G52060	1	265049_at	1			FUNCTIONS IN: molecular_function unknown; INVOLVED IN: biological_process unknown; LOCATED IN: endomembrane system; EXPRESSED IN: root; CONTAINS InterPro DOMAIN/s: Mannose-binding lectin (InterPro:IPR001229); BEST Arabidopsis thaliana protein match is: ja	T	S	E	R			-2.02335	1.01595	-1.99159	-3.16585	1.67872	-1.89429	0.389177	0.984094	0.399298	0.178451	0.521044	0.43263	0.305223	0.511276	0.889469		-1.63	1.21	-1.35	0.6	0.85	0.74		5.7	-3.69	-21.11	0.00121283	0.00532989	4.72221e-05	P	P	P	P	P	P	P	P
AT2G17070	1	263575_at	1			unknown protein	T	S	E	R			0	1.02431	1.02431	-1.00174	-1	-1.00822	-	0.119015	0.119015	0.900276	1	0.561143	0.626399	0.704357	0.248454		-1.21	1.13	-1.06	0.42	0.62	0.76		1.48	1.27	-1.15	0.19	0.39	0.59	P	A	A	A	A	A	A	A
AT2G32765	1	267555_at	1	SUMO5 | SUM5 | ATSUMO5	SMALL UBIQUITINRELATED MODIFIER 5 | SUMO 5 |	SUMO5 (SMALL UBIQUITINRELATED MODIFIER 5); protein tag	T	S	E	R			-1.05159	0	-1.05159	-1.11487	0	-1.11487	0.440156	-	0.440156	0.1222	-	0.1222	0.204344	0.614089	0.763314		-1	1	1	0.99	0.3	0.26		-1.01	1.03	1.05	0.71	0.51	0.32	A	P	A	A	A	A	A	A
AT1G17710	1	259399_at	1			phosphatase	T	S	E	R			-1.00602	1.07927	1.07281	-1.1422	1.59756	1.29561	0.980325	0.75482	0.773423	0.589231	0.0888198	0.308047	0.428743	0.161478	0.670909		-1.03	0	-1.03	0.39	-	0.39		-1.01	-1.59	-1.56	0.94	0.1	0.12	P	P	P	A	A	A	P	P
AT5G12110	1	250304_at	1			elongation factor 1B alpha-subunit 1 (eEF1Balpha1)	T	S	E	R			1.13638	1.75563	1.99507	1.47069	-1.21045	2.02529	0.729156	0.158919	0.0950736	0.314225	0.607133	0.0894677	0.0897407	0.0186463	0.859391	2	1.44	2.69	3.89	0.07	0.00307817	0.000579648		1.1	-1.84	-2.03	0.56	0.00690554	0.00339524	P	P	P	M	A	A	A	P
AT2G37640	1	267158_at	1	EXP3 | ATHEXP ALPHA 1.9 | ATEXPA3 | ATEXP3	| | ARABIDOPSIS THALIANA EXPANSIN A3 | EXPANSIN 3	EXP3	T	S	E	R			0	0	0	0	0	0	-	-	-	-	-	-	-	-	-		-1.2	-1	-1.2	0.4	0.98	0.39		0	-1.14	-1.14	-	0.00618868	0.00618868	P	A	A	A	A	A	A	A
AT5G52640	1	248332_at	1	HSP83 | HSP81.1 | HSP81-1 | ATHSP90.1 | ATHS83	HEAT SHOCK PROTEIN 83 | | HEAT SHOCK PROTEIN 81-1 | HEAT SHOCK PROTEIN 90.1 |	ATHSP90.1 (HEAT SHOCK PROTEIN 90.1); ATP binding / unfolded protein binding	T	S	E	R			-1.07083	1.37517	1.28421	-1.03921	-1.53072	1.01543	0.878681	0.485727	0.58127	0.931587	0.358711	0.972722	0.836837	0.0667047	0.901958		2.12	3.23	6.85	0.18	0.08	0.01	P	-1.87	-1.23	1.51	0.01	0.28	0.05	P	P	P	P	P	P	P	P
AT3G03990	1	258811_at	1			esterase/lipase/thioesterase family protein	T	S	E	R			1.88169	-2.21111	-1.17507	2.10035	-1.92549	1.2214	0.00101036	0.000278346	0.195355	0.000409877	0.00082895	0.120031	0.000236401	0.362913	0.157919		-1.96	-2.05	-4.02	0.13	0.14	0.01		-1.33	1	1.34	0.05	0.94	0.04	P	P	P	P	P	P	P	P
AT3G09700	1	258716_at	1			DNAJ heat shock N-terminal domain-containing protein	T	S	E	R			1.15502	2.58469	2.98537	1.15924	1.07619	1.35947	0.262509	0.000129639	5.54011e-05	0.251799	0.553206	0.0371849	0.000429989	0.00250144	0.00555323		2.6	1.34	3.51	0.00990867	0.28	0.00350078		1.37	1.2	-1.14	0.03	0.16	0.3	P	P	P	M	A	A	A	A
AT1G14200	1	262656_at	1			zinc finger (C3HC4-type RING finger) family protein	T	S	E	R			-1.84499	-1.10021	-2.02988	-1.90393	-1.05041	-1.50986	0.0474747	0.715652	0.0279279	0.039802	0.850605	0.148057	0.0269871	0.324339	0.640272		1.28	-1.2	1.05	0.56	0.68	0.88	P	-2.02	-1.34	1.5	0.00610634	0.14	0.05	P	P	P	P	P	P	P	P
AT1G51920	1	246370_at	1			unknown protein	T	S	E	R			0	0	0	0	0	0	-	-	-	-	-	-	-	-	-		-1	0	-1	0.42	-	0.42		0	0	0	-	-	-	A	A	A	A	A	A	A	A
AT4G15910	1	245523_at	1	DI21 | ATDI21	DROUGHT-INDUCED 21 | ARABIDOPSIS THALIANA DROUGHT-INDUCED 21	ATDI21 (ARABIDOPSIS THALIANA DROUGHT-INDUCED 21)	T	S	E	R			-1.41391	1.29027	-1.09582	-1.41244	-1.30649	-1.30607	0.0646109	0.149271	0.576752	0.0652287	0.133257	0.133646	0.0620938	0.0048953	0.689962		-1.09	-1.05	-1.15	0.79	0.88	0.67	X	2.74	1.04	-2.62	9.80425e-05	0.71	0.000129257	P	P	P	P	P	P	P	P
AT3G16050	1	258336_at	1	atpdx1.2 | A37	PYRIDOXINE BIOSYNTHESIS 1.2 |	A37; protein heterodimerization	T	S	E	R			-1.02535	1.84996	1.80423	1.0514	-1.099	1.20497	0.941503	0.106416	0.118641	0.883266	0.782591	0.589065	0.263893	0.0792186	0.592879	2	2.01	3.54	7.13	0.00754384	0.00101102	0.000105052	P	-1.84	-1.19	1.54	0.01	0.39	0.06	P	P	P	P	P	P	P	P
AT2G19460	1	267279_at	1			unknown protein	T	S	E	R			1.2362	-1.00001	1.23619	1.3996	1.33829	1.51232	0.135519	0.999965	0.135528	0.0329088	0.0545722	0.0142149	0.0271934	0.0374917	0.569047		-1	1	1	0.57	0.42	0.73		1.36	1.36	0	0.24	0.24	-	A	A	A	A	P	A	A	A
AT1G50400	1	262459_at	1			porin family protein	T	S	E	R			1.05362	4.21928	4.44553	-1.01138	1.36307	1.38752	0.79143	0.000187705	0.000152045	0.954185	0.149693	0.13108	0.000917907	0.0164188	0.00969652		1.29	1.29	1.67	0.41	0.45	0.13		-1.15	1.06	1.23	0.55	0.78	0.39	P	P	P	P	P	P	P	P
AT4G22950	1	254286_at	1	GL19 | AGL19	| AGAMOUS-LIKE 19	AGL19 (AGAMOUS-LIKE 19); transcription factor	T	S	E	R			0	1.14768	1.14768	0	0	0	-	0.118773	0.118773	-	-	-	0.421875	0.355918	0.421875		-1	0	-1	0.99	-	0.99		0	0	0	-	-	-	A	A	A	A	A	A	A	A
AT5G59820	1	247655_at	1	ZAT12 | RHL41	| RESPONSIVE TO HIGH LIGHT 41	RHL41 (RESPONSIVE TO HIGH LIGHT 41); nucleic acid binding / transcription factor/ zinc ion binding	T	S	E	R	9-8		-1.17915	-2.07132	-2.44239	1.39978	-1.54614	-1.15727	0.247044	0.00104635	0.000330601	0.0381468	0.0135089	0.299473	0.00141342	0.637727	0.0202069		-1.05	-1.74	-1.83	0.61	0.00497279	0.00240811	P	-2.94	-1.9	1.54	1.07154e-05	0.000243319	0.00213108	P	P	P	P	P	P	P	P
AT1G30210	1	245774_at	1	TCP24 | ATTCP24	TEOSINTE BRANCHED1, CYCLOIDEA, AND PCF FAMILY 24 |	TCP24 (TEOSINTE BRANCHED1, CYCLOIDEA, AND PCF FAMILY 24); transcription factor	T	S	E	R			0	0	0	0	0	0	-	-	-	-	-	-	-	-	-		-1	0	-1	0.99	-	0.99		1.04	1.04	0	0.24	0.24	-	A	A	A	A	A	A	A	A
AT4G14690	1	245306_at	1	ELIP2	EARLY LIGHT-INDUCIBLE PROTEIN 2	ELIP2 (EARLY LIGHT-INDUCIBLE PROTEIN 2); chlorophyll binding	T	S	E	R	5-5		8.15035	-5.89799	1.38189	17.027	-2.37448	13.5841	0.00147909	0.00355093	0.444878	0.00027238	0.069306	0.000439973	0.000451636	0.173416	0.0203936		1.04	-1.44	-1.38	0.96	0.75	0.76		-1.32	-3.22	-2.42	0.12	0.000235972	0.00112822	P	P	P	P	P	P	P	P
AT5G51440	1	248434_at	1			23.5 kDa mitochondrial small heat shock protein (HSP23.5-M)	T	S	E	R			-1.55546	2.26306	1.45491	-1.47954	-1.10532	1.04495	0.417705	0.157111	0.488362	0.469889	0.850494	0.933956	0.307081	0.068156	0.861713		9.09	1.29	11.74	0.00693908	0.63	0.0045446		-1.14	-1.17	-1.02	0.7	0.66	0.95	P	P	P	P	P	P	P	P
AT5G57520	1	247869_at	1	ZFP2 | ATZFP2	ZINC FINGER PROTEIN 2 | ZINC FINGER PROTEIN 2	ZFP2 (ZINC FINGER PROTEIN 2); nucleic acid binding / transcription factor/ zinc ion binding	T	S	E	R			-1.0012	0	-1.0012	1.01516	1.00048	1.00048	0.896112	-	0.896112	0.134784	0.958322	0.958322	0.459429	0.379113	0.406176		1.5	-1.48	1	0.16	0.2	0.97		0	0	0	-	-	-	A	A	A	A	A	A	A	A
AT5G06980	1	250665_at	1			unknown protein	T	S	E	R			1.0301	-1.80377	-1.75107	-1.57134	-2.07072	-2.33272	0.892033	0.0284546	0.0345895	0.0716514	0.0118634	0.00586611	0.00992236	0.426719	0.355846		1.01	1.14	1.15	0.98	0.77	0.73		-1.15	-1.3	-1.13	0.29	0.06	0.34	P	A	M	A	A	A	A	A
AT1G14440	1	261502_at	1	AtHB31	ARABIDOPSIS THALIANA HOMEOBOX PROTEIN 31	AtHB31 (ARABIDOPSIS THALIANA HOMEOBOX PROTEIN 31); DNA binding / transcription factor	T	S	E	R			0	0	0	0	0	0	-	-	-	-	-	-	-	-	-		-1.01	-1	-1.01	0.4	0.99	0.4		1.06	1.06	0	0.24	0.24	-	A	A	A	A	A	A	A	A
AT4G09100	1	255074_at	1			zinc finger (C3HC4-type RING finger) family protein	T	S	E	R			1.11371	-1.27138	-1.14157	1.01714	-1.27138	1	0.505381	0.163475	0.417045	0.914797	0.163475	1	0.552034	0.243201	0.629498		1	-1	-1	0.71	0.73	0.99		0	0	0	-	-	-	A	A	A	A	A	A	A	A
AT1G69700	1	260368_at	1	ATHVA22C		ATHVA22C	T	S	E	R	9-8		-1.31337	-1.00252	-1.31668	-1.92081	2.03392	-1.03391	0.164639	0.988888	0.161328	0.00826202	0.00553822	0.853873	0.0286727	0.00657061	0.124281		-1.11	1.02	-1.09	0.32	0.86	0.41	X	3.7	1.64	-2.26	6.30988e-06	0.00193508	0.000114542	P	P	P	P	P	P	P	P
AT5G59845	1	247657_at	1			gibberellin-regulated family protein	T	S	E	R			-1.09669	-2.29013	-2.51157	-1.12233	-2.53743	-1.00045	0.790786	0.0447957	0.030457	0.740515	0.0291949	0.998959	0.223449	0.0111361	0.170434		1.03	-1.03	1	0.17	0.2	0.99		1.09	1.08	-1	0.24	0.26	0.95	P	M	P	M	A	P	P	P
AT4G22610	1	254326_at	1			protease inhibitor/seed storage/lipid transfer protein (LTP) family protein	T	S	E	R	6-5		4.62782	2.29069	10.6009	2.29951	1.40933	3.45202	0.000140673	0.00420566	1.00284e-05	0.00410961	0.120698	0.000484933	4.08426e-05	0.808799	0.0198955		-1.81	1.93	1.06	0.14	0.13	0.85		-7.53	-7.87	-1.04	0.000641589	0.000568824	0.89	P	P	P	P	P	P	P	P
AT4G36410	1	246195_at	1	UBC17	UBIQUITIN-CONJUGATING ENZYME 17	UBC17 (UBIQUITIN-CONJUGATING ENZYME 17); small conjugating protein ligase/ ubiquitin-protein ligase	T	S	E	R	9-13		-1.44784	-2.4636	-3.56691	-1.19872	-18.4915	-5.24218	0.314748	0.0351753	0.00833411	0.611365	9.02904e-05	0.00224396	0.00237903	0.000162463	0.538354		-1.56	-1.03	-1.61	0.02	0.83	0.01		-44.1	1	44.47	6.22796e-13	0.72	6.13926e-13	A	A	A	A	A	A	P	P
AT2G34930	1	267411_at	1			disease resistance family protein	T	S	E	R			1.45345	-1.52575	-1.04974	1.77781	-1.26993	1.14432	0.131991	0.0959602	0.829884	0.0353346	0.310059	0.555648	0.0450946	0.36162	0.790416		-1.99	-2.84	-5.66	0.01	0.00558821	0.000484655	P	-3.94	-2.8	1.4	0.00502248	0.01	0.33	P	P	P	P	P	P	P	P
AT3G09940	1	258941_at	1	MDHAR | AtMDAR3	MONODEHYDROASCORBATE REDUCTASE |	MDHAR (MONODEHYDROASCORBATE REDUCTASE); monodehydroascorbate reductase (NADH)	T	S	E	R			12.488	-6.25191	1.99747	-1.6304	-4.95851	-4.86306	6.02347e-05	0.000400706	0.0426422	0.122034	0.000860277	0.000920543	0.000940887	0.00406577	0.000732571		-7.14	-4.15	-29.71	0.0028214	0.01	0.000291206		-1.5	1.05	1.59	0.18	0.84	0.13	P	P	P	P	P	P	P	P
AT1G77570	1	259711_at	1			DNA binding / transcription factor	T	S	E	R			1.78748	1.40513	2.51164	-1.004	-1.63355	-1.03856	0.0156739	0.102067	0.00167584	0.982832	0.0309588	0.838778	0.0390458	0.0112305	0.0288102		1.8	-1.16	1.55	0.02	0.5	0.07	P	-13.33	-2.57	5.18	0.000268122	0.03	0.00321725	P	P	P	A	A	M	P	P
AT4G39235	1	252946_at	1			unknown protein	T	S	E	R			1.08636	-1.3726	-1.26348	1.18105	-1.37175	1.14356	0.773323	0.291502	0.426695	0.566802	0.292367	0.642719	0.69066	0.237603	0.655331		-1.07	-1.03	-1.11	0.56	0.77	0.38		-1.03	-1.59	-1.53	0.85	0.05	0.07	P	P	A	A	A	A	A	P
AT4G12500	1	254819_at	1			protease inhibitor/seed storage/lipid transfer protein (LTP) family protein	T	S	E	R	11-8		2.5379	6.23506	15.824	-1.80739	10.125	1.12495	0.0239506	0.000910585	8.36439e-05	0.107928	0.000238424	0.722535	0.00157382	9.64001e-05	0.00380942		-1	0	-1	0.99	-	0.99		0	0	0	-	-	-	A	A	A	A	A	A	A	A
AT1G76210	1	261777_at	1			unknown protein	T	S	E	R			0	0	0	0	0	0	-	-	-	-	-	-	-	-	-		1.25	-1.25	-1	0.17	0.2	0.99		-1	0	1	0.48	-	0.48	A	A	A	A	A	A	A	A
AT1G20350	1	255941_at	1	ATTIM17-1		ATTIM17-1; P-P-bond-hydrolysis-driven protein transmembrane transporter/ protein transporter	T	S	E	R			0	0	0	0	0	0	-	-	-	-	-	-	-	-	-		-1.41	-1.06	-1.5	0.09	0.76	0.06		1.01	1	-1	0.28	0.52	0.63	A	A	P	A	A	A	A	A
AT3G14200	1	256999_at	1			DNAJ heat shock N-terminal domain-containing protein	T	S	E	R			-1.17754	1.27603	1.08364	1.23505	1.00004	1.4155	0.556208	0.388014	0.770004	0.45131	0.999893	0.231903	0.518383	0.109095	0.631291		1.42	-1.03	1.38	0.09	0.87	0.12		1.22	1.11	-1.1	0.26	0.54	0.58	P	P	P	P	P	P	P	P
AT2G47520	1	245173_at	1			AP2 domain-containing transcription factor, putative	T	S	E	R			1.00197	-1.00197	0	-1	-1.00197	0	0.491915	0.491915	-	1	0.491915	-	0.0175571	0.0265353	0.0175571	5	6.31	-5.19	1.21	0.01	0.02	0.68		1.84	-1.33	-2.45	0.0073852	0.12	0.00104494	P	P	P	P	P	P	P	P
AT2G32020	1	265668_at	1			GCN5-related N-acetyltransferase (GNAT) family protein	T	S	E	R			-1.16178	-2.35065	-2.73095	1.34951	-1.37846	-1.14814	0.308161	0.00055259	0.000217365	0.0658452	0.0527053	0.344867	0.00120112	0.240169	0.0139033	10	5.85	-14.6	-2.49	0.01	0.00289683	0.08		-1.04	-1.02	1.02	0.72	0.85	0.87	P	P	P	P	P	M	P	P
AT1G50060	1	261691_at	1			pathogenesis-related protein, putative	T	S	E	R			-2.82941	1.287	-2.19846	-4.08747	2.12265	-2.40162	0.153915	0.707858	0.264016	0.0682284	0.283858	0.219261	0.0986594	0.301356	0.921921		1.37	1.64	2.26	0.68	0.56	0.32		35.83	-4.83	-173.24	0.000532421	0.02	6.26914e-05	P	P	P	P	P	P	A	A
AT5G41080	1	249337_at	1			glycerophosphoryl diester phosphodiesterase family protein	T	S	E	R	5-4		11.8084	1.04023	12.2835	2.34742	1.04594	2.21015	5.92299e-05	0.887471	5.37954e-05	0.0171277	0.872012	0.0231553	0.000213408	0.00897714	0.00805197		1.28	-2.84	-2.22	0.55	0.06	0.1	P	-8.04	-2.21	3.63	7.71906e-07	0.000285803	1.56519e-05	P	P	P	P	P	P	P	P
AT3G17600	1	258352_at	1	IAA31	INDOLE-3-ACETIC ACID INDUCIBLE 31	IAA31 (INDOLE-3-ACETIC ACID INDUCIBLE 31); transcription factor	T	S	E	R			0	0	0	0	0	0	-	-	-	-	-	-	-	-	-		-1	0	-1	0.99	-	0.99		0	0	0	-	-	-	A	A	A	A	A	A	A	A
AT4G37240	1	246200_at	1			unknown protein	T	S	E	R			1.0073	-1.0073	0	0	-1.0073	0	0.180485	0.180485	-	-	0.180485	-	0.421875	0.355918	0.421875		-1.2	1.73	1.44	0.58	0.17	0.29		2.8	3.67	1.3	7.75036e-05	1.89599e-05	0.05	P	P	P	P	P	P	P	P
AT1G72240	1	259850_at	1			unknown protein	T	S	E	R			-1.22078	-1.09529	-1.33711	-1.13755	1.23731	1.07309	0.196593	0.533995	0.0775334	0.385799	0.171764	0.627627	0.327562	0.336392	0.249009		-1.31	-1.77	-2.33	0.4	0.15	0.04	P	-4.59	-2.77	1.65	0.00708694	0.03	0.24	P	P	P	P	M	P	P	P
AT1G26730	1	261261_at	1			EXS family protein / ERD1/XPR1/SYG1 family protein	T	S	E	R			4.1101	1.01846	4.18596	1.76611	-2.99954	1.30451	0.00228687	0.951746	0.00213763	0.0947352	0.00800066	0.393415	0.00711429	0.0118938	0.0794756		2.34	1.14	2.67	0.08	0.77	0.05	P	-12.55	-10.88	1.15	2.56107e-06	3.68993e-06	0.41	P	P	P	P	P	P	P	P
AT3G12580	1	256245_at	1	HSP70	heat shock protein 70	HSP70 (heat shock protein 70); ATP binding	T	S	E	R			1.04859	1.12384	1.17844	1.57672	-1.15804	1.90146	0.890778	0.736402	0.637438	0.216101	0.673086	0.0976901	0.317971	0.0661856	0.598115		1.44	1.03	1.49	0.42	0.94	0.38	P	-1.97	-1.7	1.16	0.0030741	0.01	0.35	P	P	P	P	P	P	P	P
AT4G21310	1	254402_at	1			unknown protein	T	S	E	R			-1.2129	-1.02286	-1.24064	-1.01483	-1.09357	-1.13602	0.060477	0.798581	0.0415218	0.867805	0.330424	0.18072	0.0844953	0.241866	0.4154		-1.03	0	-1.03	0.39	-	0.39		-1.41	1.01	1.44	0.00225925	0.79	0.00169268	P	P	P	A	M	A	P	P
AT5G22580	1	249894_at	1			FUNCTIONS IN: molecular_function unknown; INVOLVED IN: biological_process unknown; LOCATED IN: chloroplast; EXPRESSED IN: 22 plant structures; EXPRESSED DURING: 13 growth stages; CONTAINS InterPro DOMAIN/s: Stress responsive alpha-beta barrel (InterPro:IP	T	S	E	R			0	0	0	0	0	0	-	-	-	-	-	-	-	-	-		-1	0	-1	0.99	-	0.99		1	1	0	0.28	0.28	-	A	A	A	A	A	A	A	A
AT3G24500	1	258133_at	1	MBF1C | ATMBF1C	MULTIPROTEIN BRIDGING FACTOR 1C |	MBF1C (MULTIPROTEIN BRIDGING FACTOR 1C); DNA binding / transcription coactivator/ transcription factor	T	S	E	R			-1.60416	1.0527	-1.52385	1.03225	-1.22469	1.37271	0.179594	0.875108	0.225064	0.922575	0.540947	0.349422	0.630364	0.0219704	0.330915		1.47	1.14	1.68	0.27	0.7	0.15		-1.23	-1.62	-1.31	0.34	0.05	0.22	P	P	P	P	P	P	P	P
AT5G19875	1	246125_at	1			unknown protein	T	S	E	R			1.26134	-1.83751	-1.45679	3.01449	1.60355	2.98261	0.369379	0.0420155	0.165453	0.00309618	0.0939282	0.00325315	0.0258023	0.0348936	0.0166976		1.15	1	1.16	0.3	0.98	0.29	P	-4.01	-1.98	2.01	5.28324e-05	0.00288808	0.0025409	P	P	P	P	P	P	P	P
AT1G74310	1	260248_at	1	HSP101 | HOT1 | ATHSP101	HEAT SHOCK PROTEIN 101 | | ARABIDOPSIS THALIANA HEAT SHOCK PROTEIN 101	ATHSP101 (ARABIDOPSIS THALIANA HEAT SHOCK PROTEIN 101); ATP binding / ATPase/ nucleoside-triphosphatase/ nucleotide binding / protein binding	T	S	E	R			-1.01358	1.31419	1.29658	1.5217	-1.41746	1.83134	0.979766	0.611327	0.628688	0.441262	0.519156	0.278796	0.549566	0.0605503	0.835139		1.66	1.88	3.12	0.33	0.28	0.06	P	-2.32	-1.81	1.28	0.00951496	0.03	0.32	P	P	P	P	P	P	P	P
AT1G22190	1	255926_at	1			AP2 domain-containing transcription factor, putative	T	S	E	R			-2.05009	1.06163	-1.93108	-1.4274	1.16144	-1.49437	0.0135634	0.788184	0.0196307	0.143089	0.507832	0.105445	0.0219472	0.767441	0.530951		1.15	-1.37	-1.19	0.27	0.05	0.19	P	-2.97	-2.88	1.03	0.00149741	0.00174026	0.88	P	P	P	P	P	P	P	P
AT4G34250	1	253285_at	1	KCS16	3-KETOACYL-COA SYNTHASE 16	KCS16 (3-KETOACYL-COA SYNTHASE 16); acyltransferase/ catalytic/ transferase, transferring acyl groups other than amino-acyl groups	T	S	E	R			0	0	0	0	0	0	-	-	-	-	-	-	-	-	-		-1	1	1	0.99	0.25	0.21		0	0	0	-	-	-	A	A	A	A	A	A	A	A
AT5G13220	1	250292_at	1	TIFY9 | TIFY 9 | JAZ10 | JAS1 | AT5G13220	TIFY DOMAIN PROTEIN 9 | | JASMONATE-ZIM-DOMAIN PROTEIN 10 | JASMONATE-ASSOCIATED 1 |	JAZ10 (JASMONATE-ZIM-DOMAIN PROTEIN 10)	T	S	E	R			1.03129	-1.03129	0	0	-1.03129	0	0.102744	0.102744	-	-	0.102744	-	0.378859	0.325551	0.378859		-1	-1.34	-1.36	0.97	0.45	0.4		-1.11	-1.09	1.02	0.52	0.6	0.9	P	P	P	P	P	P	P	P
AT4G25810	1	254042_at	1	XTR6 | XTH23	XYLOGLUCAN ENDOTRANSGLYCOSYLASE 6 |	XTR6 (XYLOGLUCAN ENDOTRANSGLYCOSYLASE 6); hydrolase, acting on glycosyl bonds / hydrolase, hydrolyzing O-glycosyl compounds / xyloglucan:xyloglucosyl transferase	T	S	E	R	4-9	4-9	7.76875	-8.98126	-1.15608	1.73106	-8.78003	1.06837	0.0011751	0.000805931	0.709461	0.187554	0.000853822	0.864478	0.00424833	0.0324065	0.0392219		-1.31	-1.71	-2.25	0.28	0.08	0.01	P	-1.64	-1.19	1.37	0.01	0.28	0.07	P	P	P	P	P	P	P	P
AT2G04050	1	263402_at	1			MATE efflux family protein	T	S	E	R			-1.29605	1.04131	-1.24463	-1	1	0	0.00176695	0.453801	0.00424389	1	1	-	0.0269118	0.0167133	0.0269118		4.28	-1.66	2.57	0.01	0.29	0.06		1	-1	-1.01	0.49	0.77	0.34	A	A	A	A	A	A	A	A
AT2G02990	1	266743_at	1	RNS1	RIBONUCLEASE 1	RNS1 (RIBONUCLEASE 1); endoribonuclease/ ribonuclease	T	S	E	R			8.24399	-1.90363	4.33066	1.6927	-7.62447	2.02899	0.000979783	0.129549	0.00644979	0.20203	0.00120511	0.101391	0.00616072	0.000719018	0.07143		-1.18	-1.13	-1.34	0.22	0.38	0.06		1	-2.51	-2.51	-	0.03	0.03	P	M	P	A	A	A	A	A
AT5G17350	1	250098_at	1			unknown protein	T	S	E	R			2.86697	3.54007	10.1493	-1.1815	-2.98731	-1.11712	0.000139353	4.64197e-05	1.05277e-06	0.249519	0.000110907	0.430811	8.28959e-05	6.72878e-06	4.9573e-05		2.96	-1.61	1.83	0.01	0.18	0.09	P	-9.82	-3.7	2.65	5.45664e-06	0.000162127	0.000882471	P	P	P	P	P	P	P	P
AT1G26770	1	261266_at	1	EXP10 | ATHEXP ALPHA 1.1 | ATEXPA10 | ATEXP10 | AT-EXP10	EXPANSIN 10 | ARABIDOPSIS THALIANA EXPANSIN ALPHA 1.1 | ARABIDOPSIS THALIANA EXPANSIN A 10 | ARABIDOPSIS THALIANA EXPANSIN 10 | ARABIDOPSIS THALIANA EXPANSIN 10	ATEXPA10 (ARABIDOPSIS THALIANA EXPANSIN A 10); structural constituent of cell wall	T	S	E	R			1.73143	1.07464	1.86066	1.71162	1.94845	3.83572	0.182902	0.85094	0.138958	0.191026	0.116308	0.00935067	0.030191	0.639101	0.360946		1	0	1	0.99	-	0.99		0	0	0	-	-	-	M	A	A	A	A	A	P	M
AT2G41730	1	260522_x_at	1			unknown protein	T	S	E	R	7-8		-4.09686	1.1062	-3.70356	-1.45585	-1.63772	-1.42686	0.000425384	0.652206	0.000648583	0.125702	0.057277	0.143648	0.00215436	0.000454142	0.0293483	5	12.65	-12.09	1.04	0.00299116	0.00461046	0.92	X	6.66	1.58	-4.21	0.000316962	0.13	0.00148547	P	P	P	P	P	P	P	A
AT4G27410	1	253872_at	1	RD26 | ANAC072	RESPONSIVE TO DESICCATION 26 | ARABIDOPSIS NAC 072	RD26 (RESPONSIVE TO DESICCATION 26); transcription activator/ transcription factor	T	S	E	R	12-5		-1.59491	-3.16328	-5.04513	2.4363	-1.50493	1.45619	0.0105361	7.92995e-05	9.80451e-06	0.000362076	0.0187593	0.0263368	0.000329823	0.138788	0.000132033		-1.35	-14.45	-19.54	0.25	0.000270764	0.000115344	P	-1.97	-1.39	1.41	7.86111e-07	6.35986e-05	5.38172e-05	P	P	P	P	P	P	P	P
AT2G42870	1	263981_at	1	PAR1 | HLH1	PHY RAPIDLY REGULATED 1 | HELIX-LOOP-HELIX 1	PAR1 (PHY RAPIDLY REGULATED 1)	T	S	E	R			0	1.00385	1.00385	0	-1	-1	-	0.301091	0.301091	-	1	1	0.421875	0.355918	0.421875		-1	1.04	1.04	0.99	0.2	0.17		0	-1	-1	-	0.41	0.41	A	A	A	A	A	A	A	A
AT2G17080	1	263576_at	1			unknown protein	T	S	E	R			0	0	0	0	0	0	-	-	-	-	-	-	-	-	-		-1.04	-1.23	-1.29	0.85	0.42	0.3	X	9.7	4.87	-1.99	0.000751241	0.00501654	0.11	P	M	M	P	P	P	A	A
AT2G45050	1	266125_at	1			zinc finger (GATA type) family protein	T	S	E	R			0	0	0	0	0	0	-	-	-	-	-	-	-	-	-		-1.02	1.05	1.02	0.55	0.31	0.57		1.01	1.01	0	0.25	0.25	-	A	A	A	A	A	A	A	A
AT5G63660	1	247337_at	1	PDF2.5 | LCR74	| LOW-MOLECULAR-WEIGHT CYSTEINE-RICH 74	PDF2.5	T	S	E	R			-1.59691	1.08268	-1.47497	-5.83405	1.59163	-3.89577	0.130405	0.778028	0.197005	0.000453727	0.132694	0.00190652	0.00313282	0.00998462	0.0400185		-1.35	-5.16	-6.96	0.75	0.16	0.08	X	86.04	50.95	-1.68	0.000100599	0.000210811	0.35	A	P	A	P	P	P	A	A
AT1G17700	1	259398_at	1	PRA1.F1	PRENYLATED RAB ACCEPTOR 1.F1	PRA1.F1 (PRENYLATED RAB ACCEPTOR 1.F1)	T	S	E	R			0	0	0	0	0	0	-	-	-	-	-	-	-	-	-		-1	0	-1	0.99	-	0.99		0	0	0	-	-	-	A	A	A	A	A	A	A	A
AT2G20560	1	263374_at	1			DNAJ heat shock family protein	T	S	E	R			1.02947	-1.05505	-1.02485	1.12284	-1.41656	1.1651	0.926797	0.865493	0.938099	0.715385	0.292722	0.631949	0.939501	0.0798161	0.925094		1.6	1.41	2.27	0.14	0.3	0.03	P	-2.03	-1.8	1.12	0.00891173	0.01	0.55	P	P	P	P	P	P	P	P
AT3G60390	1	251374_at	1	HAT3	HOMEOBOX-LEUCINE ZIPPER PROTEIN 3	HAT3 (HOMEOBOX-LEUCINE ZIPPER PROTEIN 3); transcription factor	T	S	E	R			0	0	0	-1.05611	0	-1.05626	-	-	-	0.120572	-	0.119757	0.422717	0.354734	0.422717		-1.07	-1	-1.07	0.13	0.99	0.13		1.13	1.12	-1	0.05	0.06	0.87	A	A	A	A	A	A	A	A
AT1G66080	1	256518_at	1			unknown protein	T	S	E	R			1.06776	1.87707	2.00426	-1.33359	-1.08791	1.01268	0.762578	0.0211293	0.013915	0.212291	0.698538	0.95352	0.0516397	0.0233971	0.162498		1.15	2.03	2.36	0.62	0.07	0.03		-2.72	-1.12	2.43	0.07	0.81	0.1	P	P	P	P	P	P	P	P
AT4G33560	1	253298_at	1			unknown protein	T	S	E	R			-1.2454	-1.0024	-1.24839	1.0002	0	0	0.118679	0.984936	0.115408	0.998767	-	-	0.418718	0.361245	0.418165		-1.06	1.48	1.39	0.79	0.18	0.22		2.1	2.14	1.01	0.04	0.04	0.95	A	A	A	A	A	A	A	M
AT4G05100	1	255250_at	1	AtMYB74	myb domain protein 74	AtMYB74 (myb domain protein 74); DNA binding / transcription factor	T	S	E	R			-1.64581	-1.71202	-2.81766	1.44844	-1.19865	1.18216	0.0387142	0.0291351	0.00133499	0.0992915	0.380703	0.41609	0.0440267	0.225187	0.0133705		1.37	-2.45	-1.78	0.00472085	9.28624e-05	0.000418159	P	-27.57	-1.68	16.32	5.23687e-06	0.06	1.52616e-05	P	P	P	A	A	A	P	P
AT5G64510	1	247293_at	1			unknown protein	T	S	E	R			-1.15091	2.38919	2.07591	-1.44525	1.18614	1.57209	0.847064	0.256704	0.334271	0.616439	0.814933	0.540425	0.311658	0.208936	0.959614		1.36	1.2	1.64	0.39	0.62	0.19		-2.12	-1.94	1.08	0.07	0.1	0.81	P	P	P	P	P	P	P	P
AT4G37850	1	253070_at	1			basic helix-loop-helix (bHLH) family protein	T	S	E	R			0	1.03012	1.03012	-1.38728	0	-1.38728	-	0.875958	0.875958	0.119867	-	0.119867	0.451655	0.400038	0.394656		-1.01	1.28	1.26	0.93	0.2	0.19		-2.93	-3.76	-1.28	1.3054e-05	3.58551e-06	0.03	P	P	P	P	P	A	P	P
AT1G15040	1	260741_at	1			glutamine amidotransferase-related	T	S	E	R			1.80774	-2.03174	-1.12391	-4.41366	-2.04579	-2.40971	0.175714	0.115015	0.773637	0.00766672	0.11215	0.0615324	0.238988	0.445337	0.0291588		1.45	-7.84	-5.37	0.47	0.01	0.02		-85.53	1.18	101.51	4.56723e-08	0.3	3.58687e-08	A	A	A	A	A	A	P	P
AT1G32920	1	261193_at	1			unknown protein	T	S	E	R			2.15189	-1.64446	1.30857	1.17656	-2.14354	-1.26693	0.0109616	0.0588747	0.258842	0.480574	0.0112152	0.315083	0.044579	0.35933	0.208189		1.75	-2.81	-1.59	0.18	0.05	0.25	P	-6.86	-3.31	2.06	3.96925e-08	8.10003e-07	1.8662e-05	P	P	P	P	P	P	P	P
AT5G43450	1	249125_at	1			2-oxoglutarate-dependent dioxygenase, putative	T	S	E	R	7-6		2.39909	-2.09319	1.14614	2.69285	-3.79976	2.86818	0.00277173	0.0064452	0.490877	0.00143967	0.000268631	0.00102835	0.00141634	4.52705e-05	0.0302002		-1.01	1.1	1.08	0.83	0.21	0.23		0	-1.09	-1.09	-	0.24	0.24	P	A	A	A	A	A	A	A
AT3G50310	1	252212_at	1	MAPKKK20		MAPKKK20; ATP binding / kinase/ protein kinase/ protein serine/threonine kinase	T	S	E	R			0	2.39003	2.39003	0	-1	-1	-	0.00124246	0.00124246	-	1	1	0.0149442	0.0231047	0.0149442		1	0	1	0.99	-	0.99		-2.26	-1.01	2.23	1.45448e-05	0.86	1.59877e-05	A	A	A	A	A	A	P	P
AT1G05340	1	264580_at	1			unknown protein	T	S	E	R	7-11		-1.04721	-3.4793	-3.64355	2.51928	-10.2922	-1.26506	0.758742	8.59321e-05	6.9024e-05	0.000498659	1.76962e-06	0.149926	8.09355e-05	2.65578e-06	0.00431518		-1.01	-3.41	-3.46	0.98	0.24	0.2	P	-11.63	-5.93	1.96	6.63254e-06	4.78762e-05	0.00970604	P	P	P	P	P	P	P	P
AT5G17780	1	250049_at	1			hydrolase, alpha/beta fold family protein	T	S	E	R			1.04062	1.0116	1.05268	-1.00374	-1.04062	1	0.31162	0.760645	0.203291	0.921182	0.31162	1	0.63385	0.195093	0.607465		1.12	-1.11	1	0.07	0.11	0.85		-1	-1.05	-1.05	0.99	0.24	0.24	P	A	M	A	A	A	P	P
AT2G29440	1	266271_at	1	GST24 | ATGSTU6	GLUTATHIONE S-TRANSFERASE 24 | ARABIDOPSIS THALIANA GLUTATHIONE S-TRANSFERASE TAU 6	ATGSTU6 (ARABIDOPSIS THALIANA GLUTATHIONE S-TRANSFERASE TAU 6); glutathione transferase	T	S	E	R	4-5		16.2351	-2.83648	5.72368	5.70957	-8.09547	3.32085	5.0833e-05	0.0108711	0.000791836	0.000798114	0.0002817	0.00562272	0.000129633	0.00110483	0.130791		-1.58	-2.13	-3.39	0.1	0.03	0.00410139		1.01	-1.19	-1.21	0.86	0.08	0.06	P	P	P	P	P	P	P	P
AT5G18670	1	250007_at	1	BMY3 | BAM9	| beta-amylase 9	BMY3; beta-amylase/ catalytic/ cation binding	T	S	E	R			1.17826	-2.56924	-2.18054	-1.22039	-1.39404	-1.36147	0.405484	0.00174137	0.0046519	0.318627	0.118055	0.14162	0.0111401	0.161745	0.0574802		-1.87	-1.34	-2.52	0.05	0.33	0.01	P	-8.04	-1.32	6.04	2.76534e-06	0.07	6.93967e-06	P	P	P	M	A	A	P	P
AT3G60530	1	251373_at	1			zinc finger (GATA type) family protein	T	S	E	R			-1.03809	1.00096	-1.0371	-1.14933	1.00096	-1.14933	0.655721	0.990819	0.663857	0.129081	0.990819	0.129081	0.296688	0.498123	0.626859		-1.04	1	-1.03	0.68	0.94	0.73		1.04	-1.14	-1.2	0.76	0.38	0.25	A	A	A	A	A	A	A	A
AT1G76650	1	259879_at	1	CML38	CALMODULIN-LIKE 38	calcium-binding EF hand family protein	T	S	E	R			-1.10412	-1.08635	-1.19946	-1.11087	-1.08582	-1.10979	0.414416	0.491509	0.1569	0.387904	0.493949	0.392034	0.284686	0.463156	0.858174		1.44	-1.45	-1	0.26	0.29	0.98	P	-4.37	-3.87	1.12	7.46085e-05	0.000124753	0.48	P	P	P	P	P	P	P	P
AT4G08950	1	255064_at	1	EXO	EXORDIUM	EXO (EXORDIUM)	T	S	E	R			3.30459	1.69929	5.61548	1.58148	-2.83412	-1.36837	0.00754721	0.137084	0.00115577	0.189308	0.01407	0.351637	0.0228295	0.050105	0.0119449		1.29	7.22	9.32	0.61	0.01	0.00752288		-1.03	-2.15	-2.08	0.92	0.07	0.08	P	P	P	M	M	P	P	P
AT1G71380	1	259897_at	1	ATGH9B3 | ATCEL3	ARABIDOPSIS THALIANA GLYCOSYL HYDROLASE 9B3 | ARABIDOPSIS THALIANA CELLULASE 3	ATCEL3 (ARABIDOPSIS THALIANA CELLULASE 3); catalytic/ hydrolase, hydrolyzing O-glycosyl compounds	T	S	E	R			1.50711	2.44349	3.6826	1.16665	3.02906	2.31352	0.0375734	0.000989828	0.000111981	0.362355	0.000291753	0.00139723	0.000226386	0.00346972	0.211909	1	18.76	1.06	19.89	1.04915e-05	0.7	9.61907e-06		1.29	1.11	-1.16	0.15	0.53	0.37	P	P	P	A	A	P	A	A
AT1G22880	1	264775_at	1	ATGH9B4 | ATCEL5	ARABIDOPSIS THALIANA GLYCOSYL HYDROLASE 9B4 | ARABIDOPSIS THALIANA CELLULASE 5	CEL5 (CELLULASE 5); catalytic/ hydrolase, hydrolyzing O-glycosyl compounds	T	S	E	R	3-2		4.78011	49.3205	235.757	56.1904	35.6341	136.027	0.00043604	1.65073e-06	1.92289e-07	1.3399e-06	2.86268e-06	3.78937e-07	3.07949e-07	0.000926254	0.00029314		1.02	1.45	1.5	0.74	0.01	0.00593883		1.2	-2.14	-2.58	0.67	0.11	0.06	A	P	P	A	A	A	A	A
AT4G22620	1	254323_at	1			auxin-responsive family protein	T	S	E	R	2-4	2-4	6.54619	3.11165	20.3694	1.00049	-5.9946	1.00049	4.70041e-05	0.000897588	2.48429e-06	0.998103	6.29136e-05	0.998103	0.00013309	1.21566e-05	0.000133349		-1.3	1.43	1.09	0.52	0.44	0.82		-1.93	-2.09	-1.08	0.02	0.01	0.73	P	P	P	A	P	A	P	P
AT1G23730	1	265170_at	1	BCA3 | ATBCA3	BETA CARBONIC ANHYDRASE 4 | BETA CARBONIC ANHYDRASE 3	BCA3 (BETA CARBONIC ANHYDRASE 4); carbonate dehydratase/ zinc ion binding	T	S	E	R			1.04874	-1.05016	-1.00136	-2.50371	1.60623	-1.55358	0.875558	0.87204	0.996426	0.018107	0.152246	0.178663	0.208675	0.0303505	0.158862		1	-1	-1	0.65	0.67	0.98		1.54	1.55	1	0.22	0.22	0.98	A	A	A	A	A	A	A	A
AT2G17880	1	264788_at	1			DNAJ heat shock protein, putative	T	S	E	R			1.0004	-1.0004	0	-1.46366	-1.00079	-1.46423	0.995854	0.995854	-	0.00160774	0.991707	0.00159881	0.0184512	0.0279059	0.0183669		-1	0	-1	0.99	-	0.99	P	-8.5	0	8.5	0.00037171	-	0.00037171	A	A	A	A	A	A	P	P
AT1G77640	1	259729_at	1			AP2 domain-containing transcription factor, putative	T	S	E	R			-1.00117	1.05467	1.05343	-1.02502	-1.00796	-1.14018	0.990298	0.586026	0.594123	0.798543	0.934536	0.204178	0.843573	0.376621	0.400853		1.07	1.06	1.14	0.8	0.84	0.64		-2.5	1.03	2.58	0.000139781	0.77	0.000112716	P	P	P	P	P	P	P	P
AT2G18690	1	266017_at	1			unknown protein	T	S	E	R	4-4		2.81645	-2.00033	1.40799	2.1783	-2.10823	1.49336	0.000131103	0.0012994	0.0345873	0.000684742	0.000870058	0.0185013	0.000217661	0.0605058	0.279302		1.62	-1.28	1.26	0.01	0.12	0.12	P	-4.53	-2.72	1.66	4.19133e-05	0.00047246	0.01	P	M	P	A	A	A	P	P
AT1G80240	1	262045_at	1			unknown protein	T	S	E	R			7.70791	1.11013	8.55675	1.59903	-10.2732	1.16352	0.00026294	0.725393	0.000196297	0.146741	0.000120932	0.612577	0.00169094	7.58379e-05	0.00704994		2.57	-2.36	1.08	0.18	0.25	0.89		4.07	-2.69	-10.96	0.00304381	0.01	0.000157244	P	P	P	A	A	P	A	A
AT2G34650	1	266908_at	1	PID | ABR	PINOID | ABRUPTUS	PID (PINOID); kinase/ protein kinase/ protein serine/threonine kinase	T	S	E	R	1-1	1-1	5.03142	3.19661	16.0835	5.84723	1.12897	4.49035	0.000143841	0.000956182	5.17524e-06	8.45158e-05	0.571061	0.000221334	1.67487e-05	0.294085	0.00571969		2.67	-1.43	1.86	0.01	0.26	0.06		1.14	-1.54	-1.76	0.57	0.1	0.04	P	P	P	P	P	P	P	P
AT4G37370	1	253046_at	1	CYP81D8		CYP81D8; electron carrier/ heme binding / iron ion binding / monooxygenase/ oxygen binding	T	S	E	R	2-2		4.32688	-1.89299	2.28574	18.9416	-4.31488	7.31613	0.0194679	0.2238	0.128433	0.000606797	0.0196212	0.00483739	0.00207616	0.00804671	0.162821	10	6.61	-8.26	-1.25	0.00307594	0.00283219	0.52		-2.18	-7.9	-3.61	0.0015416	4.9211e-06	9.1294e-05	P	P	P	A	P	P	P	P
AT1G06080	1	260957_at	1	ADS1	DELTA 9 DESATURASE 1	ADS1 (DELTA 9 DESATURASE 1); oxidoreductase	T	S	E	R			0	0	0	0	1.19154	1.19154	-	-	-	-	0.118702	0.118702	0.421875	0.355918	0.421875		-1.14	0	-1.14	0.54	-	0.54	X	2.34	1.18	-1.97	0.00542259	0.43	0.01	P	P	P	P	P	P	P	P
AT4G27280	1	253915_at	1			calcium-binding EF hand family protein	T	S	E	R	4-9	4-9	5.03151	-1.04111	4.83282	-1.20968	-6.69101	-1.27043	5.64434e-06	0.747512	6.61247e-06	0.159929	2.02743e-06	0.0894634	0.000314195	2.28871e-06	6.80187e-05		-1.01	-1.85	-1.87	0.94	0.02	0.01	P	-2.05	-1.7	1.2	0.00414529	0.01	0.29	P	P	P	P	P	P	P	P
AT4G37290	1	253044_at	1			unknown protein	T	S	E	R	1-1	1-1	188.536	1.33316	251.348	16.9802	-23.3669	7.96149	2.45327e-05	0.579038	1.76369e-05	0.000923665	0.000507128	0.00473568	4.98895e-05	0.000595865	0.00802303	5	19.72	-7.67	2.57	0.0041282	0.02	0.15		-1.01	-1.46	-1.43	0.93	0.14	0.16	M	A	A	A	A	A	A	A
AT4G38410	1	252988_at	1			dehydrin, putative	T	S	E	R			1.00093	-1.03067	-1.02971	-1.46729	2.39787	1.13554	0.998021	0.935987	0.937958	0.327214	0.0490997	0.736504	0.65385	0.0211189	0.604251		1.04	1.62	1.69	0.86	0.11	0.07		-1	1	1	0.92	0.99	0.92	P	M	A	A	A	A	M	P
AT1G44830	1	261327_at	1			AP2 domain-containing transcription factor TINY, putative	T	S	E	R			-1.00003	-1.00016	-1.00019	-1.08979	1.0913	1.00135	0.999645	0.998226	0.997871	0.250899	0.244123	0.984776	0.630111	0.206541	0.629298		-1.26	1.01	-1.24	0.39	0.95	0.42		2.22	3	1.35	0.00629198	0.00122281	0.18	P	P	P	P	P	P	P	P
AT2G23180	1	245075_at	1	CYP96A1		CYP96A1; electron carrier/ heme binding / iron ion binding / monooxygenase/ oxygen binding	T	S	E	R			2.40108	-2.40108	0	1.78137	-2.40108	0	0.0928238	0.0928238	-	0.238393	0.0928238	-	0.107807	0.721719	0.872622		1.07	-1.09	-1.01	0.23	0.21	0.84		0	0	0	-	-	-	A	A	A	A	A	A	A	A
AT4G35200	1	253179_at	1			unknown protein	T	S	E	R			0	1.00358	1.00358	0	-1	-1	-	0.321035	0.321035	-	1	1	0.421875	0.355918	0.421875		-1.01	0	-1.01	0.4	-	0.4		0	-1.06	-1.06	-	0.24	0.24	A	A	A	A	A	A	A	A
AT3G51410	1	252103_at	1			unknown protein	T	S	E	R			0	0	0	-1.00792	0	-1.00792	-	-	-	0.171843	-	0.171843	0.421875	0.355918	0.421875		3.13	-2.34	1.33	0.02	0.06	0.41		1.02	1.02	0	0.25	0.25	-	A	A	A	A	A	A	A	A
AT3G19200	1	257026_at	1			unknown protein	T	S	E	R	2-7	2-7	11.4472	5.35966	61.3532	1.30814	-2.266	2.13662	4.16817e-05	0.000383084	1.58457e-06	0.320688	0.0151929	0.020774	3.50206e-05	0.000603336	0.000276011	5	12.77	-1.37	9.28	0.00377643	0.55	0.00636967		1.3	1.09	-1.18	0.17	0.61	0.36	P	P	M	A	A	A	A	M
AT5G54490	1	248164_at	1	PBP1	PINOID-BINDING PROTEIN 1	PBP1 (PINOID-BINDING PROTEIN 1); calcium ion binding / protein binding	T	S	E	R	2-2		64.7726	-2.30247	28.1318	9.03531	-6.02018	6.58218	1.22227e-06	0.0123668	5.00218e-06	6.54691e-05	0.00022088	0.000165975	4.3197e-06	0.00428979	0.00370489		3.3	-2.78	1.18	0.01	0.03	0.6		-5.55	-6.08	-1.09	0.000173048	0.000127403	0.69	P	P	P	P	P	P	P	P
444	: Total
444	: Subtotal
[truncated: 84 more columns]

## Sheet: GenePicker_down_reg
Gene picker : Paste bellow your list of AGI of interest
AT4G26260	<< your genes here !
AT3G09922	…..
AT5G51440	…
AT1G16400	..
AT5G41080	.
AT1G73010
AT5G28510
AT1G55230
AT3G12580
AT5G19110
AT5G65690
AT4G29930
AT2G29450
AT3G16150
AT4G13310
AT1G54890
AT1G17710
AT2G43100
AT5G09570
AT5G14200
AT2G22860
AT3G12320
AT3G54600
AT1G52245
AT1G18330
AT3G58990
AT2G46650
AT1G70700
AT3G29240
AT5G15950
AT3G47420
AT2G38230
AT1G62500
AT3G53960
AT1G78230
AT3G54500
AT3G62760
AT3G30775
AT2G31790
AT2G36800
AT4G27310
AT3G02040
AT5G18670
AT2G45050
AT1G26240
AT1G07180
AT5G24770
AT2G45130
AT5G03210
AT1G05060
AT1G74310
AT2G17080
AT5G54450
AT3G60530
AT5G13740
AT1G15330
AT3G17790
AT3G44870
AT5G22580
AT3G58150
AT4G37850
AT1G76640
AT2G29350
AT5G19100
AT5G07040
AT4G24340
AT5G54560
AT5G13220
AT3G26570
AT4G21830
AT4G22212
AT4G08950
AT1G73220
AT1G07350
AT2G28400
AT4G22610
AT2G21640
AT1G79075
AT1G21440
AT3G09940
AT2G46790
AT5G43570
AT2G25460
AT4G19970
AT5G17300
AT3G03990
AT3G54530
AT5G06980
AT5G43450
AT5G13870
AT2G20515
AT1G24100
AT1G32350
AT3G60140
AT5G20150
AT2G28815
AT1G52720
AT2G19800
AT2G18690
AT3G53830
AT2G17070
AT1G78370
AT4G36410
AT2G31425
AT5G52930
AT1G11080
AT4G10340
AT3G24500
AT5G09980
AT2G25210
AT2G25440
AT5G54550
AT3G57520
AT1G26410
AT5G05730
AT2G38823
AT3G59710
AT5G63530
AT5G56550
AT4G13300
AT4G15248
AT3G51600
AT4G31985
AT3G25240
AT3G02020
AT2G37900
AT3G54890
AT1G32920
AT5G59820
AT4G19810
AT5G47700
AT4G28110
AT3G54520
AT1G22190
AT5G64510
AT1G65860
AT3G04320
AT4G25930
AT3G55790
AT1G76080
AT5G16060
AT2G17680
AT5G19875
AT3G16050
AT4G27280
AT5G35740
AT5G37490
AT4G10310
AT5G65990
AT1G26945
AT1G05340
AT1G10960
AT2G42065
AT1G24095
AT2G38240
AT3G12965
AT2G46420
AT4G15150
AT2G47520
AT5G63660
AT1G72240
ATMG00660
AT1G15820
AT3G11050
AT5G16190
AT1G08165
AT4G37610
AT4G12030
AT1G69700
AT2G29440
AT3G56020
AT3G14200
AT2G23110
AT4G25890
AT4G37240
AT2G32020
AT5G02502
AT4G10040
AT5G24640
AT4G01240
AT1G74490
AT2G34930
AT5G52940
AT3G61118
AT5G10130
AT2G24010
AT2G06520
AT4G15350
AT1G17420
AT2G29125
AT4G21590
AT2G29470
AT2G38870
AT5G52640
AT1G80240
AT2G20560
AT2G41480
AT3G61400
AT1G54870
AT1G49410
AT3G59930
AT4G05100
AT5G13930
AT3G19200
AT2G32487
AT1G29660
AT3G22740
AT1G22890
AT1G80160
AT3G25760
AT4G04840
AT3G48240
AT5G38940
AT4G21320
AT5G54270
AT2G04070
AT1G70518
AT3G49620
AT5G54490
AT4G39235
AT4G13770
AT5G59030
AT4G03960
AT3G54510
AT3G51450
AT3G12955
AT5G12110
AT4G38490
AT5G66580
AT2G34340
ATCG00160
AT3G55310
AT2G43600
AT2G42870
ATCG00150
AT2G19460
AT2G07662
AT5G53190
AT3G09700
AT1G77540
AT4G33660
AT3G02820
AT4G31970
AT3G52720
AT1G60950
AT3G44860
AT5G23810
AT4G13290
AT2G19310
AT5G62430
AT4G16230
AT1G12250
AT3G09400
AT2G41730
AT1G52100
AT2G26150
AT1G26790
AT4G28850
AT1G65620
AT5G13140
AT3G61210
AT1G54010
AT2G38210
AT4G09100
AT5G49120
AT4G25810
AT1G52070
AT4G25380
AT2G41290
AT3G62950
AT3G53600
AT1G67760
AT4G38410
AT3G02140
AT1G78520
AT1G76440
AT3G22961
AT5G14070
AT2G47450
AT5G54165
AT5G20790
AT2G34180
AT2G43510
AT4G37160
AT4G33800
AT1G20860
AT5G03285
AT4G23515
AT4G15910
AT3G04903
AT1G30210
AT4G10350
AT1G03600
AT4G37290
AT1G15040
AT4G35200
AT1G68630
AT4G19095
AT4G12500
AT2G45135
AT5G28520
AT1G13600
AT2G32830
AT3G25830
AT2G46850
AT1G22880
AT5G47600
AT1G17700
AT4G00530
AT2G01300
AT3G49110
AT1G17200
AT1G62510
AT3G19710
AT5G33355
AT5G62210
AT2G24400
AT1G76800
AT4G37370
AT1G26380
AT5G15940
AT3G27690
AT1G64970
AT1G68845
AT2G12646
ATCG00030
AT1G67740
AT3G17680
AT5G22920
AT2G17880
AT3G13850
AT5G39080
AT2G15400
AT1G44830
AT1G59860
AT3G60270
ATCG00210
AT1G06330
AT4G05380
AT5G38520
AT5G55270
AT1G61520
AT1G57630
AT1G67360
AT1G07400
AT1G14200
AT5G24110
ATCG00440
AT1G32540
AT1G26770
AT5G12030
AT1G67600
AT5G23010
AT1G19670
AT1G53520
AT4G34419
AT2G06255
ATMG00513
ATCG00330
AT3G63350
AT1G76210
AT1G66950
AT4G39650
AT4G15630
AT2G05100
AT1G26390
AT1G32970
AT1G47510
AT1G44575
AT3G10525
AT2G05420
AT1G72640
AT1G01030
AT1G71380
AT3G24130
AT5G50770
ATCG00470
AT1G17810
AT4G25200
AT5G18180
AT4G34250
AT1G26730
AT2G26520
AT2G37100
AT1G75180
AT1G66080
AT5G03390
AT1G06680
AT1G18250
AT2G46360
AT2G34350
AT1G26870
AT3G22231
AT5G54470
AT5G03545
AT4G21480
AT3G55970
AT5G57520
AT4G21840
AT4G12735
AT1G20340
AT3G11580
AT3G01630
AT5G01640
AT5G45880
AT2G07665
AT1G53370
AT4G10465
AT2G04050
AT4G33560
AT1G06100
AT1G59530
ATCG00670
AT1G08310
AT1G50060
AT1G67070
AT1G47620
ATMG00980
AT3G21720
AT1G43640
AT5G07430
ATCG00170
AT4G20190
AT2G23630
AT3G07255
AT5G01870
AT4G31330
AT2G37805
AT3G21352
AT5G55650
AT5G26190
AT3G30725
AT5G25840
AT3G55180
AT2G31945
AT1G80470
AT1G14450
AT1G15290
AT1G50900
AT5G23020
AT1G16390
AT1G58430
AT5G14490
AT1G69485
AT3G16070
AT2G47950
AT5G40316
AT3G59310
AT3G06868
ATCG01300
AT3G10200
AT1G34540
AT1G77640
AT5G13830
AT4G01230
AT4G27410
AT1G02390
AT4G37710
AT4G01023
AT4G17250
AT1G34520
AT4G00920
AT3G44405
AT5G11440
AT3G54450
AT1G05057
AT5G01380
AT1G29465
AT2G02450
AT1G09310
ATCG00500
AT5G22390
AT1G15520
AT3G16140
AT3G48460
AT1G22980
ATMG00670
AT3G06962
AT4G15100
AT5G46350
AT5G13210
AT3G16120
AT4G14860
AT5G07165
AT1G02700
AT5G17350
AT1G52060
AT2G32190
AT3G53130
AT2G23180
AT2G17660
AT3G57210
AT3G26170
AT1G16905
AT1G76650
AT2G45650
AT3G55780
AT5G39490
AT4G37800
AT1G02650
AT3G51410
AT5G14740
AT1G73120
AT1G66980
AT3G60390
AT2G35660
AT1G49110
AT3G28610
AT5G19720
AT1G70185
AT5G36970
AT5G17780
AT3G62930
AT2G26380
AT4G31900
AT3G26230
AT1G49005
AT5G13920
AT4G22620
AT5G38910
AT5G59845
AT5G13510
AT5G24070
AT1G34640
AT3G15960
AT1G06080
AT3G02430
AT2G39560
AT2G32200
AT1G03800
AT4G11870
AT4G18990
AT4G21310
AT2G02990
AT4G10850
AT1G49010
AT1G29740
AT2G25215
AT1G23730
ATMG00516
AT2G05765
AT5G11930
AT2G32765
AT5G51210
AT5G42380
AT5G42610
AT1G52827
AT1G35310
AT3G44350
AT3G44020
AT5G09320
AT4G23000
AT4G00975
AT5G48890
AT2G37640
AT1G51920
AT3G47760
AT4G21930
AT4G21280
AT5G46360
AT1G66173
AT2G44290
AT4G16820
AT2G18550
AT1G50400
AT2G14247
AT3G04330
AT4G19770
AT3G15740
AT4G27400
AT1G20350
AT3G02677
AT1G77570
AT1G13610
AT3G50310
AT5G02120
AT3G04430
AT5G67050
AT1G19115
AT5G41650
AT1G14440
AT1G70720
AT4G35660
AT4G13890
AT5G58310
AT3G29030
AT5G55893
AT1G27110
AT4G14690
AT3G17600
AT4G38310
ATCG00680
AT2G34650
AT1G35180
AT2G22121
AT1G43040
AT1G03070
AT3G14710
AT2G15128
AT1G35625
AT3G44440
AT3G05950
AT4G29880
AT2G33230
AT1G23110
AT2G35742
AT4G22950
AT2G34325
AT1G62560
AT5G41765
AT5G37165
AT3G05820
AT2G08580
AT2G15080
AT1G22340
AT1G30560
AT5G60910
AT1G72590
AT3G19430
AT5G16850
AT3G42960
AT5G65100

## Sheet: Header Description
	VisuaLRTC : Visual Lateral Root Transcriptome Compendium										Clik here to start with the array datasets
	Section	Column	Label						Author	Reference / Source	Description	Type of value
	Gene Description	A	AGI Identifier /Tair	Locus						http://www.arabidopsis.org/	AGI identifier for the gene	Identifier
		B	Is not ambiguous /Tair								If value is "1" : only one AGI for the Affymetrix probe set	Conditional : 1 or 0
		C	Affy ID /Affy	Affymetrix ID							Affymetrix identifier for the probeset	Identifier
		D	Is not control /Affy								If value is "1" : is not a control probeset	Conditional : 1 or 0
		E	Symbol /Tair		Symbol						Symbol on TAIR database	Text
		F	Full name /Tair			Name					Full name on TAIR database	Text
		G	Description /Tair				Description…				Description on TAIR database	Text
		H	Tair link		Links					http://www.arabidopsis.org/	Link pointing to the description of the gene on TAIR	Link
		I	SignalExpress link							http://signal.salk.edu/	Link pointing to the description of the gene on SignalExpress	Link
		J	e-FP Browser link							http://www.bar.utoronto.ca/efp/cgi-bin/efpWeb.cgi	Link pointing to the description of the gene on e-FP Browser	Link
		K	e-FP Browser root link							http://www.bar.utoronto.ca/efp/cgi-bin/efpWeb.cgi	Link pointing to the description of the gene on e-FP Browser for the Root	Link
	Lateral Root Initiation	L	Significant col-slr cluster / Vanneste 2005 Plant Cell	Lateral Root Initiation : Vanneste	Hit	Global			S.Vanneste	Vanneste 2005 Plant Cell : Suplemental table S1 & S2 and publicly available dataset	If value is present : significant variation upon NAA treatment	Clusters number (see publication)
		M	LRI Significant col-slr cluster / Vanneste 2005 Plant Cell		Hit	LRI					If value is present : selected to be induced specifically during LRI	Clusters number (see publication)
		N	Fold Change Col 0>2 hours		Fold change	Col	0-2h			GEO GDS1515	Fold change in columbia from 0 (NPA) to 2 hours NAA	Fold change
		O	Fold Change Col 2>6 hours				2-6h				Fold change in columbia from 2 hours NAA to 6 hours NAA	Fold change
		P	Fold Change Col 0>6 hours				0-6h				Fold change in columbia from 0 (NPA) to 6 hours NAA	Fold change
		Q	Fold Change slr 0>2 hours			slr	0-2h				Fold change in slr from 0 (NPA) to 2 hours NAA	Fold change
		R	Fold Change slr 2>6 hours				2-6h				Fold change in slr from 2 hours NAA to 6 hours NAA	Fold change
		S	Fold Change slr 0>6 hours				0-6h				Fold change in slr from 0 (NPA) to 6 hours NAA	Fold change
		T	P-Value Col 0>2 hours		p-values	Col	0-2h				p-Value for the differential expression between 0h (NPA) to 2 hours NAA treatment in Col	p-value
		U	P-Value Col 2>6 hours				2-6h				p-Value for the differential expression between 2h (NPA) to 6 hours NAA treatment in Col	p-value
		V	P-ValueID Col 0>6 hours				0-6h				p-Value for the differential expression between 0h (NPA) to 6 hours NAA treatment in Col	p-value
		W	P-Value slr 0>2 hours			slr	0-2h				p-Value for the differential expression between 0h (NPA) to 2 hours NAA treatment in slr	p-value
		X	P-Value slr 2>6 hours				2-6h				p-Value for the differential expression between 2h (NPA) to 6 hours NAA treatment in slr	p-value
		Y	P-Value slr 0>6 hours				0-6h				p-Value for the differential expression between 0h (NPA) to 6 hours NAA treatment in slr	p-value
		Z	P-value Treatment		Annova	p-values					Anova test for the contribution of the time (0, 2, 6 hours)	p-value
		AA	P-value Genotype								Anova test for the contribution of the genotype (Columbia, slr)	p-value
		AB	P-value Interaction								Anova test for the contribution of the time and the genotype	p-value
	Assymetric Division	AC	Significant assymetric division gene cluster / De Smet 2008 Science	Asymmetric Division : D.Smet	Hit				I. De Smet	De Smet 2008 Science : Supplemental table S1 and publicly available dataset	If value is present : selected to be significantly induced in LRI	Range of time in which is observed the significant increase
		AD	Fold change 0>2 hours LRI/NAA		Fold change		0-2			GEO GSE6349	Fold change from 0h (NPA) to 2 hours NAA treatment	Fold change
		AE	Fold change 2>6 hours LRI/NAA				2-6				Fold change from 2h NAA to 6h NAA treatment	Fold change
		AF	Fold change 0>6 hours LRI/NAA				0-6				Fold change from 0h NAA to 6h NAA treatment	Fold change
		AG	P-Value J0121 0>2 hours			p-value					p-Value for the differential expression between 0h (NPA) to 2 hours NAA treatment	p-value
		AH	P-Value J0121 2>6 hours								p-Value for the differential expression between 2h to 6 hours NAA treatment	p-value
		AI	P-Value J0121 0>6 hours								p-Value for the differential expression between 0h (NPA) to 6 hours NAA treatment	p-value
	Pericycle differential expression	AJ	Significantly differentially expressed	Pericycle : Parizot					B. Parizot	Publicly available dataset	If value is present, selected to be preferentially expressed in the Xylem Pole Pericycle (X) or in the Phloem Pole Pericycle (P)	Cell Layer
		AK	XPP-PPP Fold Change		Fold change	xpp	ppp			GEO GSE8934	Fold change between the Xylem Pole Pericycle and the Phloem Pole Pericycle	Fold change
		AL	XPP-P Fold Change			xpp	p				Fold change between the Xylem Pole Pericycle and the Pericycle	Fold change
		AM	PPP-P Fold Change			ppp	ppp				Fold change between the Phloem Pole Pericycle and the Pericycle	p-value
		AN	XPP-PPP P-Value			p-value					p-Value for the differential expression between the Xylem Pole Pericycle and the Phloem Pole Pericycle	p-value
		AO	XPP-P P-Value								p-Value for the differential expression between the Xylem Pole Pericycle and the Pericycle	p-value
		AP	PPP-P P-Value								p-Value for the differential expression between the Phloem Pole Pericycle and the Pericycle
		AQ	-		Mass 5 Flags						Mass 5 flags for the Pericycle Affymetrix Array replicate 1	Mass 5 flags
		AR	J02661			p					Mass 5 flags for the Pericycle Affymetrix Array replicate 2	Mass 5 flags
		AS	-								Mass 5 flags for the Pericycle Affymetrix Array replicate 3	Mass 5 flags
		AT	-			xpp					Mass 5 flags for the Xylem Pole Pericycle Affymetrix Array replicate 1	Mass 5 flags
		AU	J0121								Mass 5 flags for the Xylem Pole Pericycle Affymetrix Array replicate 2	Mass 5 flags
		AV	-								Mass 5 flags for the Xylem Pole Pericycle Affymetrix Array replicate 3	Mass 5 flags
		AW	-			ppp					Mass 5 flags for the Phloem Pole Pericycle Affymetrix Array replicate 1	Mass 5 flags
		AX	S17								Mass 5 flags for the Phloem Pole Pericycle Affymetrix Array replicate 2	Mass 5 flags
		AY	-								Mass 5 flags for the Phloem Pole Pericycle Affymetrix Array replicate 3	Mass 5 flags
	Auxin Response	AZ	Fold Change Col 0>2 hours	Auxin response : Okushima	Fold change	Col				Okushima 2005 Plant Cell : Publicly available dataset	Fold change upon NAA treatment in Col	Fold change
		BA	Fold Change arf19 0>2 hours			arf19				GEO GSE630	Fold change upon NAA treatment in arf19	Fold change
		BB	Fold Change arf7-1 0>2 hours				arf7				Fold change upon NAA treatment in arf7	Fold change
		BC	Fold Change arf19 arf7 0>2 hours			arf19	arf7				Fold change upon NAA treatment in arf19-arf7	Fold change
		BD	pValue Fold Change Col 0>2 hours		p-value						p-value for the differential expression upon NAA treatment in Col	p-value
		BE	pValue Fold Change arf19 0>2 hours								p-value for the differential expression upon NAA treatment in arf19	p-value
		BF	pValue Fold Change arf7-1 0>2 hours								p-value for the differential expression upon NAA treatment in arf7	p-value
		BG	pValue Fold Change arf19 arf7 0>2 hours								p-value for the differential expression upon NAA treatment in arf19-arf7	p-value
		BH	P-value Treatment arf7arf19 VS Col 0>2 hours		ANOVA	arf7arf19					Anova test for the contribution of the treatment	p-value
		BI	P-value Genotype arf7arf19 VS Col 0>2 hours								Anova test for the contribution of the genotype	p-value
		BJ	P-values Interaction arf7arf19 VS Col 0>2 hours								Anova test for the contribution of the treatment and the genotype	p-value
	Cell Cycle	BK	Cell cycle phase	Cell	Cycle :	Menges	Phase			Menges 2004 The Plant Journal : Supplemental table S12	Cell cycle phase	Cell cycle phase
		BL	Max fold change				FC				Fold change for the corresponding cell cycle phase	Fold change
	Cell Type	BM	Brady	Radial	Layers :	Brady				Brady 2007 Science : Supplemental table ST2	Radial Cell Type with specific enrichment	Cell Type
	Salk Lines	BN	Salk line Homozygous	Salk	Allele	1st				Salk : http://methylome.salk.edu/cgi-bin/homozygotes.cgi	Homozygous Salk Line disposable 2009 09 27	Salk Line ID
		BO				2nd					Homozygous Salk Line disposable 2009 09 27	Salk Line ID
	Controls	BP	Protoplasted / Untreated	Proto-	plasting	Effect	Birnbaum		Birnbaum	Birnbaum 2003 Science	If value is present : significant effect of protoplasting protocol	Fold change
		BQ
	GENE PICKER	BR	Gene picker	Gene	Picker	(don't delete the	the formulas	in this column)			This column display the AGI identifier for the genes that have been selected with the use of the gene picker	Identifier
		BS
		BT	Affy Clean Probesets	Gene selection saving		Clean					This columns
		BU	Auxin				Auxin				are used to save
	Gene	BV	Top selection			Top selection					gene list that have
	Selection	BW	Top Pericycle				Top Pericycle				been generated
	Saving	BX									by the user
		BY
		BZ
		CA
	Lateral Root Initiation	CB	Take it !	Vanneste	LRI		Take it !
		CC	Fold Change Col 0>2 hours	if abs >=							This query will attribute "1" to each probeset with a foldchange absolute value superior to the value entered in the grey box	Conditional : 1 or 0
		CD	Fold Change Col 0>2 hours	if +							This query will attribute "1" to each probeset with a positive foldchange	Conditional : 1 or 0
		CE	P-value Col 0>2 hours	if p							This query will attribute "1" to each probeset with a pvalue inferior to the value entered in the grey box	Conditional : 1 or 0
		CF	Fold Change Col 0>6 hours	if abs >=							This query will attribute "1" to each probeset with a foldchange absolute value superior to the value entered in the grey box	Conditional : 1 or 0
		CG	Fold Change Col 0>6 hours	if +							This query will attribute "1" to each probeset with a positive foldchange	Conditional : 1 or 0
		CH	P-value Col 0>6 hours	if p							This query will attribute "1" to each probeset with a pvalue inferior to the value entered in the grey box	Conditional : 1 or 0
		CI	Fold Change slr 0>2 hours	if abs >=							This query will attribute "1" to each probeset with a foldchange absolute value superior to the value entered in the grey box	Conditional : 1 or 0
		CJ	Fold Change slr 0>2 hours	if +							This query will attribute "1" to each probeset with a positive foldchange	Conditional : 1 or 0
		CK	P-value slr 0>2 hours	if p							This query will attribute "1" to each probeset with a pvalue inferior to the value entered in the grey box	Conditional : 1 or 0
		CL	Fold Change slr 0>6 hours	if abs >=							This query will attribute "1" to each probeset with a foldchange absolute value superior to the value entered in the grey box	Conditional : 1 or 0
		CM	Fold Change slr 0>6 hours	if +							This query will attribute "1" to each probeset with a positive foldchange	Conditional : 1 or 0
		CN	P-value slr 0>6 hours	if p							This query will attribute "1" to each probeset with a pvalue inferior to the value entered in the grey box	Conditional : 1 or 0
		CO	P-Value Treatment	if <=							This query will attribute "1" to each probeset with a pvalue inferior to the value entered in the grey box	Conditional : 1 or 0
		CP	P-Value Genotype	if <=							This query will attribute "1" to each probeset with a pvalue inferior to the value entered in the grey box	Conditional : 1 or 0
		CQ	P-Value Interaction	if <=							This query will attribute "1" to each probeset with a pvalue inferior to the value entered in the grey box	Conditional : 1 or 0
		CR	Count an select combinations								This query will attribute "1" to each probeset which reach a determined number of conditions entered by the user in the grey box which is at the top of the column. The formula may be changed by the user to reflect some other choices.	Conditional : 1 or 0
	Assymetric Division	CS	Take it !	De Smet	Asymmetric		Take it !
		CT	Fold change 0>2 hours LRI/NAA	if abs >=							This query will attribute "1" to each probeset with a foldchange absolute value superior to the value entered in the grey box	Conditional : 1 or 0
		CU	Fold change 0>2 hours LRI/NAA	if +							This query will attribute "1" to each probeset with a positive foldchange	Conditional : 1 or 0
		CV	P-Value 0>2 hours LRI/NAA	if <							This query will attribute "1" to each probeset with a pvalue inferior to the value entered in the grey box	Conditional : 1 or 0
		CW	Fold change 0>6 hours LRI/NAA	if abs >=							This query will attribute "1" to each probeset with a foldchange absolute value superior to the value entered in the grey box	Conditional : 1 or 0
		CX	Fold change 0>6 hours LRI/NAA	if +							This query will attribute "1" to each probeset with a positive foldchange	Conditional : 1 or 0
		CY	P-Value 0>6 hours LRI/NAA	if <							This query will attribute "1" to each probeset with a pvalue inferior to the value entered in the grey box	Conditional : 1 or 0
		CZ	Count an select combinations								This query will attribute "1" to each probeset which reach a determined number of conditions entered by the user in the grey box which is at the top of the column. The formula may be changed by the user to reflect some other choices.	Conditional : 1 or 0
	Pericycle differential expression	DA	Take it !	Parizot	Pericycle		Take it !
		DB	Fold Change XPP - PPP	if abs >=							This query will attribute "1" to each probeset with a foldchange absolute value superior to the value entered in the grey box	Conditional : 1 or 0
		DC	Fold Change XPP - PPP	if +							This query will attribute "1" to each probeset with a positive foldchange	Conditional : 1 or 0
		DD	P-Value XPP - PPP	if <=							This query will attribute "1" to each probeset with a pvalue inferior to the value entered in the grey box	Conditional : 1 or 0
		DE	Fold Change XPP - P	if abs >=							This query will attribute "1" to each probeset with a foldchange absolute value superior to the value entered in the grey box	Conditional : 1 or 0
		DF	Fold Change XPP - P	if +							This query will attribute "1" to each probeset with a positive foldchange	Conditional : 1 or 0
		DG	P-Value XPP - P	if <=							This query will attribute "1" to each probeset with a pvalue inferior to the value entered in the grey box	Conditional : 1 or 0
		DH	Fold Change PPP - P	if abs >=							This query will attribute "1" to each probeset with a foldchange absolute value superior to the value entered in the grey box	Conditional : 1 or 0
		DI	Fold Change PPP - P	if +							This query will attribute "1" to each probeset with a positive foldchange	Conditional : 1 or 0
		DJ	P-Value PPP - P	if <=							This query will attribute "1" to each probeset with a pvalue inferior to the value entered in the grey box	Conditional : 1 or 0
		DK	Consistence	if							This query will attribute "1" to each probeset for which the results for the three different array combinations are coherent	Conditional : 1 or 0
		DL	Hit for differentially expressed in Pericycle : Consistence + flags + pValue	if FC	Flags	Flags	pValue				Description of the fields
		DM	Hit for differentially expressed in Pericycle : Consistence + flags + pValue								This query will attribute "TRUE" to each probeset for which the results for the three different array combinations are coherent, for which the XPP VS PPP foldchange is above a threshold indicated in the grey box, for which there are at least a certain number of present or absent flags as indicated in the grey box, and for which at least one p-value is under the value indicated in the grey box	Conditional : 1 or 0
		DN	Flags XPP	Search							This query will count the number of flags in the xpp array, as indicated in the grey box	Conditional : 1 or 0
		DO	Flags PPP	Search							This query will count the number of flags in the ppp array, as indicated in the grey box	Conditional : 1 or 0
		DP	Flags comparison XPP vs PPP			VS					This query will attribute "TRUE" value to each probeset presenting at least a certain number of the previously counted flags in the XPP and the PPP array.	Conditional : 1 or 0
		DQ	Count an select combinations								This query will attribute "1" to each probeset which reach a determined number of conditions entered by the user in the grey box which is at the top of the column. The formula may be changed by the user to reflect some other choices.	Conditional : 1 or 0
	Auxin Response	DR	Take it !	Okushima	Auxin response		Take it !
		DS	Fold Change Col 0>2 hours	if><							This query will attribute "1" to each probeset with a foldchange absolute value superior to the value entered in the grey box	Conditional : 1 or 0
		DT	arf19 VS Col ratio	if><							This query will attribute "1" to each probeset with a foldchange absolute value superior to the value entered in the grey box	Conditional : 1 or 0
		DU	arf7-1 VS Col ratio	if><							This query will attribute "1" to each probeset with a foldchange absolute value superior to the value entered in the grey box	Conditional : 1 or 0
		DV	arf19 arf7 VS Col ratio	if><							This query will attribute "1" to each probeset with a foldchange absolute value superior to the value entered in the grey box	Conditional : 1 or 0
		DW	Col PValue	if <=							This query will attribute "1" to each probeset with a pvalue inferior to the value entered in the grey box	Conditional : 1 or 0
		DX	arf19 PValue	if <=							This query will attribute "1" to each probeset with a pvalue inferior to the value entered in the grey box	Conditional : 1 or 0
		DY	arf7 PValue	if <=							This query will attribute "1" to each probeset with a pvalue inferior to the value entered in the grey box	Conditional : 1 or 0
		DZ	arf19-arf7 PValue	if <=							This query will attribute "1" to each probeset with a pvalue inferior to the value entered in the grey box	Conditional : 1 or 0
		EA	P-value Treatment arf7arf19 VS Col	if <=							This query will attribute "1" to each probeset with a pvalue inferior to the value entered in the grey box	Conditional : 1 or 0
		EB	P-value Genotype arf7arf19 VS Col	if <=							This query will attribute "1" to each probeset with a pvalue inferior to the value entered in the grey box	Conditional : 1 or 0
		EC	P-values Interaction arf7arf19 VS Col	if <=							This query will attribute "1" to each probeset with a pvalue inferior to the value entered in the grey box	Conditional : 1 or 0
		ED	Count an select combinations								This query will attribute "1" to each probeset which reach a determined number of conditions entered by the user in the grey box which is at the top of the column. The formula may be changed by the user to reflect some other choices.	Conditional : 1 or 0
		EE
		EF	Final selection								This query will attribute "1" to each probeset which reach all the conditions that were determined previously in the table (by using the orange columns). The number of conditions to be reached has to be indicated in the grey boxe at the top of the column, and the formula may be changed to reflect some other choices of the user.	Conditional : 1 or 0
		EG
		EH	Personal parameters for coloring	Fold change							This pannel allows the user to modify the values setting the coloring gradient for the Fold Changes, in order to increase or reduce the contrast.
		EI		Your limits for fold change coloring (change cells in grey) :	low		result :
		EJ			mid		1	-1
		EK			high		1.5	-1.5
		EL					2	-2
		EM					3	-3
		EN					5	-5
		EO					10	-10
		EP					20	-20
		EQ					50	-50
		ER					100	-100
		ES		p-value							This pannel allows the user to modify the values setting the coloring gradient for the P-Values, in order to increase or reduce the contrast. A "cut-of" can be indicated to prevent the coloring of values that are under the indicated value.
		ET		Your limits for p-value here (change cells in grey) :	low		Result :
		EU			mid		0.0001	0.0001
		EV			high		0.001	0.001
		EW					0.01	0.01
		EX			Cut-Of		0.05	0.05
		EY					0.07	0.07
		EZ	Personal parameters links redirection : Put the web adress trunk in the grey cells for redirection	Links							This pannel allows the user to modify the target of the proposed internet links
		FA		Tair Link start :	SignalSalk :	e-FP Browser	e-FP Browser
		FB
		FC		Tair Link end :		e-FP Browser Root	e-FP Browser Root
		FD
